# Supplementary material for: Fast 3D shape screening of large chemical databases through alignment-recycling
Source: Chem Cent J. 2007 Jun 6;1:12. doi: 10.1186/1752-153X-1-12 (PMC1994057; doi:10.1186/1752-153X-1-12)
Supplement: Additional file 1 — diverse set of reference shapes. MDL SD File containing 5 534 reference shapes with their 3D coordinates. The first 2 458 structures were selected using the single-conformer dataset. [file 1752-153X-1-12-S1.zip]

Archive with 1 entries (1 files):
- additional_file_1.sdf
