# Supplementary material for: Fast 3D shape screening of large chemical databases through alignment-recycling
Source: Chem Cent J. 2007 Jun 6;1:12. doi: 10.1186/1752-153X-1-12 (PMC1994057; doi:10.1186/1752-153X-1-12)
Supplement: Additional file 1 — diverse set of reference shapes. MDL SD File containing 5 534 reference shapes with their 3D coordinates. The first 2 458 structures were selected using the single-conformer dataset. [file 1752-153X-1-12-S1.zip › additional_file_1.sdf]

00000DE5F34ADF23
  -OEChem-11290615203D
MMFF94s SP Energy = 108.13
 21 23  0     0  0  0  0  0  0999 V2000
    1.6076    1.3213   -5.4558 C   0  0  0  0  0  0  0  0  0  0  0  0
    2.0530    1.2404   -4.1964 C   0  0  0  0  0  0  0  0  0  0  0  0
    2.6383    0.0836   -3.5144 C   0  0  0  0  0  0  0  0  0  0  0  0
    2.9979   -1.0556   -4.1333 C   0  0  0  0  0  0  0  0  0  0  0  0
    3.6492   -2.2053   -3.7414 N   0  0  0  0  0  0  0  0  0  0  0  0
    5.0224   -2.2693   -3.2439 C   0  0  0  0  0  0  0  0  0  0  0  0
    5.1836   -3.5170   -2.3662 C   0  0  0  0  0  0  0  0  0  0  0  0
    6.6259   -3.6878   -1.8962 C   0  0  0  0  0  0  0  0  0  0  0  0
    7.5987   -3.7184   -3.0715 C   0  0  0  0  0  0  0  0  0  0  0  0
    7.4385   -2.4940   -3.9678 C   0  0  0  0  0  0  0  0  0  0  0  0
    5.9944   -2.3199   -4.4323 C   0  0  0  0  0  0  0  0  0  0  0  0
    2.7314    0.4649   -2.0303 C   0  0  0  0  0  0  0  0  0  0  0  0
    3.2043   -0.4955   -0.7420 S   0  0  0  0  0  0  0  0  0  0  0  0
    2.3309    1.8286   -1.9924 N   0  0  0  0  0  0  0  0  0  0  0  0
    1.9898    2.2478   -3.2781 N   0  0  0  0  0  0  0  0  0  0  0  0
    2.1779    2.7666   -0.9356 C   0  0  0  0  0  0  0  0  0  0  0  0
    1.9021    2.3909    0.3833 C   0  0  0  0  0  0  0  0  0  0  0  0
    1.7452    3.3484    1.3939 C   0  0  0  0  0  0  0  0  0  0  0  0
    1.8590    4.7034    1.1021 C   0  0  0  0  0  0  0  0  0  0  0  0
    2.1263    5.1031   -0.2018 C   0  0  0  0  0  0  0  0  0  0  0  0
    2.2803    4.1442   -1.2086 C   0  0  0  0  0  0  0  0  0  0  0  0
  1  2  2  0  0  0  0
  2 15  1  0  0  0  0
  2  3  1  0  0  0  0
  3  4  2  0  0  0  0
  4  5  1  0  0  0  0
  5  6  1  0  0  0  0
  6 11  1  0  0  0  0
  6  7  1  0  0  0  0
  7  8  1  0  0  0  0
  8  9  1  0  0  0  0
  9 10  1  0  0  0  0
 10 11  1  0  0  0  0
  3 12  1  0  0  0  0
 12 13  2  0  0  0  0
 12 14  1  0  0  0  0
 14 15  1  0  0  0  0
 14 16  1  0  0  0  0
 16 21  1  0  0  0  0
 16 17  2  0  0  0  0
 17 18  1  0  0  0  0
 18 19  2  0  0  0  0
 19 20  1  0  0  0  0
 20 21  2  0  0  0  0
M  END
$$$$
17515FB9419331BB
  -OEChem-11290615203D
MMFF94s SP Energy = 0.00
  2  1  0     0  0  0  0  0  0999 V2000
    5.9302    2.6363   -1.5751 O   0  5  0  0  0  0  0  0  0  0  0  0
    5.2499    1.4732   -1.9921 F   0  0  0  0  0  0  0  0  0  0  0  0
  1  2  1  0  0  0  0
M  CHG  1   1  -1
M  END
$$$$
7989CF8C5A41D81D
  -OEChem-11290615203D
MMFF94s SP Energy = 1.13
  5  4  0     0  0  0  0  0  0999 V2000
    3.1157   -1.8127   -5.9015 P   0  0  0  0  0  0  0  0  0  0  0  0
    1.2879   -1.8925   -5.2552 S   0  0  0  0  0  0  0  0  0  0  0  0
    4.3528   -0.8108   -4.4331 Br  0  0  0  0  0  0  0  0  0  0  0  0
    3.1703   -0.7152   -7.7669 Br  0  0  0  0  0  0  0  0  0  0  0  0
    3.8525   -3.8239   -6.2202 Br  0  0  0  0  0  0  0  0  0  0  0  0
  1  2  2  0  0  0  0
  1  3  1  0  0  0  0
  1  4  1  0  0  0  0
  1  5  1  0  0  0  0
M  END
$$$$
671B3D0F63814F54
  -OEChem-11290615203D
MMFF94s SP Energy = 15.19
 18 17  0     0  0  0  0  0  0999 V2000
   -1.8526    4.6501   -2.4791 C   0  0  0  0  0  0  0  0  0  0  0  0
   -0.3802    4.7683   -2.8967 C   0  0  0  0  0  0  0  0  0  0  0  0
   -0.2861    4.8629   -4.4261 C   0  0  0  0  0  0  0  0  0  0  0  0
    0.2333    6.0259   -2.2656 C   0  0  0  0  0  0  0  0  0  0  0  0
    0.3599    3.5738   -2.4319 C   0  0  0  0  0  0  0  0  0  0  0  0
    0.9609    2.6045   -2.0557 C   0  0  0  0  0  0  0  0  0  0  0  0
    1.6472    1.4962   -1.6278 C   0  0  0  0  0  0  0  0  0  0  0  0
    2.2473    0.5258   -1.2552 C   0  0  0  0  0  0  0  0  0  0  0  0
    2.9332   -0.5846   -0.8311 C   0  0  0  0  0  0  0  0  0  0  0  0
    3.5329   -1.5565   -0.4620 C   0  0  0  0  0  0  0  0  0  0  0  0
    4.2185   -2.6685   -0.0419 C   0  0  0  0  0  0  0  0  0  0  0  0
    4.8184   -3.6416    0.3237 C   0  0  0  0  0  0  0  0  0  0  0  0
    5.5050   -4.7542    0.7398 C   0  0  0  0  0  0  0  0  0  0  0  0
    6.1067   -5.7282    1.1027 C   0  0  0  0  0  0  0  0  0  0  0  0
    6.8488   -6.9288    1.5483 C   0  0  0  0  0  0  0  0  0  0  0  0
    5.8763   -8.1090    1.6816 C   0  0  0  0  0  0  0  0  0  0  0  0
    7.5047   -6.6476    2.9074 C   0  0  0  0  0  0  0  0  0  0  0  0
    7.9324   -7.2703    0.5159 C   0  0  0  0  0  0  0  0  0  0  0  0
  1  2  1  0  0  0  0
  2  3  1  0  0  0  0
  2  4  1  0  0  0  0
  2  5  1  0  0  0  0
  5  6  3  0  0  0  0
  6  7  1  0  0  0  0
  7  8  3  0  0  0  0
  8  9  1  0  0  0  0
  9 10  3  0  0  0  0
 10 11  1  0  0  0  0
 11 12  3  0  0  0  0
 12 13  1  0  0  0  0
 13 14  3  0  0  0  0
 14 15  1  0  0  0  0
 15 16  1  0  0  0  0
 15 17  1  0  0  0  0
 15 18  1  0  0  0  0
M  END
$$$$
A530593084BC8174
  -OEChem-11290615203D
MMFF94s SP Energy = 177.23
 25 26  0     0  0  0  0  0  0999 V2000
    2.1020   -1.8504    1.8496 C   0  0  0  0  0  0  0  0  0  0  0  0
    2.8806   -0.7112    2.5325 C   0  0  0  0  0  0  0  0  0  0  0  0
    4.2700   -1.0213    2.6858 O   0  0  0  0  0  0  0  0  0  0  0  0
    4.9499    0.0227    3.4000 C   0  0  0  0  0  0  0  0  0  0  0  0
    6.2858   -0.4772    3.9622 C   0  0  0  0  0  0  0  0  0  0  0  0
    6.1458   -1.1075    5.2401 O   0  0  0  0  0  0  0  0  0  0  0  0
    5.5388   -2.4022    5.2029 C   0  0  0  0  0  0  0  0  0  0  0  0
    6.5946   -3.5122    5.1316 C   0  0  0  0  0  0  0  0  0  0  0  0
    6.3668   -4.5072    4.0712 N   0  0  0  0  0  0  0  0  0  0  0  0
    7.1175   -4.3626    2.8176 C   0  0  0  0  0  0  0  0  0  0  0  0
    6.3254   -3.6507    1.7135 C   0  0  0  0  0  0  0  0  0  0  0  0
    6.7719   -4.1138    0.4371 O   0  0  0  0  0  0  0  0  0  0  0  0
    5.9496   -3.6568   -0.6442 C   0  0  0  0  0  0  0  0  0  0  0  0
    4.6994   -4.5264   -0.8151 C   0  0  0  0  0  0  0  0  0  0  0  0
    3.6048   -3.9727   -0.0749 O   0  0  0  0  0  0  0  0  0  0  0  0
    2.9776   -4.9340    0.7738 C   0  0  0  0  0  0  0  0  0  0  0  0
    1.7993   -4.3042    1.5274 C   0  0  0  0  0  0  0  0  0  0  0  0
    2.1489   -3.2006    2.4408 N   0  0  0  0  0  0  0  0  0  0  0  0
    2.1815   -3.3613    3.8252 C   0  0  0  0  0  0  0  0  0  0  0  0
    1.9660   -2.4267    4.6006 O   0  0  0  0  0  0  0  0  0  0  0  0
    2.5348   -4.7540    4.3818 C   0  0  0  0  0  0  0  0  0  0  0  0
    3.5070   -4.6453    5.4262 O   0  0  0  0  0  0  0  0  0  0  0  0
    4.5186   -5.6386    5.3705 C   0  0  0  0  0  0  0  0  0  0  0  0
    5.4432   -5.5460    4.1457 C   0  0  0  0  0  0  0  0  0  0  0  0
    5.3119   -6.3726    3.2366 O   0  0  0  0  0  0  0  0  0  0  0  0
  1 18  1  0  0  0  0
  1  2  1  0  0  0  0
  2  3  1  0  0  0  0
  3  4  1  0  0  0  0
  4  5  1  0  0  0  0
  5  6  1  0  0  0  0
  6  7  1  0  0  0  0
  7  8  1  0  0  0  0
  8  9  1  0  0  0  0
  9 24  1  0  0  0  0
  9 10  1  0  0  0  0
 10 11  1  0  0  0  0
 11 12  1  0  0  0  0
 12 13  1  0  0  0  0
 13 14  1  0  0  0  0
 14 15  1  0  0  0  0
 15 16  1  0  0  0  0
 16 17  1  0  0  0  0
 17 18  1  0  0  0  0
 18 19  1  0  0  0  0
 19 20  2  0  0  0  0
 19 21  1  0  0  0  0
 21 22  1  0  0  0  0
 22 23  1  0  0  0  0
 23 24  1  0  0  0  0
 24 25  2  0  0  0  0
M  END
$$$$
35ACB093D7E1CA2D
  -OEChem-11290615203D
MMFF94s SP Energy = 129.52
 27 27  0     0  0  0  0  0  0999 V2000
   -7.2474   -1.9060   -0.2516 C   0  0  0  0  0  0  0  0  0  0  0  0
   -5.8971   -2.6131   -0.1322 C   0  0  0  0  0  0  0  0  0  0  0  0
   -4.4815   -1.5739   -0.6553 S   0  0  0  0  0  0  0  0  0  0  0  0
   -3.7291   -1.2502    0.9782 C   0  0  0  0  0  0  0  0  0  0  0  0
   -2.3680   -0.5793    0.7954 C   0  0  0  0  0  0  0  0  0  0  0  0
   -1.5055   -0.3561    2.3938 S   0  0  0  0  0  0  0  0  0  0  0  0
   -0.8885   -2.0548    2.6760 C   0  0  0  0  0  0  0  0  0  0  0  0
    0.4245   -2.3087    1.9375 C   0  0  0  0  0  0  0  0  0  0  0  0
    0.9290   -4.0562    2.1459 S   0  0  0  0  0  0  0  0  0  0  0  0
    0.6525   -4.6931    0.4512 C   0  0  0  0  0  0  0  0  0  0  0  0
   -0.8189   -4.6740    0.0464 C   0  0  0  0  0  0  0  0  0  0  0  0
   -1.0247   -5.3971   -1.6187 S   0  0  0  0  0  0  0  0  0  0  0  0
   -2.5987   -4.5929   -2.0680 C   0  0  0  0  0  0  0  0  0  0  0  0
   -3.0866   -5.0739   -3.4320 C   0  0  0  0  0  0  0  0  0  0  0  0
   -4.6050   -4.1827   -3.9348 S   0  0  0  0  0  0  0  0  0  0  0  0
   -3.8406   -2.6391   -4.5518 C   0  0  0  0  0  0  0  0  0  0  0  0
   -4.9137   -1.5868   -4.8224 C   0  0  0  0  0  0  0  0  0  0  0  0
   -4.1181   -0.0557   -5.4257 S   0  0  0  0  0  0  0  0  0  0  0  0
   -5.5752    1.0463   -5.4835 C   0  0  0  0  0  0  0  0  0  0  0  0
   -5.9288    1.5788   -4.0962 C   0  0  0  0  0  0  0  0  0  0  0  0
   -7.3301    2.7474   -4.2177 S   0  0  0  0  0  0  0  0  0  0  0  0
   -7.4292    3.2725   -2.4675 C   0  0  0  0  0  0  0  0  0  0  0  0
   -8.1630    2.2322   -1.6255 C   0  0  0  0  0  0  0  0  0  0  0  0
   -8.1661    2.7294    0.1292 S   0  0  0  0  0  0  0  0  0  0  0  0
   -9.3378    1.4983    0.8203 C   0  0  0  0  0  0  0  0  0  0  0  0
   -9.1025    0.0302    0.4528 C   0  0  0  0  0  0  0  0  0  0  0  0
   -7.4858   -0.6091    1.0098 S   0  0  0  0  0  0  0  0  0  0  0  0
  1 27  1  0  0  0  0
  1  2  1  0  0  0  0
  2  3  1  0  0  0  0
  3  4  1  0  0  0  0
  4  5  1  0  0  0  0
  5  6  1  0  0  0  0
  6  7  1  0  0  0  0
  7  8  1  0  0  0  0
  8  9  1  0  0  0  0
  9 10  1  0  0  0  0
 10 11  1  0  0  0  0
 11 12  1  0  0  0  0
 12 13  1  0  0  0  0
 13 14  1  0  0  0  0
 14 15  1  0  0  0  0
 15 16  1  0  0  0  0
 16 17  1  0  0  0  0
 17 18  1  0  0  0  0
 18 19  1  0  0  0  0
 19 20  1  0  0  0  0
 20 21  1  0  0  0  0
 21 22  1  0  0  0  0
 22 23  1  0  0  0  0
 23 24  1  0  0  0  0
 24 25  1  0  0  0  0
 25 26  1  0  0  0  0
 26 27  1  0  0  0  0
M  END
$$$$
44C4BD28EA260255
  -OEChem-11290615203D
MMFF94s SP Energy = 28.47
  8  7  0     0  0  0  0  0  0999 V2000
    6.7554    0.7880   -5.2537 C   0  0  0  0  0  0  0  0  0  0  0  0
    5.8958    1.2166   -4.3289 C   0  0  0  0  0  0  0  0  0  0  0  0
    5.0036    0.3673   -3.7365 O   0  0  0  0  0  0  0  0  0  0  0  0
    4.0159    1.0572   -2.9666 C   0  0  0  0  0  0  0  0  0  0  0  0
    3.0411    0.0376   -2.3893 C   0  0  0  0  0  0  0  0  0  0  0  0
    2.0561    0.7272   -1.6155 O   0  0  0  0  0  0  0  0  0  0  0  0
    1.1145   -0.1145   -1.0929 C   0  0  0  0  0  0  0  0  0  0  0  0
    0.0052    0.3531   -0.5199 C   0  0  0  0  0  0  0  0  0  0  0  0
  1  2  2  0  0  0  0
  2  3  1  0  0  0  0
  3  4  1  0  0  0  0
  4  5  1  0  0  0  0
  5  6  1  0  0  0  0
  6  7  1  0  0  0  0
  7  8  2  0  0  0  0
M  END
$$$$
6F082AF35C471472
  -OEChem-11290615203D
MMFF94s SP Energy = 149.45
 24 24  0     0  0  0  0  0  0999 V2000
   -3.5680    6.4894   -3.0244 C   0  0  0  0  0  0  0  0  0  0  0  0
   -3.9004    6.6603   -4.5022 C   0  0  0  0  0  0  0  0  0  0  0  0
   -4.1767    5.3820   -5.0761 O   0  0  0  0  0  0  0  0  0  0  0  0
   -4.3602    5.4739   -6.4932 C   0  0  0  0  0  0  0  0  0  0  0  0
   -4.5404    4.0689   -7.0621 C   0  0  0  0  0  0  0  0  0  0  0  0
   -4.5493    4.0836   -8.8877 S   0  0  0  0  0  0  0  0  0  0  0  0
   -2.8507    3.4834   -9.2431 C   0  0  0  0  0  0  0  0  0  0  0  0
   -1.7356    4.4252   -8.7886 C   0  0  0  0  0  0  0  0  0  0  0  0
   -1.4685    4.2197   -7.4012 O   0  0  0  0  0  0  0  0  0  0  0  0
   -0.5612    5.1877   -6.8763 C   0  0  0  0  0  0  0  0  0  0  0  0
   -0.3322    4.9014   -5.3959 C   0  0  0  0  0  0  0  0  0  0  0  0
    0.3871    5.9840   -4.8058 O   0  0  0  0  0  0  0  0  0  0  0  0
    0.6012    5.7659   -3.4107 C   0  0  0  0  0  0  0  0  0  0  0  0
    1.1103    7.0515   -2.7690 C   0  0  0  0  0  0  0  0  0  0  0  0
    1.2093    6.8681   -1.3561 O   0  0  0  0  0  0  0  0  0  0  0  0
    1.5506    8.0906   -0.6932 C   0  0  0  0  0  0  0  0  0  0  0  0
    1.5339    7.8581    0.8155 C   0  0  0  0  0  0  0  0  0  0  0  0
    1.7328    9.4228    1.7347 S   0  0  0  0  0  0  0  0  0  0  0  0
   -0.0002    9.7374    2.2543 C   0  0  0  0  0  0  0  0  0  0  0  0
   -0.9698   10.0086    1.1039 C   0  0  0  0  0  0  0  0  0  0  0  0
   -1.4085    8.7711    0.5431 O   0  0  0  0  0  0  0  0  0  0  0  0
   -2.1789    8.9581   -0.6431 C   0  0  0  0  0  0  0  0  0  0  0  0
   -2.6033    7.5947   -1.1788 C   0  0  0  0  0  0  0  0  0  0  0  0
   -3.1755    7.7486   -2.4773 O   0  0  0  0  0  0  0  0  0  0  0  0
  1 24  1  0  0  0  0
  1  2  1  0  0  0  0
  2  3  1  0  0  0  0
  3  4  1  0  0  0  0
  4  5  1  0  0  0  0
  5  6  1  0  0  0  0
  6  7  1  0  0  0  0
  7  8  1  0  0  0  0
  8  9  1  0  0  0  0
  9 10  1  0  0  0  0
 10 11  1  0  0  0  0
 11 12  1  0  0  0  0
 12 13  1  0  0  0  0
 13 14  1  0  0  0  0
 14 15  1  0  0  0  0
 15 16  1  0  0  0  0
 16 17  1  0  0  0  0
 17 18  1  0  0  0  0
 18 19  1  0  0  0  0
 19 20  1  0  0  0  0
 20 21  1  0  0  0  0
 21 22  1  0  0  0  0
 22 23  1  0  0  0  0
 23 24  1  0  0  0  0
M  END
$$$$
F3C180A5B5D256F9
  -OEChem-11290615203D
MMFF94s SP Energy = 68.24
 25 25  0     0  0  0  0  0  0999 V2000
   -1.2129   -5.2313    0.3017 C   0  0  0  0  0  0  0  0  0  0  0  0
   -0.1060   -4.5097    1.0856 C   0  0  0  0  0  0  0  0  0  0  0  0
    0.0365   -3.1300    0.5652 C   0  0  0  0  0  0  0  0  0  0  0  0
    0.1445   -1.9989    0.1709 C   0  0  0  0  0  0  0  0  0  0  0  0
    0.2680   -0.5930   -0.2797 C   0  0  0  0  0  0  0  0  0  0  0  0
   -0.0486    0.3460    0.8216 C   0  0  0  0  0  0  0  0  0  0  0  0
   -0.3104    1.0841    1.7344 C   0  0  0  0  0  0  0  0  0  0  0  0
   -0.6385    1.9628    2.8811 C   0  0  0  0  0  0  0  0  0  0  0  0
   -0.9443    1.1635    4.0904 C   0  0  0  0  0  0  0  0  0  0  0  0
   -1.1878    0.4887    5.0559 C   0  0  0  0  0  0  0  0  0  0  0  0
   -1.4814   -0.3737    6.2242 C   0  0  0  0  0  0  0  0  0  0  0  0
   -1.3537   -1.8065    5.8701 C   0  0  0  0  0  0  0  0  0  0  0  0
   -1.2422   -2.9615    5.5538 C   0  0  0  0  0  0  0  0  0  0  0  0
   -1.0954   -4.3732    5.1288 C   0  0  0  0  0  0  0  0  0  0  0  0
   -0.7438   -4.4599    3.6923 C   0  0  0  0  0  0  0  0  0  0  0  0
   -0.4581   -4.4993    2.5246 C   0  0  0  0  0  0  0  0  0  0  0  0
   -2.4214   -5.1114    5.3681 C   0  0  0  0  0  0  0  0  0  0  0  0
    0.0142   -5.0360    5.9595 C   0  0  0  0  0  0  0  0  0  0  0  0
   -0.4934   -0.0445    7.3537 C   0  0  0  0  0  0  0  0  0  0  0  0
   -2.9146   -0.0996    6.7046 C   0  0  0  0  0  0  0  0  0  0  0  0
    0.5603    2.8784    3.1728 C   0  0  0  0  0  0  0  0  0  0  0  0
   -1.8609    2.8220    2.5233 C   0  0  0  0  0  0  0  0  0  0  0  0
    1.7064   -0.3420   -0.7572 C   0  0  0  0  0  0  0  0  0  0  0  0
   -0.7051   -0.3502   -1.4434 C   0  0  0  0  0  0  0  0  0  0  0  0
    1.2225   -5.2583    0.8978 C   0  0  0  0  0  0  0  0  0  0  0  0
  1  2  1  0  0  0  0
  2 16  1  0  0  0  0
  2  3  1  0  0  0  0
  3  4  3  0  0  0  0
  4  5  1  0  0  0  0
  5  6  1  0  0  0  0
  6  7  3  0  0  0  0
  7  8  1  0  0  0  0
  8  9  1  0  0  0  0
  9 10  3  0  0  0  0
 10 11  1  0  0  0  0
 11 12  1  0  0  0  0
 12 13  3  0  0  0  0
 13 14  1  0  0  0  0
 14 15  1  0  0  0  0
 15 16  3  0  0  0  0
 14 17  1  0  0  0  0
 14 18  1  0  0  0  0
 11 19  1  0  0  0  0
 11 20  1  0  0  0  0
  8 21  1  0  0  0  0
  8 22  1  0  0  0  0
  5 23  1  0  0  0  0
  5 24  1  0  0  0  0
  2 25  1  0  0  0  0
M  END
$$$$
0A6D37841B51FB2B
  -OEChem-11290615203D
MMFF94s SP Energy = 44.21
 26 28  0     0  0  0  0  0  0999 V2000
   -4.6783   -5.3230   11.2471 C   0  0  0  0  0  0  0  0  0  0  0  0
   -3.8130   -6.1227   10.5006 C   0  0  0  0  0  0  0  0  0  0  0  0
   -2.9830   -5.5444    9.5382 C   0  0  0  0  0  0  0  0  0  0  0  0
   -3.0186   -4.1648    9.3219 C   0  0  0  0  0  0  0  0  0  0  0  0
   -3.8860   -3.3655   10.0705 C   0  0  0  0  0  0  0  0  0  0  0  0
   -4.7153   -3.9453   11.0327 C   0  0  0  0  0  0  0  0  0  0  0  0
   -2.1686   -3.5720    8.3360 C   0  0  0  0  0  0  0  0  0  0  0  0
   -1.4549   -3.0750    7.5080 C   0  0  0  0  0  0  0  0  0  0  0  0
   -0.6393   -2.5077    6.5618 C   0  0  0  0  0  0  0  0  0  0  0  0
    0.0746   -2.0117    5.7334 C   0  0  0  0  0  0  0  0  0  0  0  0
    0.9255   -1.4218    4.7464 C   0  0  0  0  0  0  0  0  0  0  0  0
    1.7734   -2.2281    3.9823 C   0  0  0  0  0  0  0  0  0  0  0  0
    2.6040   -1.6501    3.0184 C   0  0  0  0  0  0  0  0  0  0  0  0
    2.5859   -0.2671    2.8197 C   0  0  0  0  0  0  0  0  0  0  0  0
    1.7389    0.5380    3.5833 C   0  0  0  0  0  0  0  0  0  0  0  0
    0.9092   -0.0390    4.5461 C   0  0  0  0  0  0  0  0  0  0  0  0
    3.4723   -2.4738    2.2350 C   0  0  0  0  0  0  0  0  0  0  0  0
    4.2009   -3.1655    1.5773 C   0  0  0  0  0  0  0  0  0  0  0  0
    5.0332   -3.9555    0.8252 C   0  0  0  0  0  0  0  0  0  0  0  0
    5.7611   -4.6470    0.1665 C   0  0  0  0  0  0  0  0  0  0  0  0
    6.6272   -5.4716   -0.6183 C   0  0  0  0  0  0  0  0  0  0  0  0
    6.0909   -6.4610   -1.4461 C   0  0  0  0  0  0  0  0  0  0  0  0
    6.9368   -7.2660   -2.2118 C   0  0  0  0  0  0  0  0  0  0  0  0
    8.3182   -7.0828   -2.1507 C   0  0  0  0  0  0  0  0  0  0  0  0
    8.8556   -6.0955   -1.3248 C   0  0  0  0  0  0  0  0  0  0  0  0
    8.0110   -5.2898   -0.5584 C   0  0  0  0  0  0  0  0  0  0  0  0
  1  6  1  0  0  0  0
  1  2  2  0  0  0  0
  2  3  1  0  0  0  0
  3  4  2  0  0  0  0
  4  5  1  0  0  0  0
  5  6  2  0  0  0  0
  4  7  1  0  0  0  0
  7  8  3  0  0  0  0
  8  9  1  0  0  0  0
  9 10  3  0  0  0  0
 10 11  1  0  0  0  0
 11 16  1  0  0  0  0
 11 12  2  0  0  0  0
 12 13  1  0  0  0  0
 13 14  2  0  0  0  0
 14 15  1  0  0  0  0
 15 16  2  0  0  0  0
 13 17  1  0  0  0  0
 17 18  3  0  0  0  0
 18 19  1  0  0  0  0
 19 20  3  0  0  0  0
 20 21  1  0  0  0  0
 21 26  1  0  0  0  0
 21 22  2  0  0  0  0
 22 23  1  0  0  0  0
 23 24  2  0  0  0  0
 24 25  1  0  0  0  0
 25 26  2  0  0  0  0
M  END
$$$$
DC07038C7B438CD3
  -OEChem-11290615203D
MMFF94s SP Energy = 110.80
 25 25  0     0  0  0  0  0  0999 V2000
   -1.3737   -4.1480    1.9201 C   0  0  0  0  0  0  0  0  0  0  0  0
   -2.8109   -3.6244    1.9403 C   0  0  0  0  0  0  0  0  0  0  0  0
   -3.8499   -4.7279    2.1531 C   0  0  0  0  0  0  0  0  0  0  0  0
   -3.5650   -5.6063    3.3591 C   0  0  0  0  0  0  0  0  0  0  0  0
   -3.3108   -5.1143    4.4605 O   0  0  0  0  0  0  0  0  0  0  0  0
   -3.6054   -7.1168    3.1742 C   0  0  0  0  0  0  0  0  0  0  0  0
   -2.2550   -7.6769    2.7215 C   0  0  0  0  0  0  0  0  0  0  0  0
   -2.1511   -7.7876    1.1966 C   0  0  0  0  0  0  0  0  0  0  0  0
   -0.6967   -7.8529    0.7127 C   0  0  0  0  0  0  0  0  0  0  0  0
   -0.5830   -7.6223   -0.7951 C   0  0  0  0  0  0  0  0  0  0  0  0
   -1.1952   -6.3738   -1.1185 O   0  0  0  0  0  0  0  0  0  0  0  0
   -1.1045   -6.0596   -2.5112 C   0  0  0  0  0  0  0  0  0  0  0  0
   -2.0812   -4.9261   -2.8322 C   0  0  0  0  0  0  0  0  0  0  0  0
   -1.4996   -3.6479   -2.5467 O   0  0  0  0  0  0  0  0  0  0  0  0
   -2.4847   -2.6082   -2.6085 C   0  0  0  0  0  0  0  0  0  0  0  0
   -1.8212   -1.2321   -2.6796 C   0  0  0  0  0  0  0  0  0  0  0  0
   -1.2987   -0.8538   -1.4024 O   0  0  0  0  0  0  0  0  0  0  0  0
   -0.8025    0.4910   -1.4179 C   0  0  0  0  0  0  0  0  0  0  0  0
    0.0552    0.7491   -0.1753 C   0  0  0  0  0  0  0  0  0  0  0  0
    1.4445    0.4823   -0.4139 O   0  0  0  0  0  0  0  0  0  0  0  0
    1.7686   -0.9072   -0.4541 C   0  0  0  0  0  0  0  0  0  0  0  0
    2.0398   -1.4740    0.9384 C   0  0  0  0  0  0  0  0  0  0  0  0
    2.0389   -2.8977    0.8656 O   0  0  0  0  0  0  0  0  0  0  0  0
    1.0587   -3.5358    1.6818 C   0  0  0  0  0  0  0  0  0  0  0  0
   -0.3823   -3.1399    1.3443 C   0  0  0  0  0  0  0  0  0  0  0  0
  1 25  1  0  0  0  0
  1  2  1  0  0  0  0
  2  3  1  0  0  0  0
  3  4  1  0  0  0  0
  4  5  2  0  0  0  0
  4  6  1  0  0  0  0
  6  7  1  0  0  0  0
  7  8  1  0  0  0  0
  8  9  1  0  0  0  0
  9 10  1  0  0  0  0
 10 11  1  0  0  0  0
 11 12  1  0  0  0  0
 12 13  1  0  0  0  0
 13 14  1  0  0  0  0
 14 15  1  0  0  0  0
 15 16  1  0  0  0  0
 16 17  1  0  0  0  0
 17 18  1  0  0  0  0
 18 19  1  0  0  0  0
 19 20  1  0  0  0  0
 20 21  1  0  0  0  0
 21 22  1  0  0  0  0
 22 23  1  0  0  0  0
 23 24  1  0  0  0  0
 24 25  1  0  0  0  0
M  END
$$$$
441976222C7A6EB1
  -OEChem-11290615203D
MMFF94s SP Energy = 14.98
 11 11  0     0  0  0  0  0  0999 V2000
   -1.3900   -5.8873    1.3357 C   0  0  0  0  0  0  0  0  0  0  0  0
   -0.7767   -4.9000    0.3348 C   0  0  0  0  0  0  0  0  0  0  0  0
    0.5933   -5.3551   -0.1931 C   0  0  0  0  0  0  0  0  0  0  0  0
    1.4955   -4.1782   -0.5951 C   0  0  0  0  0  0  0  0  0  0  0  0
    2.5326   -3.8033    0.4720 C   0  0  0  0  0  0  0  0  0  0  0  0
    1.9264   -3.4277    1.7563 C   0  0  0  0  0  0  0  0  0  0  0  0
    1.3902   -3.1771    2.8018 C   0  0  0  0  0  0  0  0  0  0  0  0
    0.6622   -2.9033    4.0481 C   0  0  0  0  0  0  0  0  0  0  0  0
   -0.1581   -4.1029    4.5408 C   0  0  0  0  0  0  0  0  0  0  0  0
   -1.2125   -4.5859    3.5332 C   0  0  0  0  0  0  0  0  0  0  0  0
   -0.7466   -5.8083    2.7259 C   0  0  0  0  0  0  0  0  0  0  0  0
  1 11  1  0  0  0  0
  1  2  1  0  0  0  0
  2  3  1  0  0  0  0
  3  4  1  0  0  0  0
  4  5  1  0  0  0  0
  5  6  1  0  0  0  0
  6  7  3  0  0  0  0
  7  8  1  0  0  0  0
  8  9  1  0  0  0  0
  9 10  1  0  0  0  0
 10 11  1  0  0  0  0
M  END
$$$$
C5F52E1D657ECF91
  -OEChem-11290615203D
MMFF94s SP Energy = -9.45
 27 29  0     1  0  0  0  0  0999 V2000
   -3.5483    5.9072    5.3202 C   0  0  0  0  0  0  0  0  0  0  0  0
   -2.1161    5.3753    5.3394 C   0  0  0  0  0  0  0  0  0  0  0  0
   -1.2374    6.2261    6.2531 C   0  0  0  0  0  0  0  0  0  0  0  0
   -2.0927    3.9675    5.7656 C   0  0  0  0  0  0  0  0  0  0  0  0
   -2.0817    2.8168    6.1102 C   0  0  0  0  0  0  0  0  0  0  0  0
   -2.0802    1.4519    6.5204 C   0  0  0  0  0  0  0  0  0  0  0  0
   -1.7709    1.0117    7.7872 C   0  0  0  0  0  0  0  0  0  0  0  0
   -1.8735   -0.4055    7.9034 C   0  0  0  0  0  0  0  0  0  0  0  0
   -2.2620   -1.0090    6.7193 C   0  0  0  0  0  0  0  0  0  0  0  0
   -2.4725    0.1617    5.4769 S   0  0  0  0  0  0  0  0  0  0  0  0
   -2.5226   -2.4608    6.4179 C   0  0  2  0  0  0  0  0  0  0  0  0
   -3.3389   -3.0767    7.4717 N   0  0  0  0  0  0  0  0  0  0  0  0
   -2.5754   -4.0174    8.2988 C   0  0  0  0  0  0  0  0  0  0  0  0
   -1.5271   -4.6915    7.4343 C   0  0  0  0  0  0  0  0  0  0  0  0
   -0.9528   -3.3834    6.3394 S   0  0  0  0  0  0  0  0  0  0  0  0
   -4.6492   -2.6748    7.7663 C   0  0  0  0  0  0  0  0  0  0  0  0
   -5.4308   -3.0714    9.2048 S   0  0  0  0  0  0  0  0  0  0  0  0
   -5.2520   -1.9706    6.7372 N   0  0  0  0  0  0  0  0  0  0  0  0
   -6.1667   -0.8958    6.7862 C   0  0  0  0  0  0  0  0  0  0  0  0
   -6.3536   -0.0873    7.9079 C   0  0  0  0  0  0  0  0  0  0  0  0
   -7.2435    0.9956    7.8703 C   0  0  0  0  0  0  0  0  0  0  0  0
   -7.9449    1.2900    6.7030 C   0  0  0  0  0  0  0  0  0  0  0  0
   -7.7395    0.4991    5.5726 C   0  0  0  0  0  0  0  0  0  0  0  0
   -6.8521   -0.5807    5.6093 C   0  0  0  0  0  0  0  0  0  0  0  0
   -8.8353    2.3131    6.5329 O   0  0  0  0  0  0  0  0  0  0  0  0
   -9.1147    3.1161    7.6730 C   0  0  0  0  0  0  0  0  0  0  0  0
   -1.5858    5.4708    4.0186 O   0  0  0  0  0  0  0  0  0  0  0  0
  1  2  1  0  0  0  0
  2  3  1  0  0  0  0
  2  4  1  0  0  0  0
  4  5  3  0  0  0  0
  5  6  1  0  0  0  0
  6 10  1  0  0  0  0
  6  7  2  0  0  0  0
  7  8  1  0  0  0  0
  8  9  2  0  0  0  0
  9 10  1  0  0  0  0
  9 11  1  0  0  0  0
 11 15  1  0  0  0  0
 11 12  1  0  0  0  0
 12 13  1  0  0  0  0
 13 14  1  0  0  0  0
 14 15  1  0  0  0  0
 12 16  1  0  0  0  0
 16 17  2  0  0  0  0
 16 18  1  0  0  0  0
 18 19  1  0  0  0  0
 19 24  1  0  0  0  0
 19 20  2  0  0  0  0
 20 21  1  0  0  0  0
 21 22  2  0  0  0  0
 22 23  1  0  0  0  0
 23 24  2  0  0  0  0
 22 25  1  0  0  0  0
 25 26  1  0  0  0  0
  2 27  1  0  0  0  0
M  END
$$$$
49D61DA3242CB3C8
  -OEChem-11290615203D
MMFF94s SP Energy = 100.29
 25 27  0     0  0  0  0  0  0999 V2000
    1.2038    3.1529   -4.9811 C   0  0  0  0  0  0  0  0  0  0  0  0
   -0.3268    3.1975   -5.0852 C   0  0  0  0  0  0  0  0  0  0  0  0
   -0.8498    1.8379   -5.5690 C   0  0  0  0  0  0  0  0  0  0  0  0
   -0.7437    4.2921   -6.0772 C   0  0  0  0  0  0  0  0  0  0  0  0
   -0.9002    3.4978   -3.7550 C   0  0  0  0  0  0  0  0  0  0  0  0
   -1.3668    3.7423   -2.6749 C   0  0  0  0  0  0  0  0  0  0  0  0
   -2.0754    4.1137   -1.0403 P   0  3  0  0  0  0  0  0  0  0  0  0
   -0.7261    3.8867    0.0725 C   0  0  0  0  0  0  0  0  0  0  0  0
    0.0924    2.7509   -0.0146 C   0  0  0  0  0  0  0  0  0  0  0  0
    1.1493    2.5587    0.8767 C   0  0  0  0  0  0  0  0  0  0  0  0
    1.3995    3.4986    1.8730 C   0  0  0  0  0  0  0  0  0  0  0  0
    0.5915    4.6279    1.9790 C   0  0  0  0  0  0  0  0  0  0  0  0
   -0.4654    4.8183    1.0865 C   0  0  0  0  0  0  0  0  0  0  0  0
   -3.3731    2.9333   -0.8585 C   0  0  0  0  0  0  0  0  0  0  0  0
   -4.2819    2.6996   -1.9011 C   0  0  0  0  0  0  0  0  0  0  0  0
   -5.3217    1.7802   -1.7534 C   0  0  0  0  0  0  0  0  0  0  0  0
   -5.4710    1.0844   -0.5567 C   0  0  0  0  0  0  0  0  0  0  0  0
   -4.5826    1.3101    0.4917 C   0  0  0  0  0  0  0  0  0  0  0  0
   -3.5431    2.2303    0.3421 C   0  0  0  0  0  0  0  0  0  0  0  0
   -2.6264    5.7829   -1.1832 C   0  0  0  0  0  0  0  0  0  0  0  0
   -3.8878    6.1676   -0.7086 C   0  0  0  0  0  0  0  0  0  0  0  0
   -4.3152    7.4934   -0.8053 C   0  0  0  0  0  0  0  0  0  0  0  0
   -3.4834    8.4550   -1.3736 C   0  0  0  0  0  0  0  0  0  0  0  0
   -2.2238    8.0917   -1.8427 C   0  0  0  0  0  0  0  0  0  0  0  0
   -1.7985    6.7658   -1.7453 C   0  0  0  0  0  0  0  0  0  0  0  0
  1  2  1  0  0  0  0
  2  3  1  0  0  0  0
  2  4  1  0  0  0  0
  2  5  1  0  0  0  0
  5  6  3  0  0  0  0
  6  7  1  0  0  0  0
  7  8  1  0  0  0  0
  8 13  1  0  0  0  0
  8  9  2  0  0  0  0
  9 10  1  0  0  0  0
 10 11  2  0  0  0  0
 11 12  1  0  0  0  0
 12 13  2  0  0  0  0
  7 14  1  0  0  0  0
 14 19  1  0  0  0  0
 14 15  2  0  0  0  0
 15 16  1  0  0  0  0
 16 17  2  0  0  0  0
 17 18  1  0  0  0  0
 18 19  2  0  0  0  0
  7 20  1  0  0  0  0
 20 25  1  0  0  0  0
 20 21  2  0  0  0  0
 21 22  1  0  0  0  0
 22 23  2  0  0  0  0
 23 24  1  0  0  0  0
 24 25  2  0  0  0  0
M  CHG  1   7   1
M  END
$$$$
A58155A318FA4AEB
  -OEChem-11290615203D
MMFF94s SP Energy = 175.99
 27 28  0     0  0  0  0  0  0999 V2000
   -2.3422   -7.1536    0.3034 C   0  0  0  0  0  0  0  0  0  0  0  0
   -2.0713   -5.6487    0.4301 C   0  0  0  0  0  0  0  0  0  0  0  0
   -1.0305   -5.2592   -0.4713 O   0  0  0  0  0  0  0  0  0  0  0  0
   -0.6354   -3.8943   -0.2901 C   0  0  0  0  0  0  0  0  0  0  0  0
    0.6469   -3.8025    0.5379 C   0  0  0  0  0  0  0  0  0  0  0  0
    0.3755   -4.1048    1.9112 O   0  0  0  0  0  0  0  0  0  0  0  0
    1.5579   -4.0442    2.7050 C   0  0  0  0  0  0  0  0  0  0  0  0
    1.3088   -4.5471    4.1389 C   0  0  0  0  0  0  0  0  0  0  0  0
    1.4162   -6.0870    4.2420 C   0  0  0  0  0  0  0  0  0  0  0  0
    0.2188   -6.7729    3.8920 O   0  0  0  0  0  0  0  0  0  0  0  0
    0.2374   -7.3024    2.5675 C   0  0  0  0  0  0  0  0  0  0  0  0
   -1.1379   -7.8766    2.2412 C   0  0  0  0  0  0  0  0  0  0  0  0
   -1.2975   -7.9845    0.8265 O   0  0  0  0  0  0  0  0  0  0  0  0
   -0.0205   -4.0430    4.7471 C   0  0  0  0  0  0  0  0  0  0  0  0
   -0.1787   -2.5072    4.7983 C   0  0  0  0  0  0  0  0  0  0  0  0
   -1.6569   -2.1756    5.1128 C   0  0  0  0  0  0  0  0  0  0  0  0
   -1.9009   -0.8054    5.4206 O   0  0  0  0  0  0  0  0  0  0  0  0
   -1.8149    0.0557    4.2870 C   0  0  0  0  0  0  0  0  0  0  0  0
   -1.9607    1.5055    4.7401 C   0  0  0  0  0  0  0  0  0  0  0  0
   -1.6285    2.3759    3.6570 O   0  0  0  0  0  0  0  0  0  0  0  0
   -0.5810    3.3057    3.9618 C   0  0  0  0  0  0  0  0  0  0  0  0
    0.7856    2.6324    4.1411 C   0  0  0  0  0  0  0  0  0  0  0  0
    1.0182    2.3817    5.5314 O   0  0  0  0  0  0  0  0  0  0  0  0
    2.1805    1.5786    5.7634 C   0  0  0  0  0  0  0  0  0  0  0  0
    1.7729    0.2263    6.3487 C   0  0  0  0  0  0  0  0  0  0  0  0
    1.1695   -0.5748    5.3291 O   0  0  0  0  0  0  0  0  0  0  0  0
    0.7620   -1.8546    5.8259 C   0  0  0  0  0  0  0  0  0  0  0  0
  1 13  1  0  0  0  0
  1  2  1  0  0  0  0
  2  3  1  0  0  0  0
  3  4  1  0  0  0  0
  4  5  1  0  0  0  0
  5  6  1  0  0  0  0
  6  7  1  0  0  0  0
  7  8  1  0  0  0  0
  8  9  1  0  0  0  0
  9 10  1  0  0  0  0
 10 11  1  0  0  0  0
 11 12  1  0  0  0  0
 12 13  1  0  0  0  0
  8 14  1  0  0  0  0
 14 15  1  0  0  0  0
 15 27  1  0  0  0  0
 15 16  1  0  0  0  0
 16 17  1  0  0  0  0
 17 18  1  0  0  0  0
 18 19  1  0  0  0  0
 19 20  1  0  0  0  0
 20 21  1  0  0  0  0
 21 22  1  0  0  0  0
 22 23  1  0  0  0  0
 23 24  1  0  0  0  0
 24 25  1  0  0  0  0
 25 26  1  0  0  0  0
 26 27  1  0  0  0  0
M  END
$$$$
689109B2B1DCF79B
  -OEChem-11290615203D
MMFF94s SP Energy = 22.35
 24 25  0     0  0  0  0  0  0999 V2000
    0.0904    0.6174   -3.0042 C   0  0  0  0  0  0  0  0  0  0  0  0
   -0.8942    1.7987   -2.9619 C   0  0  0  0  0  0  0  0  0  0  0  0
   -1.2868    2.2680   -1.5587 C   0  0  0  0  0  0  0  0  0  0  0  0
   -0.3655    3.3619   -1.0122 C   0  0  0  0  0  0  0  0  0  0  0  0
   -0.5343    3.5444    0.4970 C   0  0  0  0  0  0  0  0  0  0  0  0
    0.7380    4.0560    1.1826 C   0  0  0  0  0  0  0  0  0  0  0  0
    1.7856    2.9786    1.4673 C   0  0  0  0  0  0  0  0  0  0  0  0
    1.6246    1.9388    2.2333 N   0  0  0  0  0  0  0  0  0  0  0  0
    0.4754    1.7981    2.9374 N   0  0  0  0  0  0  0  0  0  0  0  0
    0.1362    0.7015    3.6627 C   0  0  0  0  0  0  0  0  0  0  0  0
   -1.2800    0.7330    4.5515 S   0  0  0  0  0  0  0  0  0  0  0  0
    0.8921   -0.4158    3.6866 N   0  0  0  0  0  0  0  0  0  0  0  0
    2.1232   -0.6924    2.9763 C   0  0  0  0  0  0  0  0  0  0  0  0
    2.5882   -2.1009    3.2449 C   0  0  0  0  0  0  0  0  0  0  0  0
    3.4153   -2.3798    4.3420 C   0  0  0  0  0  0  0  0  0  0  0  0
    3.8219   -3.6884    4.6064 C   0  0  0  0  0  0  0  0  0  0  0  0
    3.3993   -4.7304    3.7827 C   0  0  0  0  0  0  0  0  0  0  0  0
    2.5667   -4.4663    2.6966 C   0  0  0  0  0  0  0  0  0  0  0  0
    2.1589   -3.1584    2.4305 C   0  0  0  0  0  0  0  0  0  0  0  0
    3.1777    3.1550    0.8687 C   0  0  0  0  0  0  0  0  0  0  0  0
    3.3880    2.6127   -0.5434 C   0  0  0  0  0  0  0  0  0  0  0  0
    3.2275    1.0923   -0.6858 C   0  0  0  0  0  0  0  0  0  0  0  0
    1.8318    0.6248   -1.1181 C   0  0  0  0  0  0  0  0  0  0  0  0
    1.5314    0.9377   -2.5914 C   0  0  0  0  0  0  0  0  0  0  0  0
  1 24  1  0  0  0  0
  1  2  1  0  0  0  0
  2  3  1  0  0  0  0
  3  4  1  0  0  0  0
  4  5  1  0  0  0  0
  5  6  1  0  0  0  0
  6  7  1  0  0  0  0
  7  8  2  0  0  0  0
  8  9  1  0  0  0  0
  9 10  1  0  0  0  0
 10 11  2  0  0  0  0
 10 12  1  0  0  0  0
 12 13  1  0  0  0  0
 13 14  1  0  0  0  0
 14 19  1  0  0  0  0
 14 15  2  0  0  0  0
 15 16  1  0  0  0  0
 16 17  2  0  0  0  0
 17 18  1  0  0  0  0
 18 19  2  0  0  0  0
  7 20  1  0  0  0  0
 20 21  1  0  0  0  0
 21 22  1  0  0  0  0
 22 23  1  0  0  0  0
 23 24  1  0  0  0  0
M  END
$$$$
C4E3F41DA55529A3
  -OEChem-11290615203D
MMFF94s SP Energy = 27.33
 24 24  0     0  0  0  0  0  0999 V2000
   -2.4733    0.9552   -1.0316 C   0  0  0  0  0  0  0  0  0  0  0  0
   -3.9047    1.4456   -1.2817 C   0  0  0  0  0  0  0  0  0  0  0  0
   -4.9366    0.3159   -1.2293 C   0  0  0  0  0  0  0  0  0  0  0  0
   -5.1981   -0.2834    0.4741 S   0  0  0  0  0  0  0  0  0  0  0  0
   -5.6358   -2.0122    0.1066 C   0  0  0  0  0  0  0  0  0  0  0  0
   -5.8805   -2.7711    1.4108 C   0  0  0  0  0  0  0  0  0  0  0  0
   -6.2624   -4.2397    1.1906 C   0  0  0  0  0  0  0  0  0  0  0  0
   -5.1263   -5.0752    0.5918 C   0  0  0  0  0  0  0  0  0  0  0  0
   -5.5145   -6.5509    0.5079 C   0  0  0  0  0  0  0  0  0  0  0  0
   -4.2123   -7.5205   -0.3176 S   0  0  0  0  0  0  0  0  0  0  0  0
   -3.0793   -7.7787    1.0898 C   0  0  0  0  0  0  0  0  0  0  0  0
   -1.7077   -8.2673    0.6174 C   0  0  0  0  0  0  0  0  0  0  0  0
   -0.8618   -7.1515   -0.0100 C   0  0  0  0  0  0  0  0  0  0  0  0
    0.4601   -7.6941   -0.5620 C   0  0  0  0  0  0  0  0  0  0  0  0
    1.4385   -6.6201   -1.0472 C   0  0  0  0  0  0  0  0  0  0  0  0
    0.7971   -5.6285   -2.4389 S   0  0  0  0  0  0  0  0  0  0  0  0
    0.2924   -4.1260   -1.5377 C   0  0  0  0  0  0  0  0  0  0  0  0
    1.4548   -3.1398   -1.4392 C   0  0  0  0  0  0  0  0  0  0  0  0
    1.0925   -1.9529   -0.5407 C   0  0  0  0  0  0  0  0  0  0  0  0
    2.1362   -0.8363   -0.6452 C   0  0  0  0  0  0  0  0  0  0  0  0
    2.0108    0.2681    0.4086 C   0  0  0  0  0  0  0  0  0  0  0  0
    0.3437    0.9523    0.6806 S   0  0  0  0  0  0  0  0  0  0  0  0
   -0.0064    1.6378   -0.9720 C   0  0  0  0  0  0  0  0  0  0  0  0
   -1.4603    2.1054   -1.0971 C   0  0  0  0  0  0  0  0  0  0  0  0
  1 24  1  0  0  0  0
  1  2  1  0  0  0  0
  2  3  1  0  0  0  0
  3  4  1  0  0  0  0
  4  5  1  0  0  0  0
  5  6  1  0  0  0  0
  6  7  1  0  0  0  0
  7  8  1  0  0  0  0
  8  9  1  0  0  0  0
  9 10  1  0  0  0  0
 10 11  1  0  0  0  0
 11 12  1  0  0  0  0
 12 13  1  0  0  0  0
 13 14  1  0  0  0  0
 14 15  1  0  0  0  0
 15 16  1  0  0  0  0
 16 17  1  0  0  0  0
 17 18  1  0  0  0  0
 18 19  1  0  0  0  0
 19 20  1  0  0  0  0
 20 21  1  0  0  0  0
 21 22  1  0  0  0  0
 22 23  1  0  0  0  0
 23 24  1  0  0  0  0
M  END
$$$$
1474F4020E1F9EBA
  -OEChem-11290615203D
MMFF94s SP Energy = 16.90
 26 27  0     0  0  0  0  0  0999 V2000
    2.8143   -2.7382   -2.7811 C   0  0  0  0  0  0  0  0  0  0  0  0
    1.9458   -1.5246   -3.1909 C   0  0  0  0  0  0  0  0  0  0  0  0
    0.7191   -1.4902   -2.2570 C   0  0  0  0  0  0  0  0  0  0  0  0
   -0.0210   -0.1498   -2.2404 C   0  0  0  0  0  0  0  0  0  0  0  0
    0.9709    0.9933   -1.9988 C   0  0  0  0  0  0  0  0  0  0  0  0
    2.1998    0.9740   -2.9310 C   0  0  0  0  0  0  0  0  0  0  0  0
    2.8148   -0.3546   -3.0139 N   0  0  0  0  0  0  0  0  0  0  0  0
    1.8892    1.5670   -4.3171 C   0  0  0  0  0  0  0  0  0  0  0  0
    3.2825    1.8827   -2.3012 C   0  0  0  0  0  0  0  0  0  0  0  0
   -1.0393   -0.1603   -1.1668 C   0  0  0  0  0  0  0  0  0  0  0  0
   -1.8661   -0.1665   -0.2960 C   0  0  0  0  0  0  0  0  0  0  0  0
   -2.8098   -0.1728    0.6992 C   0  0  0  0  0  0  0  0  0  0  0  0
   -3.6358   -0.1794    1.5708 C   0  0  0  0  0  0  0  0  0  0  0  0
   -4.6523   -0.1890    2.6459 C   0  0  0  0  0  0  0  0  0  0  0  0
   -4.5465   -1.4977    3.4390 C   0  0  0  0  0  0  0  0  0  0  0  0
   -5.7007   -1.7361    4.4349 C   0  0  0  0  0  0  0  0  0  0  0  0
   -7.0219   -1.5108    3.8247 N   0  0  0  0  0  0  0  0  0  0  0  0
   -7.2080   -0.2893    3.0206 C   0  0  0  0  0  0  0  0  0  0  0  0
   -6.0490   -0.0593    2.0286 C   0  0  0  0  0  0  0  0  0  0  0  0
   -7.4866    0.9448    3.8967 C   0  0  0  0  0  0  0  0  0  0  0  0
   -8.4974   -0.5185    2.1906 C   0  0  0  0  0  0  0  0  0  0  0  0
   -5.6689   -3.2315    4.8424 C   0  0  0  0  0  0  0  0  0  0  0  0
   -5.5213   -0.9401    5.7397 C   0  0  0  0  0  0  0  0  0  0  0  0
   -4.3843    0.9322    3.4795 O   0  0  0  0  0  0  0  0  0  0  0  0
   -0.7144    0.0372   -3.4703 O   0  0  0  0  0  0  0  0  0  0  0  0
    1.5547   -1.7497   -4.6627 C   0  0  0  0  0  0  0  0  0  0  0  0
  1  2  1  0  0  0  0
  2  7  1  0  0  0  0
  2  3  1  0  0  0  0
  3  4  1  0  0  0  0
  4  5  1  0  0  0  0
  5  6  1  0  0  0  0
  6  7  1  0  0  0  0
  6  8  1  0  0  0  0
  6  9  1  0  0  0  0
  4 10  1  0  0  0  0
 10 11  3  0  0  0  0
 11 12  1  0  0  0  0
 12 13  3  0  0  0  0
 13 14  1  0  0  0  0
 14 19  1  0  0  0  0
 14 15  1  0  0  0  0
 15 16  1  0  0  0  0
 16 17  1  0  0  0  0
 17 18  1  0  0  0  0
 18 19  1  0  0  0  0
 18 20  1  0  0  0  0
 18 21  1  0  0  0  0
 16 22  1  0  0  0  0
 16 23  1  0  0  0  0
 14 24  1  0  0  0  0
  4 25  1  0  0  0  0
  2 26  1  0  0  0  0
M  END
$$$$
4700F56B4A139475
  -OEChem-11290615203D
MMFF94s SP Energy = -5.29
 22 23  0     0  0  0  0  0  0999 V2000
   -3.6824    5.3552    2.9157 C   0  0  0  0  0  0  0  0  0  0  0  0
   -4.0720    5.1019    1.4485 C   0  0  0  0  0  0  0  0  0  0  0  0
   -3.4242    6.0963    0.4803 C   0  0  0  0  0  0  0  0  0  0  0  0
   -3.6521    5.7450   -0.9980 C   0  0  0  0  0  0  0  0  0  0  0  0
   -2.4222    5.1436   -1.6979 C   0  0  0  0  0  0  0  0  0  0  0  0
   -2.1597    3.6681   -1.3628 C   0  0  0  0  0  0  0  0  0  0  0  0
   -0.6746    3.3478   -1.0797 C   0  0  0  0  0  0  0  0  0  0  0  0
   -0.1361    4.0208    0.1991 C   0  0  0  0  0  0  0  0  0  0  0  0
   -0.7823    3.4962    1.4893 C   0  0  0  0  0  0  0  0  0  0  0  0
   -0.6697    4.5238    2.6173 C   0  0  0  0  0  0  0  0  0  0  0  0
   -1.5370    4.2103    3.8372 C   0  0  0  0  0  0  0  0  0  0  0  0
   -3.0545    4.1333    3.6077 C   0  0  0  0  0  0  0  0  0  0  0  0
    0.2661    3.1742   -2.2924 C   0  0  0  0  0  0  0  0  0  0  0  0
   -0.1121    1.9612   -1.4604 C   0  0  0  0  0  0  0  0  0  0  0  0
   -0.9932    0.9645   -2.0038 C   0  0  0  0  0  0  0  0  0  0  0  0
   -1.7194    0.1770   -2.4464 N   0  0  0  0  0  0  0  0  0  0  0  0
    0.8952    1.3379   -0.6457 C   0  0  0  0  0  0  0  0  0  0  0  0
    1.7141    0.8575    0.0193 N   0  0  0  0  0  0  0  0  0  0  0  0
   -0.2475    3.2885   -3.6303 C   0  0  0  0  0  0  0  0  0  0  0  0
   -0.6833    3.3747   -4.7009 N   0  0  0  0  0  0  0  0  0  0  0  0
    1.6041    3.6956   -2.2328 C   0  0  0  0  0  0  0  0  0  0  0  0
    2.6814    4.1176   -2.1626 N   0  0  0  0  0  0  0  0  0  0  0  0
  1 12  1  0  0  0  0
  1  2  1  0  0  0  0
  2  3  1  0  0  0  0
  3  4  1  0  0  0  0
  4  5  1  0  0  0  0
  5  6  1  0  0  0  0
  6  7  1  0  0  0  0
  7 14  1  0  0  0  0
  7  8  1  0  0  0  0
  8  9  1  0  0  0  0
  9 10  1  0  0  0  0
 10 11  1  0  0  0  0
 11 12  1  0  0  0  0
  7 13  1  0  0  0  0
 13 14  1  0  0  0  0
 14 15  1  0  0  0  0
 15 16  3  0  0  0  0
 14 17  1  0  0  0  0
 17 18  3  0  0  0  0
 13 19  1  0  0  0  0
 19 20  3  0  0  0  0
 13 21  1  0  0  0  0
 21 22  3  0  0  0  0
M  END
$$$$
0E0DF0D69846A969
  -OEChem-11290615203D
MMFF94s SP Energy = 33.72
 27 29  0     0  0  0  0  0  0999 V2000
   -8.4613    6.3403   -1.8408 C   0  0  0  0  0  0  0  0  0  0  0  0
   -7.1557    7.1332   -1.9911 C   0  0  0  0  0  0  0  0  0  0  0  0
   -6.3037    6.7511   -3.2125 C   0  0  0  0  0  0  0  0  0  0  0  0
   -5.5462    5.4262   -3.1099 C   0  0  0  0  0  0  0  0  0  0  0  0
   -4.4006    5.4740   -2.0981 C   0  0  0  0  0  0  0  0  0  0  0  0
   -3.8702    4.0918   -1.7451 C   0  0  0  0  0  0  0  0  0  0  0  0
   -4.1805    3.0911   -2.3788 O   0  0  0  0  0  0  0  0  0  0  0  0
   -3.0551    4.1432   -0.6251 N   0  0  0  0  0  0  0  0  0  0  0  0
   -2.5275    3.0633    0.1267 C   0  0  0  0  0  0  0  0  0  0  0  0
   -2.6627    1.7329   -0.2914 C   0  0  0  0  0  0  0  0  0  0  0  0
   -2.1712    0.6801    0.4836 C   0  0  0  0  0  0  0  0  0  0  0  0
   -1.5417    0.9394    1.6929 C   0  0  0  0  0  0  0  0  0  0  0  0
   -1.3987    2.2559    2.1263 C   0  0  0  0  0  0  0  0  0  0  0  0
   -1.8796    3.3404    1.3613 C   0  0  0  0  0  0  0  0  0  0  0  0
   -1.6855    4.7121    1.9031 C   0  0  0  0  0  0  0  0  0  0  0  0
   -0.3617    5.1713    2.0750 C   0  0  0  0  0  0  0  0  0  0  0  0
   -0.0919    6.4439    2.5738 C   0  0  0  0  0  0  0  0  0  0  0  0
   -1.1425    7.2858    2.9100 C   0  0  0  0  0  0  0  0  0  0  0  0
   -2.4626    6.8608    2.7445 C   0  0  0  0  0  0  0  0  0  0  0  0
   -2.7544    5.5844    2.2459 C   0  0  0  0  0  0  0  0  0  0  0  0
   -4.0864    5.1489    2.0321 N   0  0  0  0  0  0  0  0  0  0  0  0
   -5.2554    5.8886    2.1197 C   0  0  0  0  0  0  0  0  0  0  0  0
   -5.3660    7.0360    2.5324 O   0  0  0  0  0  0  0  0  0  0  0  0
   -6.4414    5.1007    1.5821 C   0  0  0  0  0  0  0  0  0  0  0  0
   -7.6756    5.9741    1.3532 C   0  0  0  0  0  0  0  0  0  0  0  0
   -8.7442    5.2820    0.5054 C   0  0  0  0  0  0  0  0  0  0  0  0
   -8.3931    5.0735   -0.9768 C   0  0  0  0  0  0  0  0  0  0  0  0
  1 27  1  0  0  0  0
  1  2  1  0  0  0  0
  2  3  1  0  0  0  0
  3  4  1  0  0  0  0
  4  5  1  0  0  0  0
  5  6  1  0  0  0  0
  6  7  2  0  0  0  0
  6  8  1  0  0  0  0
  8  9  1  0  0  0  0
  9 14  1  0  0  0  0
  9 10  2  0  0  0  0
 10 11  1  0  0  0  0
 11 12  2  0  0  0  0
 12 13  1  0  0  0  0
 13 14  2  0  0  0  0
 14 15  1  0  0  0  0
 15 20  1  0  0  0  0
 15 16  2  0  0  0  0
 16 17  1  0  0  0  0
 17 18  2  0  0  0  0
 18 19  1  0  0  0  0
 19 20  2  0  0  0  0
 20 21  1  0  0  0  0
 21 22  1  0  0  0  0
 22 23  2  0  0  0  0
 22 24  1  0  0  0  0
 24 25  1  0  0  0  0
 25 26  1  0  0  0  0
 26 27  1  0  0  0  0
M  END
$$$$
7003B35BF535ED0E
  -OEChem-11290615203D
MMFF94s SP Energy = -1.06
 26 27  0     0  0  0  0  0  0999 V2000
   -3.6124    2.1637    3.9532 C   0  0  0  0  0  0  0  0  0  0  0  0
   -2.5385    1.5813    3.2604 C   0  0  0  0  0  0  0  0  0  0  0  0
   -1.4986    2.3540    2.7504 C   0  0  0  0  0  0  0  0  0  0  0  0
   -1.5321    3.7243    2.9349 C   0  0  0  0  0  0  0  0  0  0  0  0
   -2.5691    4.3419    3.6106 C   0  0  0  0  0  0  0  0  0  0  0  0
   -3.6033    3.5585    4.1158 C   0  0  0  0  0  0  0  0  0  0  0  0
   -4.6046    4.1515    4.7832 F   0  0  0  0  0  0  0  0  0  0  0  0
   -2.5889    5.6690    3.7902 F   0  0  0  0  0  0  0  0  0  0  0  0
   -0.4698    4.5213    2.4153 N   0  3  0  0  0  0  0  0  0  0  0  0
   -0.6448    5.0209    1.2982 O   0  0  0  0  0  0  0  0  0  0  0  0
    0.5338    4.6422    3.1268 O   0  5  0  0  0  0  0  0  0  0  0  0
   -0.4938    1.7661    2.0882 F   0  0  0  0  0  0  0  0  0  0  0  0
   -2.5173    0.2532    3.0725 F   0  0  0  0  0  0  0  0  0  0  0  0
   -4.7050    1.3441    4.4877 C   0  0  0  0  0  0  0  0  0  0  0  0
   -4.4992    0.4761    5.5722 C   0  0  0  0  0  0  0  0  0  0  0  0
   -5.5323   -0.3044    6.0841 C   0  0  0  0  0  0  0  0  0  0  0  0
   -6.7853   -0.2169    5.5051 C   0  0  0  0  0  0  0  0  0  0  0  0
   -7.0349    0.6235    4.4354 C   0  0  0  0  0  0  0  0  0  0  0  0
   -5.9938    1.3994    3.9327 C   0  0  0  0  0  0  0  0  0  0  0  0
   -6.2276    2.2064    2.8870 F   0  0  0  0  0  0  0  0  0  0  0  0
   -8.2503    0.6965    3.8777 F   0  0  0  0  0  0  0  0  0  0  0  0
   -7.8476   -1.0141    6.0245 N   0  3  0  0  0  0  0  0  0  0  0  0
   -8.5735   -0.4869    6.8749 O   0  0  0  0  0  0  0  0  0  0  0  0
   -7.9493   -2.1630    5.5795 O   0  5  0  0  0  0  0  0  0  0  0  0
   -5.3026   -1.1157    7.1247 F   0  0  0  0  0  0  0  0  0  0  0  0
   -3.2853    0.4044    6.1387 F   0  0  0  0  0  0  0  0  0  0  0  0
  1  6  1  0  0  0  0
  1  2  2  0  0  0  0
  2  3  1  0  0  0  0
  3  4  2  0  0  0  0
  4  5  1  0  0  0  0
  5  6  2  0  0  0  0
  6  7  1  0  0  0  0
  5  8  1  0  0  0  0
  4  9  1  0  0  0  0
  9 10  2  0  0  0  0
  9 11  1  0  0  0  0
  3 12  1  0  0  0  0
  2 13  1  0  0  0  0
  1 14  1  0  0  0  0
 14 19  1  0  0  0  0
 14 15  2  0  0  0  0
 15 16  1  0  0  0  0
 16 17  2  0  0  0  0
 17 18  1  0  0  0  0
 18 19  2  0  0  0  0
 19 20  1  0  0  0  0
 18 21  1  0  0  0  0
 17 22  1  0  0  0  0
 22 23  2  0  0  0  0
 22 24  1  0  0  0  0
 16 25  1  0  0  0  0
 15 26  1  0  0  0  0
M  CHG  4   9   1  11  -1  22   1  24  -1
M  END
$$$$
52B5BB969AB215AA
  -OEChem-11290615203D
MMFF94s SP Energy = 62.23
 27 29  0     0  0  0  0  0  0999 V2000
   -7.6189   -8.5082    6.4219 C   0  0  0  0  0  0  0  0  0  0  0  0
   -7.3511   -7.1654    5.8589 C   0  0  0  0  0  0  0  0  0  0  0  0
   -6.7287   -6.7233    4.7030 C   0  0  0  0  0  0  0  0  0  0  0  0
   -6.8242   -5.2965    4.7567 C   0  0  0  0  0  0  0  0  0  0  0  0
   -7.4700   -4.9671    5.9323 C   0  0  0  0  0  0  0  0  0  0  0  0
   -7.7877   -6.1126    6.6006 O   0  0  0  0  0  0  0  0  0  0  0  0
   -7.8627   -3.7122    6.5707 C   0  0  0  0  0  0  0  0  0  0  0  0
   -8.5519   -3.7035    7.7946 C   0  0  0  0  0  0  0  0  0  0  0  0
   -8.9252   -2.5007    8.4042 C   0  0  0  0  0  0  0  0  0  0  0  0
   -8.6117   -1.2906    7.7936 C   0  0  0  0  0  0  0  0  0  0  0  0
   -7.9295   -1.2739    6.5804 C   0  0  0  0  0  0  0  0  0  0  0  0
   -7.5575   -2.4789    5.9730 C   0  0  0  0  0  0  0  0  0  0  0  0
   -9.0680    0.1901    8.5399 Cl  0  0  0  0  0  0  0  0  0  0  0  0
   -6.1490   -7.6015    3.6935 C   0  0  0  0  0  0  0  0  0  0  0  0
   -6.3068   -8.8176    3.6824 O   0  0  0  0  0  0  0  0  0  0  0  0
   -5.3475   -6.9303    2.6433 C   0  0  0  0  0  0  0  0  0  0  0  0
   -4.2316   -6.2618    2.9895 C   0  0  0  0  0  0  0  0  0  0  0  0
   -3.3460   -5.5891    2.1786 N   0  0  0  0  0  0  0  0  0  0  0  0
   -2.2143   -4.8317    2.5356 C   0  0  0  0  0  0  0  0  0  0  0  0
   -1.8386   -4.5651    3.8589 C   0  0  0  0  0  0  0  0  0  0  0  0
   -0.6944   -3.8099    4.1469 C   0  0  0  0  0  0  0  0  0  0  0  0
    0.0902   -3.3137    3.1113 C   0  0  0  0  0  0  0  0  0  0  0  0
   -0.2592   -3.5662    1.7899 C   0  0  0  0  0  0  0  0  0  0  0  0
   -1.4030   -4.3206    1.5078 C   0  0  0  0  0  0  0  0  0  0  0  0
    1.4938   -2.3864    3.4662 Cl  0  0  0  0  0  0  0  0  0  0  0  0
   -5.7712   -7.0805    1.2995 C   0  0  0  0  0  0  0  0  0  0  0  0
   -6.0884   -7.1460    0.1852 N   0  0  0  0  0  0  0  0  0  0  0  0
  1  2  1  0  0  0  0
  2  6  1  0  0  0  0
  2  3  2  0  0  0  0
  3  4  1  0  0  0  0
  4  5  2  0  0  0  0
  5  6  1  0  0  0  0
  5  7  1  0  0  0  0
  7 12  1  0  0  0  0
  7  8  2  0  0  0  0
  8  9  1  0  0  0  0
  9 10  2  0  0  0  0
 10 11  1  0  0  0  0
 11 12  2  0  0  0  0
 10 13  1  0  0  0  0
  3 14  1  0  0  0  0
 14 15  2  0  0  0  0
 14 16  1  0  0  0  0
 16 17  2  0  0  0  0
 17 18  1  0  0  0  0
 18 19  1  0  0  0  0
 19 24  1  0  0  0  0
 19 20  2  0  0  0  0
 20 21  1  0  0  0  0
 21 22  2  0  0  0  0
 22 23  1  0  0  0  0
 23 24  2  0  0  0  0
 22 25  1  0  0  0  0
 16 26  1  0  0  0  0
 26 27  3  0  0  0  0
M  END
$$$$
4042A52FBE0CDD81
  -OEChem-11290615203D
MMFF94s SP Energy = 148.23
 20 30  0     0  0  0  0  0  0999 V2000
    4.9737   -2.0022    0.1942 C   0  0  0  0  0  0  0  0  0  0  0  0
    4.4773   -2.9016   -0.9269 C   0  0  0  0  0  0  0  0  0  0  0  0
    4.9452   -2.3090   -2.2469 C   0  0  0  0  0  0  0  0  0  0  0  0
    5.7307   -1.0433   -1.9416 C   0  0  0  0  0  0  0  0  0  0  0  0
    5.7482   -0.8537   -0.4329 C   0  0  0  0  0  0  0  0  0  0  0  0
    5.0135    0.4387   -0.1131 C   0  0  0  0  0  0  0  0  0  0  0  0
    3.7848    0.0889    0.7116 C   0  0  0  0  0  0  0  0  0  0  0  0
    3.7602   -1.4197    0.9014 C   0  0  0  0  0  0  0  0  0  0  0  0
    2.5137   -1.9590    0.2175 C   0  0  0  0  0  0  0  0  0  0  0  0
    2.9570   -2.8749   -0.9125 C   0  0  0  0  0  0  0  0  0  0  0  0
    2.4852   -2.2659   -2.2235 C   0  0  0  0  0  0  0  0  0  0  0  0
    3.7139   -1.9161   -3.0482 C   0  0  0  0  0  0  0  0  0  0  0  0
    3.7386   -0.4076   -3.2381 C   0  0  0  0  0  0  0  0  0  0  0  0
    4.9850    0.1318   -2.5541 C   0  0  0  0  0  0  0  0  0  0  0  0
    4.5419    1.0478   -1.4241 C   0  0  0  0  0  0  0  0  0  0  0  0
    3.0215    1.0744   -1.4097 C   0  0  0  0  0  0  0  0  0  0  0  0
    2.5536    0.4818   -0.0897 C   0  0  0  0  0  0  0  0  0  0  0  0
    1.7680   -0.7839   -0.3951 C   0  0  0  0  0  0  0  0  0  0  0  0
    1.7504   -0.9735   -1.9038 C   0  0  0  0  0  0  0  0  0  0  0  0
    2.5250    0.1750   -2.5309 C   0  0  0  0  0  0  0  0  0  0  0  0
  1  5  1  0  0  0  0
  1  8  1  0  0  0  0
  1  2  1  0  0  0  0
  2 10  1  0  0  0  0
  2  3  1  0  0  0  0
  3 12  1  0  0  0  0
  3  4  1  0  0  0  0
  4 14  1  0  0  0  0
  4  5  1  0  0  0  0
  5  6  1  0  0  0  0
  6 15  1  0  0  0  0
  6  7  1  0  0  0  0
  7 17  1  0  0  0  0
  7  8  1  0  0  0  0
  8  9  1  0  0  0  0
  9 18  1  0  0  0  0
  9 10  1  0  0  0  0
 10 11  1  0  0  0  0
 11 19  1  0  0  0  0
 11 12  1  0  0  0  0
 12 13  1  0  0  0  0
 13 20  1  0  0  0  0
 13 14  1  0  0  0  0
 14 15  1  0  0  0  0
 15 16  1  0  0  0  0
 16 20  1  0  0  0  0
 16 17  1  0  0  0  0
 17 18  1  0  0  0  0
 18 19  1  0  0  0  0
 19 20  1  0  0  0  0
M  END
$$$$
7222388A0CD75F9E
  -OEChem-11290615203D
MMFF94s SP Energy = 98.72
 27 30  0     0  0  0  0  0  0999 V2000
    9.0173   -4.3888    5.8538 C   0  0  0  0  0  0  0  0  0  0  0  0
   10.3411   -4.8219    5.7290 C   0  0  0  0  0  0  0  0  0  0  0  0
   10.6463   -6.1671    5.9110 C   0  0  0  0  0  0  0  0  0  0  0  0
    9.6404   -7.0799    6.2184 C   0  0  0  0  0  0  0  0  0  0  0  0
    8.3156   -6.6446    6.3422 C   0  0  0  0  0  0  0  0  0  0  0  0
    7.9860   -5.2930    6.1567 C   0  0  0  0  0  0  0  0  0  0  0  0
    6.6158   -4.7982    6.2793 C   0  0  0  0  0  0  0  0  0  0  0  0
    5.4829   -5.5864    6.2135 C   0  0  0  0  0  0  0  0  0  0  0  0
    4.0758   -4.6238    6.3974 S   0  0  0  0  0  0  0  0  0  0  0  0
    5.0657   -3.2241    6.5336 C   0  0  0  0  0  0  0  0  0  0  0  0
    6.3626   -3.4444    6.4581 N   0  0  0  0  0  0  0  0  0  0  0  0
    4.4471   -1.8701    6.7315 C   0  0  0  0  0  0  0  0  0  0  0  0
    4.0871   -1.2133    5.4277 C   0  0  0  0  0  0  0  0  0  0  0  0
    4.9302   -0.6099    4.5164 C   0  0  0  0  0  0  0  0  0  0  0  0
    4.2254   -0.0909    3.3935 C   0  0  0  0  0  0  0  0  0  0  0  0
    2.8658   -0.3342    3.4579 C   0  0  0  0  0  0  0  0  0  0  0  0
    2.4558   -1.1301    4.9174 S   0  0  0  0  0  0  0  0  0  0  0  0
    1.8694    0.0856    2.4819 C   0  0  0  0  0  0  0  0  0  0  0  0
    2.0657    1.0057    1.6876 O   0  0  0  0  0  0  0  0  0  0  0  0
    0.5516   -0.5965    2.3869 C   0  0  0  0  0  0  0  0  0  0  0  0
    0.4552   -1.9935    2.3347 C   0  0  0  0  0  0  0  0  0  0  0  0
   -0.7988   -2.6003    2.2216 C   0  0  0  0  0  0  0  0  0  0  0  0
   -1.9478   -1.8125    2.1456 C   0  0  0  0  0  0  0  0  0  0  0  0
   -1.8558   -0.4212    2.1728 C   0  0  0  0  0  0  0  0  0  0  0  0
   -0.6043    0.1891    2.2857 C   0  0  0  0  0  0  0  0  0  0  0  0
   -3.4889   -2.5638    2.0067 Cl  0  0  0  0  0  0  0  0  0  0  0  0
   12.2729   -6.7050    5.7599 Cl  0  0  0  0  0  0  0  0  0  0  0  0
  1  6  1  0  0  0  0
  1  2  2  0  0  0  0
  2  3  1  0  0  0  0
  3  4  2  0  0  0  0
  4  5  1  0  0  0  0
  5  6  2  0  0  0  0
  6  7  1  0  0  0  0
  7 11  1  0  0  0  0
  7  8  2  0  0  0  0
  8  9  1  0  0  0  0
  9 10  1  0  0  0  0
 10 11  2  0  0  0  0
 10 12  1  0  0  0  0
 12 13  1  0  0  0  0
 13 17  1  0  0  0  0
 13 14  2  0  0  0  0
 14 15  1  0  0  0  0
 15 16  2  0  0  0  0
 16 17  1  0  0  0  0
 16 18  1  0  0  0  0
 18 19  2  0  0  0  0
 18 20  1  0  0  0  0
 20 25  1  0  0  0  0
 20 21  2  0  0  0  0
 21 22  1  0  0  0  0
 22 23  2  0  0  0  0
 23 24  1  0  0  0  0
 24 25  2  0  0  0  0
 23 26  1  0  0  0  0
  3 27  1  0  0  0  0
M  END
$$$$
2A9A727FF81A898A
  -OEChem-11290615203D
MMFF94s SP Energy = 67.61
 16 16  0     1  0  0  0  0  0999 V2000
   -3.8808   -1.0610    0.8386 C   0  0  0  0  0  0  0  0  0  0  0  0
   -3.2530   -0.4498   -0.4142 C   0  0  0  0  0  0  0  0  0  0  0  0
   -4.2545    0.4991   -1.0806 C   0  0  0  0  0  0  0  0  0  0  0  0
   -1.9440    0.3074   -0.1126 C   0  0  0  0  0  0  0  0  0  0  0  0
   -0.8226   -0.5216    0.5278 C   0  0  1  0  0  0  0  0  0  0  0  0
   -0.3558   -1.7068   -0.3399 C   0  0  0  0  0  0  0  0  0  0  0  0
   -1.0120   -2.7352   -0.4835 O   0  0  0  0  0  0  0  0  0  0  0  0
    0.8204   -1.5473   -1.0228 N   0  0  0  0  0  0  0  0  0  0  0  0
    1.5190   -0.2717   -1.1748 C   0  0  2  0  0  0  0  0  0  0  0  0
    1.3769    0.5942    0.0923 C   0  0  0  0  0  0  0  0  0  0  0  0
    2.1361    1.5214    0.3619 O   0  0  0  0  0  0  0  0  0  0  0  0
    0.3032    0.3339    0.9016 N   0  0  0  0  0  0  0  0  0  0  0  0
    1.0746    0.4403   -2.4594 C   0  0  0  0  0  0  0  0  0  0  0  0
    1.8597    1.7154   -2.8276 C   0  0  0  0  0  0  0  0  0  0  0  0
    1.2734    2.3296   -4.1028 C   0  0  0  0  0  0  0  0  0  0  0  0
    3.3525    1.4499   -3.0251 C   0  0  0  0  0  0  0  0  0  0  0  0
  1  2  1  0  0  0  0
  2  3  1  0  0  0  0
  2  4  1  0  0  0  0
  4  5  1  0  0  0  0
  5 12  1  0  0  0  0
  5  6  1  0  0  0  0
  6  7  2  0  0  0  0
  6  8  1  0  0  0  0
  8  9  1  0  0  0  0
  9 10  1  0  0  0  0
 10 11  2  0  0  0  0
 10 12  1  0  0  0  0
  9 13  1  0  0  0  0
 13 14  1  0  0  0  0
 14 15  1  0  0  0  0
 14 16  1  0  0  0  0
M  END
$$$$
F6874470EA47F966
  -OEChem-11290615203D
MMFF94s SP Energy = 7.98
 26 26  0     0  0  0  0  0  0999 V2000
   -2.3988    0.2553    5.5751 C   0  0  0  0  0  0  0  0  0  0  0  0
   -2.4497   -0.9986    6.4696 C   0  0  0  0  0  0  0  0  0  0  0  0
   -3.5022   -1.9636    5.8878 C   0  0  0  0  0  0  0  0  0  0  0  0
   -2.9056   -0.5678    7.8780 C   0  0  0  0  0  0  0  0  0  0  0  0
   -0.7458   -1.8672    6.5648 P   0  0  0  0  0  0  0  0  0  0  0  0
   -0.8043   -3.4611    7.7165 S   0  0  0  0  0  0  0  0  0  0  0  0
    0.5921   -0.3338    7.2176 S   0  0  0  0  0  0  0  0  0  0  0  0
    2.2547   -1.0491    7.0666 C   0  0  0  0  0  0  0  0  0  0  0  0
    3.2800   -0.1598    7.7620 C   0  0  0  0  0  0  0  0  0  0  0  0
    4.9779   -0.7925    7.5203 S   0  0  0  0  0  0  0  0  0  0  0  0
    5.3027   -0.1419    5.8448 C   0  0  0  0  0  0  0  0  0  0  0  0
    6.7300   -0.4794    5.4212 C   0  0  0  0  0  0  0  0  0  0  0  0
    7.0861    0.2336    3.7849 S   0  0  0  0  0  0  0  0  0  0  0  0
    7.1715   -1.4293    2.4467 P   0  0  0  0  0  0  0  0  0  0  0  0
    8.5916   -2.7315    2.8435 S   0  0  0  0  0  0  0  0  0  0  0  0
    5.1736   -2.1853    2.4456 S   0  0  0  0  0  0  0  0  0  0  0  0
    5.3061   -3.9486    2.0154 C   0  0  0  0  0  0  0  0  0  0  0  0
    3.9505   -4.6301    1.8183 C   0  0  0  0  0  0  0  0  0  0  0  0
    3.0572   -4.9301    3.3847 S   0  0  0  0  0  0  0  0  0  0  0  0
    1.7912   -3.6200    3.2742 C   0  0  0  0  0  0  0  0  0  0  0  0
    0.9950   -3.5746    4.5743 C   0  0  0  0  0  0  0  0  0  0  0  0
   -0.2137   -2.2156    4.5237 S   0  0  0  0  0  0  0  0  0  0  0  0
    7.3943   -0.6325    0.7202 C   0  0  0  0  0  0  0  0  0  0  0  0
    6.3005    0.4148    0.4325 C   0  0  0  0  0  0  0  0  0  0  0  0
    8.7657    0.0679    0.6353 C   0  0  0  0  0  0  0  0  0  0  0  0
    7.3272   -1.7089   -0.3805 C   0  0  0  0  0  0  0  0  0  0  0  0
  1  2  1  0  0  0  0
  2  3  1  0  0  0  0
  2  4  1  0  0  0  0
  2  5  1  0  0  0  0
  5 22  1  0  0  0  0
  5  6  2  0  0  0  0
  5  7  1  0  0  0  0
  7  8  1  0  0  0  0
  8  9  1  0  0  0  0
  9 10  1  0  0  0  0
 10 11  1  0  0  0  0
 11 12  1  0  0  0  0
 12 13  1  0  0  0  0
 13 14  1  0  0  0  0
 14 15  2  0  0  0  0
 14 16  1  0  0  0  0
 16 17  1  0  0  0  0
 17 18  1  0  0  0  0
 18 19  1  0  0  0  0
 19 20  1  0  0  0  0
 20 21  1  0  0  0  0
 21 22  1  0  0  0  0
 14 23  1  0  0  0  0
 23 24  1  0  0  0  0
 23 25  1  0  0  0  0
 23 26  1  0  0  0  0
M  END
$$$$
22A3C36FFEAD30F2
  -OEChem-11290615203D
MMFF94s SP Energy = 95.11
 27 30  0     0  0  0  0  0  0999 V2000
    4.2384   -2.4908    5.0581 C   0  0  0  0  0  0  0  0  0  0  0  0
    4.1350   -2.3975    3.6722 C   0  0  0  0  0  0  0  0  0  0  0  0
    3.8828   -1.1619    3.0706 C   0  0  0  0  0  0  0  0  0  0  0  0
    3.7322   -0.0020    3.8472 C   0  0  0  0  0  0  0  0  0  0  0  0
    3.8404   -0.1137    5.2421 C   0  0  0  0  0  0  0  0  0  0  0  0
    4.0913   -1.3497    5.8434 C   0  0  0  0  0  0  0  0  0  0  0  0
    3.4665    1.3262    3.2228 C   0  0  0  0  0  0  0  0  0  0  0  0
    4.1241    1.6369    2.1309 C   0  0  0  0  0  0  0  0  0  0  0  0
    4.7821    1.9461    1.0388 C   0  0  0  0  0  0  0  0  0  0  0  0
    5.9103    1.0624    0.6256 C   0  0  0  0  0  0  0  0  0  0  0  0
    6.0848    0.7319   -0.7274 C   0  0  0  0  0  0  0  0  0  0  0  0
    7.1342   -0.0973   -1.1317 C   0  0  0  0  0  0  0  0  0  0  0  0
    8.0229   -0.6084   -0.1886 C   0  0  0  0  0  0  0  0  0  0  0  0
    7.8637   -0.2911    1.1582 C   0  0  0  0  0  0  0  0  0  0  0  0
    6.8154    0.5392    1.5628 C   0  0  0  0  0  0  0  0  0  0  0  0
    4.3573    3.1598    0.2830 C   0  0  0  0  0  0  0  0  0  0  0  0
    3.0014    3.4719    0.0955 C   0  0  0  0  0  0  0  0  0  0  0  0
    2.6220    4.6156   -0.6116 C   0  0  0  0  0  0  0  0  0  0  0  0
    3.5924    5.4619   -1.1427 C   0  0  0  0  0  0  0  0  0  0  0  0
    4.9422    5.1669   -0.9664 C   0  0  0  0  0  0  0  0  0  0  0  0
    5.3221    4.0240   -0.2578 C   0  0  0  0  0  0  0  0  0  0  0  0
    2.4969    2.3208    3.7661 C   0  0  0  0  0  0  0  0  0  0  0  0
    1.2586    1.8924    4.2695 C   0  0  0  0  0  0  0  0  0  0  0  0
    0.3373    2.8105    4.7801 C   0  0  0  0  0  0  0  0  0  0  0  0
    0.6409    4.1698    4.7932 C   0  0  0  0  0  0  0  0  0  0  0  0
    1.8647    4.6122    4.2966 C   0  0  0  0  0  0  0  0  0  0  0  0
    2.7868    3.6942    3.7874 C   0  0  0  0  0  0  0  0  0  0  0  0
  1  6  1  0  0  0  0
  1  2  2  0  0  0  0
  2  3  1  0  0  0  0
  3  4  2  0  0  0  0
  4  5  1  0  0  0  0
  5  6  2  0  0  0  0
  4  7  1  0  0  0  0
  7  8  2  0  0  0  0
  8  9  2  0  0  0  0
  9 10  1  0  0  0  0
 10 15  1  0  0  0  0
 10 11  2  0  0  0  0
 11 12  1  0  0  0  0
 12 13  2  0  0  0  0
 13 14  1  0  0  0  0
 14 15  2  0  0  0  0
  9 16  1  0  0  0  0
 16 21  1  0  0  0  0
 16 17  2  0  0  0  0
 17 18  1  0  0  0  0
 18 19  2  0  0  0  0
 19 20  1  0  0  0  0
 20 21  2  0  0  0  0
  7 22  1  0  0  0  0
 22 27  1  0  0  0  0
 22 23  2  0  0  0  0
 23 24  1  0  0  0  0
 24 25  2  0  0  0  0
 25 26  1  0  0  0  0
 26 27  2  0  0  0  0
M  END
$$$$
74A7D0E9DAE01ACF
  -OEChem-11290615203D
MMFF94s SP Energy = 96.51
 26 29  0     0  0  0  0  0  0999 V2000
   -9.8291   -7.3909    6.4234 C   0  0  0  0  0  0  0  0  0  0  0  0
   -8.8891   -6.3727    6.5697 C   0  0  0  0  0  0  0  0  0  0  0  0
   -8.7589   -5.3928    5.5827 C   0  0  0  0  0  0  0  0  0  0  0  0
   -9.5593   -5.4300    4.4355 C   0  0  0  0  0  0  0  0  0  0  0  0
  -10.5114   -6.4487    4.3052 C   0  0  0  0  0  0  0  0  0  0  0  0
  -10.6423   -7.4280    5.2926 C   0  0  0  0  0  0  0  0  0  0  0  0
   -9.4670   -4.4057    3.3868 C   0  0  0  0  0  0  0  0  0  0  0  0
   -8.3656   -4.0319    2.7134 C   0  0  0  0  0  0  0  0  0  0  0  0
   -7.0041   -4.5695    2.8875 C   0  0  0  0  0  0  0  0  0  0  0  0
   -6.0968   -3.7399    3.5578 C   0  0  0  0  0  0  0  0  0  0  0  0
   -4.7910   -4.1593    3.7793 C   0  0  0  0  0  0  0  0  0  0  0  0
   -4.3614   -5.4116    3.3233 C   0  0  0  0  0  0  0  0  0  0  0  0
   -5.2599   -6.2760    2.6399 C   0  0  0  0  0  0  0  0  0  0  0  0
   -4.8806   -7.5595    2.1770 C   0  0  0  0  0  0  0  0  0  0  0  0
   -5.7664   -8.3938    1.4957 C   0  0  0  0  0  0  0  0  0  0  0  0
   -7.0623   -7.9684    1.2589 C   0  0  0  0  0  0  0  0  0  0  0  0
   -7.4690   -6.7130    1.7098 C   0  0  0  0  0  0  0  0  0  0  0  0
   -6.5966   -5.8459    2.4116 C   0  0  0  0  0  0  0  0  0  0  0  0
   -2.9555   -5.7547    3.6036 C   0  0  0  0  0  0  0  0  0  0  0  0
   -1.9427   -5.7688    2.7202 C   0  0  0  0  0  0  0  0  0  0  0  0
   -2.0125   -5.4532    1.2873 C   0  0  0  0  0  0  0  0  0  0  0  0
   -1.5080   -6.3784    0.3650 C   0  0  0  0  0  0  0  0  0  0  0  0
   -1.5388   -6.1041   -1.0043 C   0  0  0  0  0  0  0  0  0  0  0  0
   -2.0651   -4.8979   -1.4619 C   0  0  0  0  0  0  0  0  0  0  0  0
   -2.5556   -3.9641   -0.5513 C   0  0  0  0  0  0  0  0  0  0  0  0
   -2.5239   -4.2381    0.8181 C   0  0  0  0  0  0  0  0  0  0  0  0
  1  6  1  0  0  0  0
  1  2  2  0  0  0  0
  2  3  1  0  0  0  0
  3  4  2  0  0  0  0
  4  5  1  0  0  0  0
  5  6  2  0  0  0  0
  4  7  1  0  0  0  0
  7  8  2  0  0  0  0
  8  9  1  0  0  0  0
  9 18  1  0  0  0  0
  9 10  2  0  0  0  0
 10 11  1  0  0  0  0
 11 12  2  0  0  0  0
 12 13  1  0  0  0  0
 13 18  1  0  0  0  0
 13 14  2  0  0  0  0
 14 15  1  0  0  0  0
 15 16  2  0  0  0  0
 16 17  1  0  0  0  0
 17 18  2  0  0  0  0
 12 19  1  0  0  0  0
 19 20  2  0  0  0  0
 20 21  1  0  0  0  0
 21 26  1  0  0  0  0
 21 22  2  0  0  0  0
 22 23  1  0  0  0  0
 23 24  2  0  0  0  0
 24 25  1  0  0  0  0
 25 26  2  0  0  0  0
M  END
$$$$
88EA2DADEDA5065E
  -OEChem-11290615203D
MMFF94s SP Energy = 92.36
 27 30  0     1  0  0  0  0  0999 V2000
    3.1275   -1.2778   -4.6349 C   0  0  0  0  0  0  0  0  0  0  0  0
    4.1299   -1.2586   -3.6674 C   0  0  0  0  0  0  0  0  0  0  0  0
    3.9091   -0.6234   -2.4426 C   0  0  0  0  0  0  0  0  0  0  0  0
    2.6793   -0.0098   -2.1702 C   0  0  0  0  0  0  0  0  0  0  0  0
    1.6849   -0.0220   -3.1568 C   0  0  0  0  0  0  0  0  0  0  0  0
    1.9057   -0.6581   -4.3810 C   0  0  0  0  0  0  0  0  0  0  0  0
    2.4217    0.6964   -0.9075 C   0  0  0  0  0  0  0  0  0  0  0  0
    2.8037    0.2335    0.2940 C   0  0  0  0  0  0  0  0  0  0  0  0
    2.5654    0.8944    1.5486 C   0  0  0  0  0  0  0  0  0  0  0  0
    2.8303    0.3918    2.7656 C   0  0  0  0  0  0  0  0  0  0  0  0
    2.5246    1.4262    3.8421 C   0  0  2  0  0  0  0  0  0  0  0  0
    2.0288    2.5644    3.0081 N   0  0  1  0  0  0  0  0  0  0  0  0
    2.0915    2.1780    1.6939 N   0  0  0  0  0  0  0  0  0  0  0  0
    1.2990    3.6462    3.5036 C   0  0  0  0  0  0  0  0  0  0  0  0
    1.2052    3.9320    4.8744 C   0  0  0  0  0  0  0  0  0  0  0  0
    0.4742    5.0302    5.3521 C   0  0  0  0  0  0  0  0  0  0  0  0
   -0.1847    5.8746    4.4584 C   0  0  0  0  0  0  0  0  0  0  0  0
   -0.1073    5.6148    3.0929 C   0  0  0  0  0  0  0  0  0  0  0  0
    0.6262    4.5164    2.6281 C   0  0  0  0  0  0  0  0  0  0  0  0
   -1.1049    7.2424    4.9713 Cl  0  0  0  0  0  0  0  0  0  0  0  0
    0.4288    5.2802    7.0631 Cl  0  0  0  0  0  0  0  0  0  0  0  0
    3.7611    1.7579    4.6592 C   0  0  0  0  0  0  0  0  0  0  0  0
    4.7764    2.5947    4.1662 C   0  0  0  0  0  0  0  0  0  0  0  0
    5.9101    2.8701    4.9326 C   0  0  0  0  0  0  0  0  0  0  0  0
    6.0494    2.3072    6.1991 C   0  0  0  0  0  0  0  0  0  0  0  0
    5.0583    1.4655    6.6992 C   0  0  0  0  0  0  0  0  0  0  0  0
    3.9238    1.1884    5.9339 C   0  0  0  0  0  0  0  0  0  0  0  0
  1  6  1  0  0  0  0
  1  2  2  0  0  0  0
  2  3  1  0  0  0  0
  3  4  2  0  0  0  0
  4  5  1  0  0  0  0
  5  6  2  0  0  0  0
  4  7  1  0  0  0  0
  7  8  2  0  0  0  0
  8  9  1  0  0  0  0
  9 13  1  0  0  0  0
  9 10  2  0  0  0  0
 10 11  1  0  0  0  0
 11 12  1  0  0  0  0
 12 13  1  0  0  0  0
 12 14  1  0  0  0  0
 14 19  1  0  0  0  0
 14 15  2  0  0  0  0
 15 16  1  0  0  0  0
 16 17  2  0  0  0  0
 17 18  1  0  0  0  0
 18 19  2  0  0  0  0
 17 20  1  0  0  0  0
 16 21  1  0  0  0  0
 11 22  1  0  0  0  0
 22 27  1  0  0  0  0
 22 23  2  0  0  0  0
 23 24  1  0  0  0  0
 24 25  2  0  0  0  0
 25 26  1  0  0  0  0
 26 27  2  0  0  0  0
M  END
$$$$
909AEA1A1DDAFC85
  -OEChem-11290615203D
MMFF94s SP Energy = 179.86
 26 27  0     0  0  0  0  0  0999 V2000
    1.1674    1.7208   -0.5564 C   0  0  0  0  0  0  0  0  0  0  0  0
    2.0856    1.1803   -1.6449 C   0  0  0  0  0  0  0  0  0  0  0  0
    2.2105    2.1747   -2.6596 O   0  0  0  0  0  0  0  0  0  0  0  0
    1.6061    1.8608   -3.9169 C   0  0  0  0  0  0  0  0  0  0  0  0
    0.1534    1.3614   -3.8998 C   0  0  0  0  0  0  0  0  0  0  0  0
   -0.7279    2.2844   -3.2515 O   0  0  0  0  0  0  0  0  0  0  0  0
   -2.0819    1.8439   -3.3429 C   0  0  0  0  0  0  0  0  0  0  0  0
   -2.9970    2.4752   -2.2727 C   0  0  0  0  0  0  0  0  0  0  0  0
   -2.4733    2.2653   -0.8387 C   0  0  0  0  0  0  0  0  0  0  0  0
   -2.0874    0.9021   -0.6760 O   0  0  0  0  0  0  0  0  0  0  0  0
   -1.7055    0.5354    0.6517 C   0  0  0  0  0  0  0  0  0  0  0  0
   -0.3717    1.1219    1.1337 C   0  0  0  0  0  0  0  0  0  0  0  0
    0.7208    0.6846    0.3158 O   0  0  0  0  0  0  0  0  0  0  0  0
   -3.3804    3.9570   -2.5842 C   0  0  0  0  0  0  0  0  0  0  0  0
   -4.6041    4.3476   -1.7133 C   0  0  0  0  0  0  0  0  0  0  0  0
   -5.4422    5.2369   -2.4420 O   0  0  0  0  0  0  0  0  0  0  0  0
   -6.3441    5.9761   -1.6160 C   0  0  0  0  0  0  0  0  0  0  0  0
   -7.1293    6.9597   -2.4915 C   0  0  0  0  0  0  0  0  0  0  0  0
   -6.2698    7.8611   -3.1977 O   0  0  0  0  0  0  0  0  0  0  0  0
   -5.8606    8.9977   -2.4364 C   0  0  0  0  0  0  0  0  0  0  0  0
   -4.7578    9.7434   -3.1976 C   0  0  0  0  0  0  0  0  0  0  0  0
   -3.4613    9.4889   -2.6429 O   0  0  0  0  0  0  0  0  0  0  0  0
   -2.7131    8.4580   -3.2958 C   0  0  0  0  0  0  0  0  0  0  0  0
   -3.2020    7.0559   -2.9440 C   0  0  0  0  0  0  0  0  0  0  0  0
   -2.2034    6.0848   -3.2412 O   0  0  0  0  0  0  0  0  0  0  0  0
   -2.2048    4.9477   -2.3718 C   0  0  0  0  0  0  0  0  0  0  0  0
  1 13  1  0  0  0  0
  1  2  1  0  0  0  0
  2  3  1  0  0  0  0
  3  4  1  0  0  0  0
  4  5  1  0  0  0  0
  5  6  1  0  0  0  0
  6  7  1  0  0  0  0
  7  8  1  0  0  0  0
  8  9  1  0  0  0  0
  9 10  1  0  0  0  0
 10 11  1  0  0  0  0
 11 12  1  0  0  0  0
 12 13  1  0  0  0  0
  8 14  1  0  0  0  0
 14 26  1  0  0  0  0
 14 15  1  0  0  0  0
 15 16  1  0  0  0  0
 16 17  1  0  0  0  0
 17 18  1  0  0  0  0
 18 19  1  0  0  0  0
 19 20  1  0  0  0  0
 20 21  1  0  0  0  0
 21 22  1  0  0  0  0
 22 23  1  0  0  0  0
 23 24  1  0  0  0  0
 24 25  1  0  0  0  0
 25 26  1  0  0  0  0
M  END
$$$$
CA33DFA16CC91304
  -OEChem-11290615203D
MMFF94s SP Energy = -70.43
 27 29  0     0  0  0  0  0  0999 V2000
   -5.2592    2.9038   -0.8048 C   0  0  0  0  0  0  0  0  0  0  0  0
   -3.8872    2.8099   -0.4451 O   0  0  0  0  0  0  0  0  0  0  0  0
   -3.1058    3.9106   -0.6851 C   0  0  0  0  0  0  0  0  0  0  0  0
   -3.4827    5.0038   -1.4688 C   0  0  0  0  0  0  0  0  0  0  0  0
   -2.6025    6.0739   -1.6604 C   0  0  0  0  0  0  0  0  0  0  0  0
   -1.3362    6.0633   -1.0733 C   0  0  0  0  0  0  0  0  0  0  0  0
   -0.9390    4.9846   -0.2789 C   0  0  0  0  0  0  0  0  0  0  0  0
   -1.8247    3.9027   -0.1083 C   0  0  0  0  0  0  0  0  0  0  0  0
   -1.4422    2.8583    0.7017 O   0  0  0  0  0  0  0  0  0  0  0  0
   -1.0278    1.7173   -0.0577 C   0  0  0  0  0  0  0  0  0  0  0  0
    0.3147    1.2889    0.4889 C   0  0  0  0  0  0  0  0  0  0  0  0
    0.3767    0.8263    1.8186 C   0  0  0  0  0  0  0  0  0  0  0  0
    1.5922    0.4650    2.4007 C   0  0  0  0  0  0  0  0  0  0  0  0
    2.7683    0.5592    1.6640 C   0  0  0  0  0  0  0  0  0  0  0  0
    2.7265    1.0144    0.3465 C   0  0  0  0  0  0  0  0  0  0  0  0
    1.5090    1.3776   -0.2407 C   0  0  0  0  0  0  0  0  0  0  0  0
    1.5559    1.9442   -1.8715 Cl  0  0  0  0  0  0  0  0  0  0  0  0
    0.4275    4.9693    0.2647 C   0  0  0  0  0  0  0  0  0  0  0  0
    0.7854    4.8537    1.5579 C   0  0  0  0  0  0  0  0  0  0  0  0
   -0.1669    4.8730    2.6947 C   0  0  0  0  0  0  0  0  0  0  0  0
   -1.2840    5.3755    2.6574 O   0  0  0  0  0  0  0  0  0  0  0  0
    0.3212    4.3417    3.8568 N   0  0  0  0  0  0  0  0  0  0  0  0
    1.6096    3.9852    4.1062 C   0  0  0  0  0  0  0  0  0  0  0  0
    1.9561    3.5367    5.1946 O   0  0  0  0  0  0  0  0  0  0  0  0
    2.5026    4.1741    3.0976 N   0  0  0  0  0  0  0  0  0  0  0  0
    2.2227    4.6109    1.8336 C   0  0  0  0  0  0  0  0  0  0  0  0
    3.1135    4.7639    1.0038 O   0  0  0  0  0  0  0  0  0  0  0  0
  1  2  1  0  0  0  0
  2  3  1  0  0  0  0
  3  8  1  0  0  0  0
  3  4  2  0  0  0  0
  4  5  1  0  0  0  0
  5  6  2  0  0  0  0
  6  7  1  0  0  0  0
  7  8  2  0  0  0  0
  8  9  1  0  0  0  0
  9 10  1  0  0  0  0
 10 11  1  0  0  0  0
 11 16  1  0  0  0  0
 11 12  2  0  0  0  0
 12 13  1  0  0  0  0
 13 14  2  0  0  0  0
 14 15  1  0  0  0  0
 15 16  2  0  0  0  0
 16 17  1  0  0  0  0
  7 18  1  0  0  0  0
 18 19  2  0  0  0  0
 19 26  1  0  0  0  0
 19 20  1  0  0  0  0
 20 21  2  0  0  0  0
 20 22  1  0  0  0  0
 22 23  1  0  0  0  0
 23 24  2  0  0  0  0
 23 25  1  0  0  0  0
 25 26  1  0  0  0  0
 26 27  2  0  0  0  0
M  END
$$$$
9A36243B189606D5
  -OEChem-11290615203D
MMFF94s SP Energy = 172.30
 26 28  0     0  0  0  0  0  0999 V2000
    3.6545    0.4386    0.0416 C   0  0  0  0  0  0  0  0  0  0  0  0
    2.7597    1.0833   -1.0194 N   0  3  0  0  0  0  0  0  0  0  0  0
    3.5997    1.4919   -2.2567 C   0  0  0  0  0  0  0  0  0  0  0  0
    4.0659    0.2638   -3.0525 C   0  0  0  0  0  0  0  0  0  0  0  0
    2.9563   -0.5496   -3.4444 O   0  0  0  0  0  0  0  0  0  0  0  0
    2.2407   -1.0538   -2.3131 C   0  0  0  0  0  0  0  0  0  0  0  0
    1.6582    0.0903   -1.4703 C   0  0  0  0  0  0  0  0  0  0  0  0
    2.1268    2.3280   -0.3627 C   0  0  0  0  0  0  0  0  0  0  0  0
    1.2338    3.0673   -1.2585 C   0  0  0  0  0  0  0  0  0  0  0  0
    0.4946    3.7005   -1.9642 C   0  0  0  0  0  0  0  0  0  0  0  0
   -0.3908    4.4754   -2.7810 C   0  0  0  0  0  0  0  0  0  0  0  0
   -0.0215    5.7588   -3.1914 C   0  0  0  0  0  0  0  0  0  0  0  0
   -0.8968    6.5291   -3.9656 C   0  0  0  0  0  0  0  0  0  0  0  0
   -2.1445    6.0186   -4.3322 C   0  0  0  0  0  0  0  0  0  0  0  0
   -2.5111    4.7324   -3.9282 C   0  0  0  0  0  0  0  0  0  0  0  0
   -1.6354    3.9618   -3.1539 C   0  0  0  0  0  0  0  0  0  0  0  0
   -3.0517    6.8204   -5.0974 C   0  0  0  0  0  0  0  0  0  0  0  0
   -3.8205    7.5113   -5.7110 C   0  0  0  0  0  0  0  0  0  0  0  0
   -4.7688    8.3814   -6.4118 C   0  0  0  0  0  0  0  0  0  0  0  0
   -4.7318    8.1813   -7.9405 N   0  3  0  0  0  0  0  0  0  0  0  0
   -5.7464    9.1852   -8.5602 C   0  0  0  0  0  0  0  0  0  0  0  0
   -5.5951    9.2872  -10.0836 C   0  0  0  0  0  0  0  0  0  0  0  0
   -4.2584    9.6416  -10.4441 O   0  0  0  0  0  0  0  0  0  0  0  0
   -3.3166    8.6588  -10.0104 C   0  0  0  0  0  0  0  0  0  0  0  0
   -3.3204    8.5247   -8.4817 C   0  0  0  0  0  0  0  0  0  0  0  0
   -5.1275    6.7489   -8.2787 C   0  0  0  0  0  0  0  0  0  0  0  0
  1  2  1  0  0  0  0
  2  7  1  0  0  0  0
  2  3  1  0  0  0  0
  3  4  1  0  0  0  0
  4  5  1  0  0  0  0
  5  6  1  0  0  0  0
  6  7  1  0  0  0  0
  2  8  1  0  0  0  0
  8  9  1  0  0  0  0
  9 10  3  0  0  0  0
 10 11  1  0  0  0  0
 11 16  1  0  0  0  0
 11 12  2  0  0  0  0
 12 13  1  0  0  0  0
 13 14  2  0  0  0  0
 14 15  1  0  0  0  0
 15 16  2  0  0  0  0
 14 17  1  0  0  0  0
 17 18  3  0  0  0  0
 18 19  1  0  0  0  0
 19 20  1  0  0  0  0
 20 25  1  0  0  0  0
 20 21  1  0  0  0  0
 21 22  1  0  0  0  0
 22 23  1  0  0  0  0
 23 24  1  0  0  0  0
 24 25  1  0  0  0  0
 20 26  1  0  0  0  0
M  CHG  2   2   1  20   1
M  END
$$$$
E928D150F6B3D804
  -OEChem-11290615203D
MMFF94s SP Energy = 107.11
 26 27  0     0  0  0  0  0  0999 V2000
   10.8802    2.0579   -0.9843 C   0  0  0  0  0  0  0  0  0  0  0  0
   10.6510    1.9662   -2.4620 C   0  0  0  0  0  0  0  0  0  0  0  0
   11.6122    1.8875   -3.2336 O   0  0  0  0  0  0  0  0  0  0  0  0
    9.4027    1.9625   -3.0045 N   0  0  0  0  0  0  0  0  0  0  0  0
    8.0964    2.0359   -2.4877 C   0  0  0  0  0  0  0  0  0  0  0  0
    7.7539    2.1648   -1.1425 C   0  0  0  0  0  0  0  0  0  0  0  0
    6.4090    2.2392   -0.7522 C   0  0  0  0  0  0  0  0  0  0  0  0
    5.3899    2.1223   -1.6982 C   0  0  0  0  0  0  0  0  0  0  0  0
    5.7184    2.0264   -3.0456 C   0  0  0  0  0  0  0  0  0  0  0  0
    7.0604    1.9803   -3.4345 C   0  0  0  0  0  0  0  0  0  0  0  0
    4.0577    2.1356   -1.3930 O   0  0  0  0  0  0  0  0  0  0  0  0
    3.6740    0.9998   -0.6031 C   0  0  0  0  0  0  0  0  0  0  0  0
    2.1907    0.7012   -0.8323 C   0  0  0  0  0  0  0  0  0  0  0  0
    1.0619    2.0307   -0.2763 S   0  0  0  0  0  0  0  0  0  0  0  0
    1.1837    1.8066    1.5257 C   0  0  0  0  0  0  0  0  0  0  0  0
    0.2844    2.8022    2.2543 C   0  0  0  0  0  0  0  0  0  0  0  0
    0.4402    2.5967    3.6631 O   0  0  0  0  0  0  0  0  0  0  0  0
   -0.1774    3.6301    4.4440 C   0  0  0  0  0  0  0  0  0  0  0  0
    0.8536    4.6940    4.8248 C   0  0  0  0  0  0  0  0  0  0  0  0
    1.1095    5.5453    3.7025 O   0  0  0  0  0  0  0  0  0  0  0  0
    2.4578    6.0247    3.6563 C   0  0  0  0  0  0  0  0  0  0  0  0
    3.3498    4.9971    2.9580 C   0  0  0  0  0  0  0  0  0  0  0  0
    5.0844    5.5473    2.9019 S   0  0  0  0  0  0  0  0  0  0  0  0
    5.8610    3.9972    2.3365 C   0  0  0  0  0  0  0  0  0  0  0  0
    5.5802    3.6771    0.8700 C   0  0  0  0  0  0  0  0  0  0  0  0
    6.1747    2.3963    0.5896 O   0  0  0  0  0  0  0  0  0  0  0  0
  1  2  1  0  0  0  0
  2  3  2  0  0  0  0
  2  4  1  0  0  0  0
  4  5  1  0  0  0  0
  5 10  1  0  0  0  0
  5  6  2  0  0  0  0
  6  7  1  0  0  0  0
  7 26  1  0  0  0  0
  7  8  2  0  0  0  0
  8  9  1  0  0  0  0
  9 10  2  0  0  0  0
  8 11  1  0  0  0  0
 11 12  1  0  0  0  0
 12 13  1  0  0  0  0
 13 14  1  0  0  0  0
 14 15  1  0  0  0  0
 15 16  1  0  0  0  0
 16 17  1  0  0  0  0
 17 18  1  0  0  0  0
 18 19  1  0  0  0  0
 19 20  1  0  0  0  0
 20 21  1  0  0  0  0
 21 22  1  0  0  0  0
 22 23  1  0  0  0  0
 23 24  1  0  0  0  0
 24 25  1  0  0  0  0
 25 26  1  0  0  0  0
M  END
$$$$
C005D6B2BE5F132F
  -OEChem-11290615203D
MMFF94s SP Energy = 0.00
  3  2  0     0  0  0  0  0  0999 V2000
   -3.7793    2.7545   -9.6496 C   0  0  0  0  0  0  0  0  0  0  0  0
   -2.7039    2.5672   -9.2571 N   0  0  0  0  0  0  0  0  0  0  0  0
   -5.7047    3.0903  -10.3523 I   0  0  0  0  0  0  0  0  0  0  0  0
  1  2  3  0  0  0  0
  1  3  1  0  0  0  0
M  END
$$$$
D2AFAC98A6DE012E
  -OEChem-11290615203D
MMFF94s SP Energy = 86.45
 24 26  0     0  0  0  0  0  0999 V2000
   -1.5512   -1.3866    1.8661 C   0  0  0  0  0  0  0  0  0  0  0  0
   -0.0646   -0.9641    1.9356 C   0  0  0  0  0  0  0  0  0  0  0  0
    0.1025    0.5058    1.9631 N   0  0  0  0  0  0  0  0  0  0  0  0
   -0.6938    1.0596    3.0777 C   0  0  0  0  0  0  0  0  0  0  0  0
   -2.1810    0.6428    3.0059 C   0  0  0  0  0  0  0  0  0  0  0  0
   -2.3326   -0.8214    2.9796 N   0  0  0  0  0  0  0  0  0  0  0  0
   -3.7349   -1.2526    2.9713 C   0  0  0  0  0  0  0  0  0  0  0  0
   -4.5073   -0.8316    1.7936 C   0  0  0  0  0  0  0  0  0  0  0  0
   -5.1316   -0.4851    0.8273 C   0  0  0  0  0  0  0  0  0  0  0  0
   -5.8569   -0.0649   -0.3313 C   0  0  0  0  0  0  0  0  0  0  0  0
   -5.2182    0.6901   -1.3179 C   0  0  0  0  0  0  0  0  0  0  0  0
   -5.9242    1.0999   -2.4506 C   0  0  0  0  0  0  0  0  0  0  0  0
   -7.2678    0.7554   -2.5976 C   0  0  0  0  0  0  0  0  0  0  0  0
   -7.9072    0.0016   -1.6132 C   0  0  0  0  0  0  0  0  0  0  0  0
   -7.2023   -0.4089   -0.4798 C   0  0  0  0  0  0  0  0  0  0  0  0
    1.5131    0.8871    2.1094 C   0  0  0  0  0  0  0  0  0  0  0  0
    2.2871    0.5876    0.8960 C   0  0  0  0  0  0  0  0  0  0  0  0
    2.9189    0.3439   -0.0966 C   0  0  0  0  0  0  0  0  0  0  0  0
    3.6591    0.0521   -1.2850 C   0  0  0  0  0  0  0  0  0  0  0  0
    3.0374    0.1377   -2.5329 C   0  0  0  0  0  0  0  0  0  0  0  0
    3.7583   -0.1471   -3.6943 C   0  0  0  0  0  0  0  0  0  0  0  0
    5.1003   -0.5180   -3.6089 C   0  0  0  0  0  0  0  0  0  0  0  0
    5.7228   -0.6045   -2.3634 C   0  0  0  0  0  0  0  0  0  0  0  0
    5.0028   -0.3197   -1.2012 C   0  0  0  0  0  0  0  0  0  0  0  0
  1  6  1  0  0  0  0
  1  2  1  0  0  0  0
  2  3  1  0  0  0  0
  3  4  1  0  0  0  0
  4  5  1  0  0  0  0
  5  6  1  0  0  0  0
  6  7  1  0  0  0  0
  7  8  1  0  0  0  0
  8  9  3  0  0  0  0
  9 10  1  0  0  0  0
 10 15  1  0  0  0  0
 10 11  2  0  0  0  0
 11 12  1  0  0  0  0
 12 13  2  0  0  0  0
 13 14  1  0  0  0  0
 14 15  2  0  0  0  0
  3 16  1  0  0  0  0
 16 17  1  0  0  0  0
 17 18  3  0  0  0  0
 18 19  1  0  0  0  0
 19 24  1  0  0  0  0
 19 20  2  0  0  0  0
 20 21  1  0  0  0  0
 21 22  2  0  0  0  0
 22 23  1  0  0  0  0
 23 24  2  0  0  0  0
M  END
$$$$
BA05309CDD085F87
  -OEChem-11290615203D
MMFF94s SP Energy = 80.68
 25 25  0     0  0  0  0  0  0999 V2000
    1.9210    3.7443   -5.6109 C   0  0  0  0  0  0  0  0  0  0  0  0
    2.7684    2.6475   -6.2641 C   0  0  0  0  0  0  0  0  0  0  0  0
    3.9991    3.2985   -6.9142 C   0  0  0  0  0  0  0  0  0  0  0  0
    1.9916    1.8848   -7.3423 C   0  0  0  0  0  0  0  0  0  0  0  0
    3.3177    1.7443   -5.2718 O   0  0  0  0  0  0  0  0  0  0  0  0
    2.5116    0.9867   -4.4853 C   0  0  0  0  0  0  0  0  0  0  0  0
    1.2890    0.9790   -4.5425 O   0  0  0  0  0  0  0  0  0  0  0  0
    3.2372    0.2008   -3.6069 N   0  0  0  0  0  0  0  0  0  0  0  0
    4.6917    0.2868   -3.5014 C   0  0  0  0  0  0  0  0  0  0  0  0
    5.3986   -0.6270   -4.5067 C   0  0  0  0  0  0  0  0  0  0  0  0
    6.8114   -0.4025   -4.5154 O   0  0  0  0  0  0  0  0  0  0  0  0
    7.2066    0.5742   -5.4892 C   0  0  0  0  0  0  0  0  0  0  0  0
    8.7342    0.7111   -5.5136 C   0  0  0  0  0  0  0  0  0  0  0  0
    9.2501    1.5766   -4.4955 O   0  0  0  0  0  0  0  0  0  0  0  0
    9.1877    1.0233   -3.1778 C   0  0  0  0  0  0  0  0  0  0  0  0
    8.1656    1.8055   -2.3421 C   0  0  0  0  0  0  0  0  0  0  0  0
    7.7028    1.0304   -1.1851 N   0  0  0  0  0  0  0  0  0  0  0  0
    6.6814    1.7809   -0.4431 C   0  0  0  0  0  0  0  0  0  0  0  0
    5.9583    0.8949    0.5762 C   0  0  0  0  0  0  0  0  0  0  0  0
    4.9252    1.6603    1.2018 O   0  0  0  0  0  0  0  0  0  0  0  0
    3.8448    0.8477    1.6691 C   0  0  0  0  0  0  0  0  0  0  0  0
    2.7131    0.8061    0.6381 C   0  0  0  0  0  0  0  0  0  0  0  0
    3.1038    0.0461   -0.5122 O   0  0  0  0  0  0  0  0  0  0  0  0
    2.0246   -0.0740   -1.4467 C   0  0  0  0  0  0  0  0  0  0  0  0
    2.5244   -0.7350   -2.7359 C   0  0  0  0  0  0  0  0  0  0  0  0
  1  2  1  0  0  0  0
  2  3  1  0  0  0  0
  2  4  1  0  0  0  0
  2  5  1  0  0  0  0
  5  6  1  0  0  0  0
  6  7  2  0  0  0  0
  6  8  1  0  0  0  0
  8 25  1  0  0  0  0
  8  9  1  0  0  0  0
  9 10  1  0  0  0  0
 10 11  1  0  0  0  0
 11 12  1  0  0  0  0
 12 13  1  0  0  0  0
 13 14  1  0  0  0  0
 14 15  1  0  0  0  0
 15 16  1  0  0  0  0
 16 17  1  0  0  0  0
 17 18  1  0  0  0  0
 18 19  1  0  0  0  0
 19 20  1  0  0  0  0
 20 21  1  0  0  0  0
 21 22  1  0  0  0  0
 22 23  1  0  0  0  0
 23 24  1  0  0  0  0
 24 25  1  0  0  0  0
M  END
$$$$
D7059C3F9FEEFA08
  -OEChem-11290615203D
MMFF94s SP Energy = 60.93
 27 28  0     0  0  0  0  0  0999 V2000
    2.2626    2.6856    0.2928 C   0  0  0  0  0  0  0  0  0  0  0  0
    2.8428    1.8136   -0.8374 C   0  0  0  0  0  0  0  0  0  0  0  0
    1.9012    1.5766   -1.9379 N   0  0  0  0  0  0  0  0  0  0  0  0
    2.2425    2.3570   -3.1363 C   0  0  0  0  0  0  0  0  0  0  0  0
    0.9834    2.6232   -3.9708 C   0  0  0  0  0  0  0  0  0  0  0  0
    1.2253    3.5860   -5.1545 C   0  0  0  0  0  0  0  0  0  0  0  0
    0.6686    4.9511   -4.9944 N   0  0  0  0  0  0  0  0  0  0  0  0
    1.3029    5.6837   -3.8779 C   0  0  0  0  0  0  0  0  0  0  0  0
    0.2974    5.9377   -2.7406 C   0  0  0  0  0  0  0  0  0  0  0  0
    0.9512    5.8563   -1.3542 C   0  0  0  0  0  0  0  0  0  0  0  0
    1.2755    4.4678   -1.0963 N   0  0  0  0  0  0  0  0  0  0  0  0
    2.1471    4.1964    0.0242 C   0  0  0  0  0  0  0  0  0  0  0  0
    0.7554    5.7407   -6.2384 C   0  0  0  0  0  0  0  0  0  0  0  0
   -0.1530    5.2304   -7.3701 C   0  0  0  0  0  0  0  0  0  0  0  0
   -0.1235    6.2007   -8.5641 C   0  0  0  0  0  0  0  0  0  0  0  0
   -1.0957    5.8791   -9.6355 N   0  0  0  0  0  0  0  0  0  0  0  0
   -1.2112    7.0309  -10.5563 C   0  0  0  0  0  0  0  0  0  0  0  0
   -2.6635    7.2560  -11.0073 C   0  0  0  0  0  0  0  0  0  0  0  0
   -2.7214    7.9000  -12.3973 C   0  0  0  0  0  0  0  0  0  0  0  0
   -4.0505    7.7703  -12.9954 N   0  0  0  0  0  0  0  0  0  0  0  0
   -4.0172    7.6307  -14.4517 C   0  0  0  0  0  0  0  0  0  0  0  0
   -4.0515    6.1896  -15.0005 C   0  0  0  0  0  0  0  0  0  0  0  0
   -2.8225    5.3178  -14.6970 C   0  0  0  0  0  0  0  0  0  0  0  0
   -2.9204    4.6710  -13.3866 N   0  0  0  0  0  0  0  0  0  0  0  0
   -1.6111    4.4736  -12.7592 C   0  0  0  0  0  0  0  0  0  0  0  0
   -1.7727    4.0254  -11.2987 C   0  0  0  0  0  0  0  0  0  0  0  0
   -0.7262    4.6162  -10.3312 C   0  0  0  0  0  0  0  0  0  0  0  0
  1 12  1  0  0  0  0
  1  2  1  0  0  0  0
  2  3  1  0  0  0  0
  3  4  1  0  0  0  0
  4  5  1  0  0  0  0
  5  6  1  0  0  0  0
  6  7  1  0  0  0  0
  7  8  1  0  0  0  0
  8  9  1  0  0  0  0
  9 10  1  0  0  0  0
 10 11  1  0  0  0  0
 11 12  1  0  0  0  0
  7 13  1  0  0  0  0
 13 14  1  0  0  0  0
 14 15  1  0  0  0  0
 15 16  1  0  0  0  0
 16 27  1  0  0  0  0
 16 17  1  0  0  0  0
 17 18  1  0  0  0  0
 18 19  1  0  0  0  0
 19 20  1  0  0  0  0
 20 21  1  0  0  0  0
 21 22  1  0  0  0  0
 22 23  1  0  0  0  0
 23 24  1  0  0  0  0
 24 25  1  0  0  0  0
 25 26  1  0  0  0  0
 26 27  1  0  0  0  0
M  END
$$$$
6CFE65833B7E9FEF
  -OEChem-11290615203D
MMFF94s SP Energy = 133.23
 27 30  0     0  0  0  0  0  0999 V2000
    3.3713   -5.7288   -5.9579 C   0  0  0  0  0  0  0  0  0  0  0  0
    2.1697   -5.5933   -6.6502 C   0  0  0  0  0  0  0  0  0  0  0  0
    1.8313   -4.3702   -7.2328 C   0  0  0  0  0  0  0  0  0  0  0  0
    2.6887   -3.2655   -7.1208 C   0  0  0  0  0  0  0  0  0  0  0  0
    3.9020   -3.4206   -6.4333 C   0  0  0  0  0  0  0  0  0  0  0  0
    4.2381   -4.6436   -5.8507 C   0  0  0  0  0  0  0  0  0  0  0  0
    2.3316   -1.9533   -7.7808 C   0  0  0  0  0  0  0  0  0  0  0  0
    2.6728   -0.8773   -6.9077 O   0  0  0  0  0  0  0  0  0  0  0  0
    2.4411    0.4011   -7.3446 C   0  0  0  0  0  0  0  0  0  0  0  0
    1.8222    0.7331   -8.5538 C   0  0  0  0  0  0  0  0  0  0  0  0
    1.6096    2.0722   -8.8936 C   0  0  0  0  0  0  0  0  0  0  0  0
    2.0165    3.0885   -8.0335 C   0  0  0  0  0  0  0  0  0  0  0  0
    2.6396    2.7702   -6.8283 C   0  0  0  0  0  0  0  0  0  0  0  0
    2.8477    1.4302   -6.4723 C   0  0  0  0  0  0  0  0  0  0  0  0
    3.5264    1.1223   -5.2079 C   0  0  0  0  0  0  0  0  0  0  0  0
    3.0419    1.2831   -3.9690 C   0  0  0  0  0  0  0  0  0  0  0  0
    1.7853    1.7517   -3.4029 C   0  0  0  0  0  0  0  0  0  0  0  0
    1.8629    1.8940   -2.1117 N   0  0  0  0  0  0  0  0  0  0  0  0
    3.1742    1.4650   -1.7094 O   0  0  0  0  0  0  0  0  0  0  0  0
    3.9027    1.0496   -2.8001 C   0  0  0  0  0  0  0  0  0  0  0  0
    5.0397    0.6121   -2.7904 O   0  0  0  0  0  0  0  0  0  0  0  0
    0.5663    2.0289   -4.1588 C   0  0  0  0  0  0  0  0  0  0  0  0
   -0.0451    3.2779   -4.0175 C   0  0  0  0  0  0  0  0  0  0  0  0
   -1.2221    3.5533   -4.7139 C   0  0  0  0  0  0  0  0  0  0  0  0
   -1.7927    2.5778   -5.5329 C   0  0  0  0  0  0  0  0  0  0  0  0
   -1.1966    1.3211   -5.6479 C   0  0  0  0  0  0  0  0  0  0  0  0
   -0.0202    1.0396   -4.9524 C   0  0  0  0  0  0  0  0  0  0  0  0
  1  6  1  0  0  0  0
  1  2  2  0  0  0  0
  2  3  1  0  0  0  0
  3  4  2  0  0  0  0
  4  5  1  0  0  0  0
  5  6  2  0  0  0  0
  4  7  1  0  0  0  0
  7  8  1  0  0  0  0
  8  9  1  0  0  0  0
  9 14  1  0  0  0  0
  9 10  2  0  0  0  0
 10 11  1  0  0  0  0
 11 12  2  0  0  0  0
 12 13  1  0  0  0  0
 13 14  2  0  0  0  0
 14 15  1  0  0  0  0
 15 16  2  0  0  0  0
 16 20  1  0  0  0  0
 16 17  1  0  0  0  0
 17 18  2  0  0  0  0
 18 19  1  0  0  0  0
 19 20  1  0  0  0  0
 20 21  2  0  0  0  0
 17 22  1  0  0  0  0
 22 27  1  0  0  0  0
 22 23  2  0  0  0  0
 23 24  1  0  0  0  0
 24 25  2  0  0  0  0
 25 26  1  0  0  0  0
 26 27  2  0  0  0  0
M  END
$$$$
1311DA553CD01ABD
  -OEChem-11290615203D
MMFF94s SP Energy = 51.56
 27 30  0     0  0  0  0  0  0999 V2000
   -6.5520   -1.6587   -3.7328 C   0  0  0  0  0  0  0  0  0  0  0  0
   -6.4031   -2.3073   -2.3884 C   0  0  0  0  0  0  0  0  0  0  0  0
   -5.1274   -2.5395   -1.8514 C   0  0  0  0  0  0  0  0  0  0  0  0
   -4.9484   -3.1098   -0.5974 C   0  0  0  0  0  0  0  0  0  0  0  0
   -6.0899   -3.4496    0.1512 C   0  0  0  0  0  0  0  0  0  0  0  0
   -7.3731   -3.2100   -0.3673 C   0  0  0  0  0  0  0  0  0  0  0  0
   -7.5267   -2.6365   -1.6289 C   0  0  0  0  0  0  0  0  0  0  0  0
   -5.8980   -4.0226    1.4140 C   0  0  0  0  0  0  0  0  0  0  0  0
   -4.6041   -4.2413    1.8975 C   0  0  0  0  0  0  0  0  0  0  0  0
   -3.5305   -3.8752    1.0910 C   0  0  0  0  0  0  0  0  0  0  0  0
   -3.7032   -3.3180   -0.1364 N   0  0  0  0  0  0  0  0  0  0  0  0
   -1.8324   -4.1075    1.6115 S   0  0  0  0  0  0  0  0  0  0  0  0
   -0.9569   -3.4768    0.1429 C   0  0  0  0  0  0  0  0  0  0  0  0
    0.5487   -3.5521    0.2760 C   0  0  0  0  0  0  0  0  0  0  0  0
    1.1187   -4.1724    1.1792 O   0  0  0  0  0  0  0  0  0  0  0  0
    1.3610   -2.9108   -0.6211 N   0  0  0  0  0  0  0  0  0  0  0  0
    1.1473   -2.1795   -1.8052 C   0  0  0  0  0  0  0  0  0  0  0  0
   -0.0747   -2.0351   -2.4674 C   0  0  0  0  0  0  0  0  0  0  0  0
   -0.1065   -1.2815   -3.6276 C   0  0  0  0  0  0  0  0  0  0  0  0
    1.0151   -0.6844   -4.1466 C   0  0  0  0  0  0  0  0  0  0  0  0
    2.2386   -0.8099   -3.5353 C   0  0  0  0  0  0  0  0  0  0  0  0
    2.2986   -1.5666   -2.3587 C   0  0  0  0  0  0  0  0  0  0  0  0
    0.7594    0.0032   -5.2895 O   0  0  0  0  0  0  0  0  0  0  0  0
   -0.6571   -0.2273   -5.4341 C   0  0  0  0  0  0  0  0  0  0  0  0
   -1.2142   -1.0466   -4.3842 O   0  0  0  0  0  0  0  0  0  0  0  0
   -4.4405   -4.8266    3.1928 C   0  0  0  0  0  0  0  0  0  0  0  0
   -4.3683   -5.3025    4.2490 N   0  0  0  0  0  0  0  0  0  0  0  0
  1  2  1  0  0  0  0
  2  7  1  0  0  0  0
  2  3  2  0  0  0  0
  3  4  1  0  0  0  0
  4 11  1  0  0  0  0
  4  5  2  0  0  0  0
  5  6  1  0  0  0  0
  6  7  2  0  0  0  0
  5  8  1  0  0  0  0
  8  9  2  0  0  0  0
  9 10  1  0  0  0  0
 10 11  2  0  0  0  0
 10 12  1  0  0  0  0
 12 13  1  0  0  0  0
 13 14  1  0  0  0  0
 14 15  2  0  0  0  0
 14 16  1  0  0  0  0
 16 17  1  0  0  0  0
 17 22  1  0  0  0  0
 17 18  2  0  0  0  0
 18 19  1  0  0  0  0
 19 25  1  0  0  0  0
 19 20  2  0  0  0  0
 20 21  1  0  0  0  0
 21 22  2  0  0  0  0
 20 23  1  0  0  0  0
 23 24  1  0  0  0  0
 24 25  1  0  0  0  0
  9 26  1  0  0  0  0
 26 27  3  0  0  0  0
M  END
$$$$
801ADD518BE018EB
  -OEChem-11290615203D
MMFF94s SP Energy = 143.54
 27 30  0     0  0  0  0  0  0999 V2000
   -0.5151    2.7775   -1.2944 C   0  0  0  0  0  0  0  0  0  0  0  0
   -1.2602    1.9626   -2.3635 C   0  0  0  0  0  0  0  0  0  0  0  0
   -0.4636    1.5234   -3.5903 C   0  0  0  0  0  0  0  0  0  0  0  0
    0.1763    2.6295   -4.2765 N   0  0  0  0  0  0  0  0  0  0  0  0
    1.2364    3.2830   -3.7322 C   0  0  0  0  0  0  0  0  0  0  0  0
    1.6671    3.2923   -2.4203 C   0  0  0  0  0  0  0  0  0  0  0  0
    1.0063    2.6089   -1.2687 C   0  0  0  0  0  0  0  0  0  0  0  0
    2.8316    4.1031   -2.4208 C   0  0  0  0  0  0  0  0  0  0  0  0
    3.0847    4.6219   -3.6270 N   0  0  0  0  0  0  0  0  0  0  0  0
    2.1038    4.1113   -4.4453 N   0  0  0  0  0  0  0  0  0  0  0  0
    2.1146    4.4714   -5.8215 C   0  0  0  0  0  0  0  0  0  0  0  0
    1.0849    4.0336   -7.0608 S   0  0  0  0  0  0  0  0  0  0  0  0
    3.1727    5.3164   -6.0833 N   0  0  0  0  0  0  0  0  0  0  0  0
    3.7226    4.4525   -1.2658 C   0  0  0  0  0  0  0  0  0  0  0  0
    4.5666    3.2624   -0.7438 C   0  0  0  0  0  0  0  0  0  0  0  0
    5.1790    3.6350    0.6081 C   0  0  0  0  0  0  0  0  0  0  0  0
    4.6864    3.0514    1.7866 C   0  0  0  0  0  0  0  0  0  0  0  0
    5.2244    3.3941    3.0285 C   0  0  0  0  0  0  0  0  0  0  0  0
    6.2587    4.3236    3.1091 C   0  0  0  0  0  0  0  0  0  0  0  0
    6.7570    4.9115    1.9487 C   0  0  0  0  0  0  0  0  0  0  0  0
    6.2208    4.5714    0.7056 C   0  0  0  0  0  0  0  0  0  0  0  0
    5.6105    2.6745   -1.6951 C   0  0  0  0  0  0  0  0  0  0  0  0
    6.0507    1.3546   -1.4830 C   0  0  0  0  0  0  0  0  0  0  0  0
    7.0102    0.7724   -2.3134 C   0  0  0  0  0  0  0  0  0  0  0  0
    7.5504    1.5006   -3.3689 C   0  0  0  0  0  0  0  0  0  0  0  0
    7.1341    2.8106   -3.5901 C   0  0  0  0  0  0  0  0  0  0  0  0
    6.1754    3.3949   -2.7578 C   0  0  0  0  0  0  0  0  0  0  0  0
  1  7  1  0  0  0  0
  1  2  1  0  0  0  0
  2  3  1  0  0  0  0
  3  4  1  0  0  0  0
  4  5  1  0  0  0  0
  5 10  1  0  0  0  0
  5  6  2  0  0  0  0
  6  7  1  0  0  0  0
  6  8  1  0  0  0  0
  8  9  2  0  0  0  0
  9 10  1  0  0  0  0
 10 11  1  0  0  0  0
 11 12  2  0  0  0  0
 11 13  1  0  0  0  0
  8 14  1  0  0  0  0
 14 15  1  0  0  0  0
 15 16  1  0  0  0  0
 16 21  1  0  0  0  0
 16 17  2  0  0  0  0
 17 18  1  0  0  0  0
 18 19  2  0  0  0  0
 19 20  1  0  0  0  0
 20 21  2  0  0  0  0
 15 22  1  0  0  0  0
 22 27  1  0  0  0  0
 22 23  2  0  0  0  0
 23 24  1  0  0  0  0
 24 25  2  0  0  0  0
 25 26  1  0  0  0  0
 26 27  2  0  0  0  0
M  END
$$$$
88B3B1636F9716B6
  -OEChem-11290615203D
MMFF94s SP Energy = 21.76
 26 29  0     0  0  0  0  0  0999 V2000
    3.4025   -5.7921    3.9114 C   0  0  0  0  0  0  0  0  0  0  0  0
    3.4646   -5.8230    5.4142 C   0  0  0  0  0  0  0  0  0  0  0  0
    4.4447   -6.6210    6.0295 C   0  0  0  0  0  0  0  0  0  0  0  0
    4.5432   -6.6961    7.4186 C   0  0  0  0  0  0  0  0  0  0  0  0
    3.6618   -5.9769    8.2160 C   0  0  0  0  0  0  0  0  0  0  0  0
    2.6831   -5.1810    7.6234 C   0  0  0  0  0  0  0  0  0  0  0  0
    2.5707   -5.0872    6.2220 C   0  0  0  0  0  0  0  0  0  0  0  0
    1.4848   -4.1967    5.6488 C   0  0  0  0  0  0  0  0  0  0  0  0
    1.6756   -2.7583    5.9650 C   0  0  0  0  0  0  0  0  0  0  0  0
    0.9860   -2.0125    6.8220 N   0  0  0  0  0  0  0  0  0  0  0  0
    1.4924   -0.7144    6.7846 N   0  0  0  0  0  0  0  0  0  0  0  0
    2.4547   -0.7401    5.9083 C   0  0  0  0  0  0  0  0  0  0  0  0
    2.6194   -1.9700    5.3717 N   0  0  0  0  0  0  0  0  0  0  0  0
    3.5654   -2.1817    4.4249 N   0  0  0  0  0  0  0  0  0  0  0  0
    4.1301   -1.0183    4.2342 C   0  0  0  0  0  0  0  0  0  0  0  0
    3.5703    0.3572    5.2272 S   0  0  0  0  0  0  0  0  0  0  0  0
    5.2072   -0.7785    3.2145 C   0  0  0  0  0  0  0  0  0  0  0  0
    4.5242   -0.0340    1.7061 S   0  0  0  0  0  0  0  0  0  0  0  0
    3.3043   -1.2691    1.3549 C   0  0  0  0  0  0  0  0  0  0  0  0
    3.7174   -2.4049    0.7743 N   0  0  0  0  0  0  0  0  0  0  0  0
    2.7814   -3.3548    0.5806 C   0  0  0  0  0  0  0  0  0  0  0  0
    1.4659   -3.1895    0.9713 C   0  0  0  0  0  0  0  0  0  0  0  0
    1.1425   -1.9882    1.5713 C   0  0  0  0  0  0  0  0  0  0  0  0
    2.0539   -1.0177    1.7735 N   0  0  0  0  0  0  0  0  0  0  0  0
   -0.2552   -1.7290    2.0465 C   0  0  0  0  0  0  0  0  0  0  0  0
    3.2193   -4.6294   -0.0756 C   0  0  0  0  0  0  0  0  0  0  0  0
  1  2  1  0  0  0  0
  2  7  1  0  0  0  0
  2  3  2  0  0  0  0
  3  4  1  0  0  0  0
  4  5  2  0  0  0  0
  5  6  1  0  0  0  0
  6  7  2  0  0  0  0
  7  8  1  0  0  0  0
  8  9  1  0  0  0  0
  9 13  1  0  0  0  0
  9 10  2  0  0  0  0
 10 11  1  0  0  0  0
 11 12  2  0  0  0  0
 12 16  1  0  0  0  0
 12 13  1  0  0  0  0
 13 14  1  0  0  0  0
 14 15  2  0  0  0  0
 15 16  1  0  0  0  0
 15 17  1  0  0  0  0
 17 18  1  0  0  0  0
 18 19  1  0  0  0  0
 19 24  1  0  0  0  0
 19 20  2  0  0  0  0
 20 21  1  0  0  0  0
 21 22  2  0  0  0  0
 22 23  1  0  0  0  0
 23 24  2  0  0  0  0
 23 25  1  0  0  0  0
 21 26  1  0  0  0  0
M  END
$$$$
1809FDAAFB286511
  -OEChem-11290615203D
MMFF94s SP Energy = 184.25
 26 26  0     1  0  0  0  0  0999 V2000
    3.6170   -1.8606   -4.8914 C   0  0  0  0  0  0  0  0  0  0  0  0
    3.9933   -2.3591   -6.2981 C   0  0  0  0  0  0  0  0  0  0  0  0
    5.4092   -2.7691   -6.4160 N   0  0  1  0  0  0  0  0  0  0  0  0
    5.7362   -3.9908   -5.6499 C   0  0  0  0  0  0  0  0  0  0  0  0
    4.9832   -5.3043   -6.0193 C   0  0  0  0  0  0  0  0  0  0  0  0
    4.1040   -5.7601   -4.9245 N   0  0  1  0  0  0  0  0  0  0  0  0
    2.9633   -6.5406   -5.4517 C   0  0  0  0  0  0  0  0  0  0  0  0
    1.8328   -6.7224   -4.4245 C   0  0  0  0  0  0  0  0  0  0  0  0
    0.4417   -6.8639   -5.0652 C   0  0  0  0  0  0  0  0  0  0  0  0
   -0.0400   -5.6732   -5.8097 N   0  0  2  0  0  0  0  0  0  0  0  0
   -0.1561   -4.4716   -4.9436 C   0  0  0  0  0  0  0  0  0  0  0  0
    1.0591   -3.5319   -5.1537 C   0  0  0  0  0  0  0  0  0  0  0  0
    1.1284   -2.3409   -4.2883 N   0  0  2  0  0  0  0  0  0  0  0  0
    2.1491   -1.3827   -4.7862 C   0  0  0  0  0  0  0  0  0  0  0  0
    1.3512   -2.7082   -2.8645 C   0  0  0  0  0  0  0  0  0  0  0  0
    1.3028   -1.5657   -1.9210 C   0  0  0  0  0  0  0  0  0  0  0  0
    1.2727   -0.6758   -1.1747 N   0  0  0  0  0  0  0  0  0  0  0  0
   -1.3466   -5.9598   -6.4581 C   0  0  0  0  0  0  0  0  0  0  0  0
   -1.2716   -6.9777   -7.5320 C   0  0  0  0  0  0  0  0  0  0  0  0
   -1.2126   -7.7869   -8.3633 N   0  0  0  0  0  0  0  0  0  0  0  0
    4.8741   -6.4814   -3.8824 C   0  0  0  0  0  0  0  0  0  0  0  0
    4.2898   -6.3540   -2.5289 C   0  0  0  0  0  0  0  0  0  0  0  0
    3.8173   -6.2504   -1.4725 N   0  0  0  0  0  0  0  0  0  0  0  0
    5.8244   -2.8917   -7.8330 C   0  0  0  0  0  0  0  0  0  0  0  0
    5.9312   -1.5937   -8.5397 C   0  0  0  0  0  0  0  0  0  0  0  0
    6.0049   -0.5884   -9.1170 N   0  0  0  0  0  0  0  0  0  0  0  0
  1 14  1  0  0  0  0
  1  2  1  0  0  0  0
  2  3  1  0  0  0  0
  3  4  1  0  0  0  0
  4  5  1  0  0  0  0
  5  6  1  0  0  0  0
  6  7  1  0  0  0  0
  7  8  1  0  0  0  0
  8  9  1  0  0  0  0
  9 10  1  0  0  0  0
 10 11  1  0  0  0  0
 11 12  1  0  0  0  0
 12 13  1  0  0  0  0
 13 14  1  0  0  0  0
 13 15  1  0  0  0  0
 15 16  1  0  0  0  0
 16 17  3  0  0  0  0
 10 18  1  0  0  0  0
 18 19  1  0  0  0  0
 19 20  3  0  0  0  0
  6 21  1  0  0  0  0
 21 22  1  0  0  0  0
 22 23  3  0  0  0  0
  3 24  1  0  0  0  0
 24 25  1  0  0  0  0
 25 26  3  0  0  0  0
M  END
$$$$
4E4650DD9896313E
  -OEChem-11290615203D
MMFF94s SP Energy = 65.28
 26 28  0     0  0  0  0  0  0999 V2000
    1.0824   -2.3099   -4.5814 C   0  0  0  0  0  0  0  0  0  0  0  0
   -0.1081   -2.8975   -5.0089 C   0  0  0  0  0  0  0  0  0  0  0  0
   -1.2408   -2.1083   -5.2185 C   0  0  0  0  0  0  0  0  0  0  0  0
   -1.1822   -0.7299   -5.0000 C   0  0  0  0  0  0  0  0  0  0  0  0
    0.0110   -0.1427   -4.5728 C   0  0  0  0  0  0  0  0  0  0  0  0
    1.1428   -0.9335   -4.3637 C   0  0  0  0  0  0  0  0  0  0  0  0
   -2.3425    0.0775   -5.2146 C   0  0  0  0  0  0  0  0  0  0  0  0
   -3.3206    0.7508   -5.3961 C   0  0  0  0  0  0  0  0  0  0  0  0
   -4.7785    1.7540   -5.6612 P   0  0  0  0  0  0  0  0  0  0  0  0
   -5.9549    0.9720   -6.9703 S   0  0  0  0  0  0  0  0  0  0  0  0
   -5.5840    1.9412   -4.0740 C   0  0  0  0  0  0  0  0  0  0  0  0
   -6.1224    2.0695   -3.0079 C   0  0  0  0  0  0  0  0  0  0  0  0
   -6.7688    2.2230   -1.7419 C   0  0  0  0  0  0  0  0  0  0  0  0
   -6.0201    2.1825   -0.5634 C   0  0  0  0  0  0  0  0  0  0  0  0
   -6.6535    2.3338    0.6719 C   0  0  0  0  0  0  0  0  0  0  0  0
   -8.0339    2.5253    0.7296 C   0  0  0  0  0  0  0  0  0  0  0  0
   -8.7829    2.5653   -0.4464 C   0  0  0  0  0  0  0  0  0  0  0  0
   -8.1512    2.4142   -1.6824 C   0  0  0  0  0  0  0  0  0  0  0  0
   -4.2170    3.3780   -6.1611 C   0  0  0  0  0  0  0  0  0  0  0  0
   -3.8397    4.4681   -6.4962 C   0  0  0  0  0  0  0  0  0  0  0  0
   -3.3940    5.7645   -6.9022 C   0  0  0  0  0  0  0  0  0  0  0  0
   -3.4625    6.1368   -8.2469 C   0  0  0  0  0  0  0  0  0  0  0  0
   -3.0278    7.4028   -8.6443 C   0  0  0  0  0  0  0  0  0  0  0  0
   -2.5250    8.2964   -7.6986 C   0  0  0  0  0  0  0  0  0  0  0  0
   -2.4562    7.9263   -6.3554 C   0  0  0  0  0  0  0  0  0  0  0  0
   -2.8906    6.6606   -5.9563 C   0  0  0  0  0  0  0  0  0  0  0  0
  1  6  1  0  0  0  0
  1  2  2  0  0  0  0
  2  3  1  0  0  0  0
  3  4  2  0  0  0  0
  4  5  1  0  0  0  0
  5  6  2  0  0  0  0
  4  7  1  0  0  0  0
  7  8  3  0  0  0  0
  8  9  1  0  0  0  0
  9 10  2  0  0  0  0
  9 11  1  0  0  0  0
 11 12  3  0  0  0  0
 12 13  1  0  0  0  0
 13 18  1  0  0  0  0
 13 14  2  0  0  0  0
 14 15  1  0  0  0  0
 15 16  2  0  0  0  0
 16 17  1  0  0  0  0
 17 18  2  0  0  0  0
  9 19  1  0  0  0  0
 19 20  3  0  0  0  0
 20 21  1  0  0  0  0
 21 26  1  0  0  0  0
 21 22  2  0  0  0  0
 22 23  1  0  0  0  0
 23 24  2  0  0  0  0
 24 25  1  0  0  0  0
 25 26  2  0  0  0  0
M  END
$$$$
59B66F36A393D823
  -OEChem-11290615203D
MMFF94s SP Energy = -1.66
 14 13  0     0  0  0  0  0  0999 V2000
    1.4795    3.1298   -4.3293 C   0  0  0  0  0  0  0  0  0  0  0  0
    0.7851    4.1085   -3.3810 C   0  0  0  0  0  0  0  0  0  0  0  0
    1.5820    5.4054   -3.2366 C   0  0  0  0  0  0  0  0  0  0  0  0
    0.9078    6.3376   -2.3226 C   0  0  0  0  0  0  0  0  0  0  0  0
    0.3521    7.0972   -1.5772 C   0  0  0  0  0  0  0  0  0  0  0  0
   -0.4290    8.1660   -0.5265 S   0  0  0  0  0  0  0  0  0  0  0  0
   -1.9972    7.5636   -0.7189 C   0  0  0  0  0  0  0  0  0  0  0  0
   -3.0741    7.1511   -0.8478 N   0  0  0  0  0  0  0  0  0  0  0  0
    0.6790    1.8359   -4.4799 C   0  0  0  0  0  0  0  0  0  0  0  0
    1.3554    0.9025   -5.3912 C   0  0  0  0  0  0  0  0  0  0  0  0
    1.9110    0.1444   -6.1383 C   0  0  0  0  0  0  0  0  0  0  0  0
    2.6935   -0.9236   -7.1887 S   0  0  0  0  0  0  0  0  0  0  0  0
    3.6559    0.2134   -7.9886 C   0  0  0  0  0  0  0  0  0  0  0  0
    4.3193    0.9915   -8.5374 N   0  0  0  0  0  0  0  0  0  0  0  0
  1  2  1  0  0  0  0
  2  3  1  0  0  0  0
  3  4  1  0  0  0  0
  4  5  3  0  0  0  0
  5  6  1  0  0  0  0
  6  7  1  0  0  0  0
  7  8  3  0  0  0  0
  1  9  1  0  0  0  0
  9 10  1  0  0  0  0
 10 11  3  0  0  0  0
 11 12  1  0  0  0  0
 12 13  1  0  0  0  0
 13 14  3  0  0  0  0
M  END
$$$$
6D8C39C5A4348F02
  -OEChem-11290615203D
MMFF94s SP Energy = 0.86
 24 27  0     0  0  0  0  0  0999 V2000
    8.8270    1.2793   -0.9740 C   0  0  0  0  0  0  0  0  0  0  0  0
    7.6383    1.3951   -1.7729 N   0  0  0  0  0  0  0  0  0  0  0  0
    6.4746    0.7184   -1.4866 C   0  0  0  0  0  0  0  0  0  0  0  0
    5.4290    0.9461   -2.3253 N   0  0  0  0  0  0  0  0  0  0  0  0
    4.2575    0.3140   -2.0983 C   0  0  0  0  0  0  0  0  0  0  0  0
    3.9585   -0.5668   -1.1253 N   0  0  0  0  0  0  0  0  0  0  0  0
    5.0125   -0.7522   -0.3161 C   0  0  0  0  0  0  0  0  0  0  0  0
    6.2702   -0.1766   -0.4140 C   0  0  0  0  0  0  0  0  0  0  0  0
    7.0858   -0.6329    0.6103 N   0  0  0  0  0  0  0  0  0  0  0  0
    6.3275   -1.4429    1.3179 C   0  0  0  0  0  0  0  0  0  0  0  0
    5.0660   -1.5384    0.7998 N   0  0  0  0  0  0  0  0  0  0  0  0
    3.9829   -2.3419    1.3220 C   0  0  0  0  0  0  0  0  0  0  0  0
    3.1659   -1.6459    2.4073 C   0  0  0  0  0  0  0  0  0  0  0  0
    2.3820   -0.5307    1.9243 N   0  0  0  0  0  0  0  0  0  0  0  0
    1.1272   -0.5949    1.3853 C   0  0  0  0  0  0  0  0  0  0  0  0
    0.6799    0.5956    1.0471 N   0  0  0  0  0  0  0  0  0  0  0  0
    1.7014    1.4731    1.3775 C   0  0  0  0  0  0  0  0  0  0  0  0
    2.7610    0.7816    1.9447 C   0  0  0  0  0  0  0  0  0  0  0  0
    3.9201    1.2821    2.3987 N   0  0  0  0  0  0  0  0  0  0  0  0
    3.9647    2.6149    2.2151 C   0  0  0  0  0  0  0  0  0  0  0  0
    3.0177    3.4204    1.6880 N   0  0  0  0  0  0  0  0  0  0  0  0
    1.8529    2.8713    1.2518 C   0  0  0  0  0  0  0  0  0  0  0  0
    0.9316    3.7465    0.7237 N   0  0  0  0  0  0  0  0  0  0  0  0
   -0.3393    3.3239    0.2032 C   0  0  0  0  0  0  0  0  0  0  0  0
  1  2  1  0  0  0  0
  2  3  1  0  0  0  0
  3  8  1  0  0  0  0
  3  4  2  0  0  0  0
  4  5  1  0  0  0  0
  5  6  2  0  0  0  0
  6  7  1  0  0  0  0
  7 11  1  0  0  0  0
  7  8  2  0  0  0  0
  8  9  1  0  0  0  0
  9 10  2  0  0  0  0
 10 11  1  0  0  0  0
 11 12  1  0  0  0  0
 12 13  1  0  0  0  0
 13 14  1  0  0  0  0
 14 18  1  0  0  0  0
 14 15  1  0  0  0  0
 15 16  2  0  0  0  0
 16 17  1  0  0  0  0
 17 22  1  0  0  0  0
 17 18  2  0  0  0  0
 18 19  1  0  0  0  0
 19 20  2  0  0  0  0
 20 21  1  0  0  0  0
 21 22  2  0  0  0  0
 22 23  1  0  0  0  0
 23 24  1  0  0  0  0
M  END
$$$$
91528B88EB55CB6D
  -OEChem-11290615203D
MMFF94s SP Energy = -61.71
 27 30  0     1  0  0  0  0  0999 V2000
   -2.2284    0.8697   -2.3604 C   0  0  0  0  0  0  0  0  0  0  0  0
   -3.1902    0.0833   -1.4652 C   0  0  2  0  0  0  0  0  0  0  0  0
   -4.1647    0.9787   -0.7199 C   0  0  0  0  0  0  0  0  0  0  0  0
   -3.7332    2.0934    0.0181 C   0  0  0  0  0  0  0  0  0  0  0  0
   -4.6478    2.8799    0.7217 C   0  0  0  0  0  0  0  0  0  0  0  0
   -6.0032    2.5600    0.7040 C   0  0  0  0  0  0  0  0  0  0  0  0
   -6.4460    1.4520   -0.0142 C   0  0  0  0  0  0  0  0  0  0  0  0
   -5.5331    0.6641   -0.7181 C   0  0  0  0  0  0  0  0  0  0  0  0
   -2.4672   -0.7354   -0.5060 N   0  0  0  0  0  0  0  0  0  0  0  0
   -1.8773   -1.9251   -0.8508 C   0  0  0  0  0  0  0  0  0  0  0  0
   -1.9057   -2.3857   -1.9885 O   0  0  0  0  0  0  0  0  0  0  0  0
   -1.1755   -2.6596    0.2810 C   0  0  0  0  0  0  0  0  0  0  0  0
   -0.0113   -1.8323    0.8503 C   0  0  0  0  0  0  0  0  0  0  0  0
    0.6173   -2.5425    2.0468 C   0  0  0  0  0  0  0  0  0  0  0  0
   -0.4338   -2.7976    3.0421 N   0  0  0  0  0  0  0  0  0  0  0  0
   -1.4430   -3.7385    2.5478 C   0  0  0  0  0  0  0  0  0  0  0  0
   -2.1714   -3.0843    1.3735 C   0  0  0  0  0  0  0  0  0  0  0  0
   -0.5741   -1.9580    4.1513 C   0  0  0  0  0  0  0  0  0  0  0  0
    0.2017   -0.9120    4.2433 N   0  0  0  0  0  0  0  0  0  0  0  0
    0.0621   -0.0505    5.3229 C   0  0  0  0  0  0  0  0  0  0  0  0
   -0.9943   -0.0380    6.1839 C   0  0  0  0  0  0  0  0  0  0  0  0
   -2.0924   -0.9457    6.1804 C   0  0  0  0  0  0  0  0  0  0  0  0
   -3.1688   -0.7764    6.7422 O   0  0  0  0  0  0  0  0  0  0  0  0
   -1.7739   -2.4470    5.3473 S   0  0  0  0  0  0  0  0  0  0  0  0
   -0.8726    1.2349    7.3134 S   0  0  0  0  0  0  0  0  0  0  0  0
    0.6259    1.7488    6.6546 C   0  0  0  0  0  0  0  0  0  0  0  0
    1.0067    0.9732    5.5798 C   0  0  0  0  0  0  0  0  0  0  0  0
  1  2  1  0  0  0  0
  2  3  1  0  0  0  0
  3  8  1  0  0  0  0
  3  4  2  0  0  0  0
  4  5  1  0  0  0  0
  5  6  2  0  0  0  0
  6  7  1  0  0  0  0
  7  8  2  0  0  0  0
  2  9  1  0  0  0  0
  9 10  1  0  0  0  0
 10 11  2  0  0  0  0
 10 12  1  0  0  0  0
 12 17  1  0  0  0  0
 12 13  1  0  0  0  0
 13 14  1  0  0  0  0
 14 15  1  0  0  0  0
 15 16  1  0  0  0  0
 16 17  1  0  0  0  0
 15 18  1  0  0  0  0
 18 24  1  0  0  0  0
 18 19  2  0  0  0  0
 19 20  1  0  0  0  0
 20 27  1  0  0  0  0
 20 21  2  0  0  0  0
 21 22  1  0  0  0  0
 22 23  2  0  0  0  0
 22 24  1  0  0  0  0
 21 25  1  0  0  0  0
 25 26  1  0  0  0  0
 26 27  2  0  0  0  0
M  END
$$$$
8A83887EC7399D37
  -OEChem-11290615203D
MMFF94s SP Energy = -114.27
 19 19  0     0  0  0  0  0  0999 V2000
    4.7076   -6.7809   -5.3499 C   0  0  0  0  0  0  0  0  0  0  0  0
    3.2845   -6.4067   -5.6656 C   0  0  0  0  0  0  0  0  0  0  0  0
    2.2113   -7.2058   -5.5103 C   0  0  0  0  0  0  0  0  0  0  0  0
    2.1759   -8.6316   -5.0083 C   0  0  0  0  0  0  0  0  0  0  0  0
    1.6762   -8.7811   -3.5467 C   0  0  0  0  0  0  0  0  0  0  0  0
    2.6937   -8.1333   -2.6288 C   0  0  0  0  0  0  0  0  0  0  0  0
    3.8608   -8.5177   -2.5464 O   0  0  0  0  0  0  0  0  0  0  0  0
    2.2696   -7.0961   -1.8503 N   0  0  0  0  0  0  0  0  0  0  0  0
    1.0043   -6.6141   -1.7628 C   0  0  0  0  0  0  0  0  0  0  0  0
    0.7187   -5.6933   -1.0044 O   0  0  0  0  0  0  0  0  0  0  0  0
    0.0702   -7.1980   -2.5549 N   0  0  0  0  0  0  0  0  0  0  0  0
    0.2792   -8.1995   -3.4575 C   0  0  0  0  0  0  0  0  0  0  0  0
   -0.6497   -8.5780   -4.1721 O   0  0  0  0  0  0  0  0  0  0  0  0
    1.5961  -10.2914   -3.1990 C   0  0  0  0  0  0  0  0  0  0  0  0
    1.2116  -10.5800   -1.7654 C   0  0  0  0  0  0  0  0  0  0  0  0
    0.0195  -10.9921   -1.2924 C   0  0  0  0  0  0  0  0  0  0  0  0
   -0.1732  -11.2428    0.1818 C   0  0  0  0  0  0  0  0  0  0  0  0
   -1.2109  -11.2447   -2.1210 C   0  0  0  0  0  0  0  0  0  0  0  0
    3.1238   -5.0046   -6.1962 C   0  0  0  0  0  0  0  0  0  0  0  0
  1  2  1  0  0  0  0
  2  3  2  0  0  0  0
  3  4  1  0  0  0  0
  4  5  1  0  0  0  0
  5 12  1  0  0  0  0
  5  6  1  0  0  0  0
  6  7  2  0  0  0  0
  6  8  1  0  0  0  0
  8  9  1  0  0  0  0
  9 10  2  0  0  0  0
  9 11  1  0  0  0  0
 11 12  1  0  0  0  0
 12 13  2  0  0  0  0
  5 14  1  0  0  0  0
 14 15  1  0  0  0  0
 15 16  2  0  0  0  0
 16 17  1  0  0  0  0
 16 18  1  0  0  0  0
  2 19  1  0  0  0  0
M  END
$$$$
BEA0525C784208AE
  -OEChem-11290615203D
MMFF94s SP Energy = 10.02
 25 27  0     0  0  0  0  0  0999 V2000
   -9.4523    0.1059    4.8651 C   0  0  0  0  0  0  0  0  0  0  0  0
   -8.8108   -0.8707    4.1032 C   0  0  0  0  0  0  0  0  0  0  0  0
   -7.7708   -0.5138    3.2424 C   0  0  0  0  0  0  0  0  0  0  0  0
   -7.3716    0.8210    3.1440 C   0  0  0  0  0  0  0  0  0  0  0  0
   -8.0151    1.7977    3.9077 C   0  0  0  0  0  0  0  0  0  0  0  0
   -9.0555    1.4396    4.7676 C   0  0  0  0  0  0  0  0  0  0  0  0
   -6.3063    1.1863    2.2624 C   0  0  0  0  0  0  0  0  0  0  0  0
   -5.4113    1.4885    1.5197 C   0  0  0  0  0  0  0  0  0  0  0  0
   -4.3170    1.8607    0.6162 C   0  0  0  0  0  0  0  0  0  0  0  0
   -4.2024    0.7059   -0.7805 S   0  0  0  0  0  0  0  0  0  0  0  0
   -2.8591    1.4014   -1.6530 C   0  0  0  0  0  0  0  0  0  0  0  0
   -2.2060    2.4636   -1.2331 N   0  0  0  0  0  0  0  0  0  0  0  0
   -1.1879    2.8192   -2.0958 N   0  0  0  0  0  0  0  0  0  0  0  0
   -1.1150    2.0110   -3.1314 C   0  0  0  0  0  0  0  0  0  0  0  0
   -2.2817    0.7556   -3.1317 S   0  0  0  0  0  0  0  0  0  0  0  0
    0.0687    2.1990   -4.4016 S   0  0  0  0  0  0  0  0  0  0  0  0
    0.9539    3.6691   -3.8072 C   0  0  0  0  0  0  0  0  0  0  0  0
    2.0265    4.0487   -4.7336 C   0  0  0  0  0  0  0  0  0  0  0  0
    2.9049    4.3623   -5.4910 C   0  0  0  0  0  0  0  0  0  0  0  0
    3.9483    4.7299   -6.3975 C   0  0  0  0  0  0  0  0  0  0  0  0
    4.3348    3.8502   -7.4113 C   0  0  0  0  0  0  0  0  0  0  0  0
    5.3524    4.2091   -8.2975 C   0  0  0  0  0  0  0  0  0  0  0  0
    5.9836    5.4466   -8.1709 C   0  0  0  0  0  0  0  0  0  0  0  0
    5.5991    6.3263   -7.1589 C   0  0  0  0  0  0  0  0  0  0  0  0
    4.5816    5.9686   -6.2719 C   0  0  0  0  0  0  0  0  0  0  0  0
  1  6  1  0  0  0  0
  1  2  2  0  0  0  0
  2  3  1  0  0  0  0
  3  4  2  0  0  0  0
  4  5  1  0  0  0  0
  5  6  2  0  0  0  0
  4  7  1  0  0  0  0
  7  8  3  0  0  0  0
  8  9  1  0  0  0  0
  9 10  1  0  0  0  0
 10 11  1  0  0  0  0
 11 15  1  0  0  0  0
 11 12  2  0  0  0  0
 12 13  1  0  0  0  0
 13 14  2  0  0  0  0
 14 15  1  0  0  0  0
 14 16  1  0  0  0  0
 16 17  1  0  0  0  0
 17 18  1  0  0  0  0
 18 19  3  0  0  0  0
 19 20  1  0  0  0  0
 20 25  1  0  0  0  0
 20 21  2  0  0  0  0
 21 22  1  0  0  0  0
 22 23  2  0  0  0  0
 23 24  1  0  0  0  0
 24 25  2  0  0  0  0
M  END
$$$$
88A7F9301559BFE5
  -OEChem-11290615203D
MMFF94s SP Energy = 194.54
 26 26  0     0  0  0  0  0  0999 V2000
   -4.4838    7.8905   -7.2023 C   0  0  0  0  0  0  0  0  0  0  0  0
   -3.3745    6.9315   -7.1758 N   0  0  0  0  0  0  0  0  0  0  0  0
   -2.4243    7.2655   -6.0945 C   0  0  0  0  0  0  0  0  0  0  0  0
   -2.9131    6.8550   -4.6958 C   0  0  0  0  0  0  0  0  0  0  0  0
   -1.9687    7.3259   -3.7273 O   0  0  0  0  0  0  0  0  0  0  0  0
   -2.0925    6.6964   -2.4460 C   0  0  0  0  0  0  0  0  0  0  0  0
   -3.4460    6.9314   -1.7583 C   0  0  0  0  0  0  0  0  0  0  0  0
   -4.4632    6.0693   -2.2825 O   0  0  0  0  0  0  0  0  0  0  0  0
   -4.4527    4.7695   -1.6922 C   0  0  0  0  0  0  0  0  0  0  0  0
   -5.1339    3.7855   -2.6362 C   0  0  0  0  0  0  0  0  0  0  0  0
   -5.0183    2.4657   -2.1036 O   0  0  0  0  0  0  0  0  0  0  0  0
   -5.3268    1.4776   -3.0916 C   0  0  0  0  0  0  0  0  0  0  0  0
   -5.1978    0.0801   -2.4624 C   0  0  0  0  0  0  0  0  0  0  0  0
   -5.1703   -0.9958   -3.4760 N   0  0  0  0  0  0  0  0  0  0  0  0
   -3.8117   -1.1293   -4.0445 C   0  0  0  0  0  0  0  0  0  0  0  0
   -3.7741   -1.9033   -5.3727 C   0  0  0  0  0  0  0  0  0  0  0  0
   -2.4690   -1.7884   -5.9517 O   0  0  0  0  0  0  0  0  0  0  0  0
   -2.4303   -1.0116   -7.1509 C   0  0  0  0  0  0  0  0  0  0  0  0
   -2.6573    0.4814   -6.9108 C   0  0  0  0  0  0  0  0  0  0  0  0
   -2.4892    1.1954   -8.1354 O   0  0  0  0  0  0  0  0  0  0  0  0
   -2.8016    2.5809   -7.9777 C   0  0  0  0  0  0  0  0  0  0  0  0
   -2.6294    3.2967   -9.3152 C   0  0  0  0  0  0  0  0  0  0  0  0
   -3.0729    4.6484   -9.2363 O   0  0  0  0  0  0  0  0  0  0  0  0
   -2.0540    5.5536   -8.7990 C   0  0  0  0  0  0  0  0  0  0  0  0
   -2.6916    6.9209   -8.4917 C   0  0  0  0  0  0  0  0  0  0  0  0
   -5.5948   -2.2614   -2.8677 C   0  0  0  0  0  0  0  0  0  0  0  0
  1  2  1  0  0  0  0
  2 25  1  0  0  0  0
  2  3  1  0  0  0  0
  3  4  1  0  0  0  0
  4  5  1  0  0  0  0
  5  6  1  0  0  0  0
  6  7  1  0  0  0  0
  7  8  1  0  0  0  0
  8  9  1  0  0  0  0
  9 10  1  0  0  0  0
 10 11  1  0  0  0  0
 11 12  1  0  0  0  0
 12 13  1  0  0  0  0
 13 14  1  0  0  0  0
 14 15  1  0  0  0  0
 15 16  1  0  0  0  0
 16 17  1  0  0  0  0
 17 18  1  0  0  0  0
 18 19  1  0  0  0  0
 19 20  1  0  0  0  0
 20 21  1  0  0  0  0
 21 22  1  0  0  0  0
 22 23  1  0  0  0  0
 23 24  1  0  0  0  0
 24 25  1  0  0  0  0
 14 26  1  0  0  0  0
M  END
$$$$
2BF5BBE8F38EF311
  -OEChem-11290615203D
MMFF94s SP Energy = -11.33
 11 10  0     0  0  0  0  0  0999 V2000
    1.0648   -3.3559   -3.4719 C   0  0  0  0  0  0  0  0  0  0  0  0
    2.0295   -2.4810   -4.2484 C   0  0  0  0  0  0  0  0  0  0  0  0
    3.3566   -2.8926   -3.9378 O   0  0  0  0  0  0  0  0  0  0  0  0
    4.3478   -2.1000   -4.5925 C   0  0  0  0  0  0  0  0  0  0  0  0
    4.6613   -0.9320   -3.7586 C   0  0  0  0  0  0  0  0  0  0  0  0
    4.9193    0.0220   -3.0748 C   0  0  0  0  0  0  0  0  0  0  0  0
    5.2306    1.1614   -2.2520 C   0  0  0  0  0  0  0  0  0  0  0  0
    5.0977    2.2975   -2.6839 O   0  0  0  0  0  0  0  0  0  0  0  0
    5.5213   -2.9005   -4.7390 O   0  0  0  0  0  0  0  0  0  0  0  0
    6.3252   -2.5007   -5.8442 C   0  0  0  0  0  0  0  0  0  0  0  0
    7.5613   -3.3778   -5.8772 C   0  0  0  0  0  0  0  0  0  0  0  0
  1  2  1  0  0  0  0
  2  3  1  0  0  0  0
  3  4  1  0  0  0  0
  4  5  1  0  0  0  0
  5  6  3  0  0  0  0
  6  7  1  0  0  0  0
  7  8  2  0  0  0  0
  4  9  1  0  0  0  0
  9 10  1  0  0  0  0
 10 11  1  0  0  0  0
M  END
$$$$
7D5353C87E8061BF
  -OEChem-11290615203D
MMFF94s SP Energy = 68.79
 27 28  0     1  0  0  0  0  0999 V2000
    0.4682   -7.7775   -2.6826 C   0  0  0  0  0  0  0  0  0  0  0  0
    1.1431   -6.5559   -2.1304 C   0  0  0  0  0  0  0  0  0  0  0  0
    2.0870   -6.6744   -1.1007 C   0  0  0  0  0  0  0  0  0  0  0  0
    2.7410   -5.5445   -0.6070 C   0  0  0  0  0  0  0  0  0  0  0  0
    2.4514   -4.2909   -1.1497 C   0  0  0  0  0  0  0  0  0  0  0  0
    1.5319   -4.1592   -2.1926 C   0  0  0  0  0  0  0  0  0  0  0  0
    0.8813   -5.2935   -2.6812 C   0  0  0  0  0  0  0  0  0  0  0  0
    3.2966   -2.8606   -0.5383 S   0  0  0  0  0  0  0  0  0  0  0  0
    4.5837   -3.2677   -0.0182 O   0  0  0  0  0  0  0  0  0  0  0  0
    3.1838   -1.7999   -1.5136 O   0  0  0  0  0  0  0  0  0  0  0  0
    2.3239   -2.4396    0.7827 N   0  0  0  0  0  0  0  0  0  0  0  0
    2.7686   -1.1794    1.4638 C   0  0  2  0  0  0  0  0  0  0  0  0
    2.4348   -1.3036    2.9441 C   0  0  0  0  0  0  0  0  0  0  0  0
    1.9686   -0.0186    0.8394 C   0  0  0  0  0  0  0  0  0  0  0  0
    0.9080   -0.2913    0.2578 O   0  0  0  0  0  0  0  0  0  0  0  0
    2.4229    1.2904    0.9707 N   0  0  0  0  0  0  0  0  0  0  0  0
    1.6304    2.3422    0.2959 C   0  0  0  0  0  0  0  0  0  0  0  0
    2.1974    2.7910   -1.0655 C   0  0  0  0  0  0  0  0  0  0  0  0
    3.4570    3.4612   -0.9763 O   0  0  0  0  0  0  0  0  0  0  0  0
    3.3711    4.8165   -0.5267 C   0  0  0  0  0  0  0  0  0  0  0  0
    4.7335    5.2150    0.0483 C   0  0  0  0  0  0  0  0  0  0  0  0
    4.6233    6.1965    1.0850 O   0  0  0  0  0  0  0  0  0  0  0  0
    4.8628    5.6729    2.4008 C   0  0  0  0  0  0  0  0  0  0  0  0
    3.6069    5.0647    3.0333 C   0  0  0  0  0  0  0  0  0  0  0  0
    3.1570    3.9283    2.3052 O   0  0  0  0  0  0  0  0  0  0  0  0
    3.6571    2.6738    2.7447 C   0  0  0  0  0  0  0  0  0  0  0  0
    3.7191    1.6747    1.5728 C   0  0  0  0  0  0  0  0  0  0  0  0
  1  2  1  0  0  0  0
  2  7  1  0  0  0  0
  2  3  2  0  0  0  0
  3  4  1  0  0  0  0
  4  5  2  0  0  0  0
  5  6  1  0  0  0  0
  6  7  2  0  0  0  0
  5  8  1  0  0  0  0
  8  9  2  0  0  0  0
  8 10  2  0  0  0  0
  8 11  1  0  0  0  0
 11 12  1  0  0  0  0
 12 13  1  0  0  0  0
 12 14  1  0  0  0  0
 14 15  2  0  0  0  0
 14 16  1  0  0  0  0
 16 27  1  0  0  0  0
 16 17  1  0  0  0  0
 17 18  1  0  0  0  0
 18 19  1  0  0  0  0
 19 20  1  0  0  0  0
 20 21  1  0  0  0  0
 21 22  1  0  0  0  0
 22 23  1  0  0  0  0
 23 24  1  0  0  0  0
 24 25  1  0  0  0  0
 25 26  1  0  0  0  0
 26 27  1  0  0  0  0
M  END
$$$$
C577C7A290C5BC78
  -OEChem-11290615203D
MMFF94s SP Energy = -55.58
 25 27  0     1  0  0  0  0  0999 V2000
   -5.0096   -0.7308   -7.5617 C   0  0  0  0  0  0  0  0  0  0  0  0
   -3.7658   -0.9836   -6.7717 C   0  0  0  0  0  0  0  0  0  0  0  0
   -3.6151   -1.0600   -5.4308 C   0  0  0  0  0  0  0  0  0  0  0  0
   -4.8048   -0.9700   -4.4701 C   0  0  2  0  0  0  0  0  0  0  0  0
   -4.8175    0.4125   -3.8806 C   0  0  0  0  0  0  0  0  0  0  0  0
   -5.1832    1.4096   -4.5025 O   0  0  0  0  0  0  0  0  0  0  0  0
   -4.3665    0.5276   -2.5989 N   0  0  0  0  0  0  0  0  0  0  0  0
   -4.0358   -0.4849   -1.7493 C   0  0  0  0  0  0  0  0  0  0  0  0
   -3.6024   -0.2068   -0.6327 O   0  0  0  0  0  0  0  0  0  0  0  0
   -4.2559   -1.7727   -2.1987 N   0  0  0  0  0  0  0  0  0  0  0  0
   -4.7607   -2.0874   -3.4537 C   0  0  0  0  0  0  0  0  0  0  0  0
   -5.0965   -3.2341   -3.7631 O   0  0  0  0  0  0  0  0  0  0  0  0
   -3.9905   -2.8677   -1.2777 C   0  0  0  0  0  0  0  0  0  0  0  0
   -2.6481   -3.4595   -1.6145 C   0  0  0  0  0  0  0  0  0  0  0  0
   -1.5056   -3.1532   -0.9856 C   0  0  0  0  0  0  0  0  0  0  0  0
   -2.3631   -1.2658   -4.8581 N   0  0  0  0  0  0  0  0  0  0  0  0
   -1.1618   -0.5668   -5.0965 C   0  0  0  0  0  0  0  0  0  0  0  0
   -1.1177    0.6548   -5.7831 C   0  0  0  0  0  0  0  0  0  0  0  0
    0.1067    1.2745   -5.9866 C   0  0  0  0  0  0  0  0  0  0  0  0
    1.2945    0.6939   -5.5370 C   0  0  0  0  0  0  0  0  0  0  0  0
    2.4751    1.5288   -5.9212 C   0  0  0  0  0  0  0  0  0  0  0  0
    1.8010    2.8740   -6.2281 C   0  0  0  0  0  0  0  0  0  0  0  0
    0.3794    2.5543   -6.7127 C   0  0  0  0  0  0  0  0  0  0  0  0
    1.2836   -0.5188   -4.8753 C   0  0  0  0  0  0  0  0  0  0  0  0
    0.0503   -1.1423   -4.6550 C   0  0  0  0  0  0  0  0  0  0  0  0
  1  2  1  0  0  0  0
  2  3  2  0  0  0  0
  3  4  1  0  0  0  0
  4 11  1  0  0  0  0
  4  5  1  0  0  0  0
  5  6  2  0  0  0  0
  5  7  1  0  0  0  0
  7  8  1  0  0  0  0
  8  9  2  0  0  0  0
  8 10  1  0  0  0  0
 10 11  1  0  0  0  0
 11 12  2  0  0  0  0
 10 13  1  0  0  0  0
 13 14  1  0  0  0  0
 14 15  2  0  0  0  0
  3 16  1  0  0  0  0
 16 17  1  0  0  0  0
 17 25  1  0  0  0  0
 17 18  2  0  0  0  0
 18 19  1  0  0  0  0
 19 23  1  0  0  0  0
 19 20  2  0  0  0  0
 20 21  1  0  0  0  0
 21 22  1  0  0  0  0
 22 23  1  0  0  0  0
 20 24  1  0  0  0  0
 24 25  2  0  0  0  0
M  END
$$$$
01059765A7EC9003
  -OEChem-11290615203D
MMFF94s SP Energy = -79.02
 27 29  0     0  0  0  0  0  0999 V2000
   -1.0463   -9.7816    6.1092 C   0  0  0  0  0  0  0  0  0  0  0  0
   -1.4477   -9.2860    4.8383 O   0  0  0  0  0  0  0  0  0  0  0  0
   -1.2193   -7.9604    4.5921 C   0  0  0  0  0  0  0  0  0  0  0  0
   -0.6163   -7.0548    5.4639 C   0  0  0  0  0  0  0  0  0  0  0  0
   -0.4416   -5.7194    5.0825 C   0  0  0  0  0  0  0  0  0  0  0  0
   -0.8712   -5.2697    3.8263 C   0  0  0  0  0  0  0  0  0  0  0  0
   -1.4703   -6.1860    2.9535 C   0  0  0  0  0  0  0  0  0  0  0  0
   -1.6429   -7.5180    3.3374 C   0  0  0  0  0  0  0  0  0  0  0  0
   -0.6561   -3.8309    3.4058 C   0  0  0  0  0  0  0  0  0  0  0  0
    0.6269   -3.6542    2.7329 N   0  0  0  0  0  0  0  0  0  0  0  0
    0.6570   -3.8000    1.3516 C   0  0  0  0  0  0  0  0  0  0  0  0
   -0.3653   -3.9694    0.6899 O   0  0  0  0  0  0  0  0  0  0  0  0
    2.0028   -3.7132    0.7168 C   0  0  0  0  0  0  0  0  0  0  0  0
    2.2673   -3.9382   -0.5888 C   0  0  0  0  0  0  0  0  0  0  0  0
    1.3571   -4.3261   -1.6524 C   0  0  0  0  0  0  0  0  0  0  0  0
    1.6808   -4.5000   -2.9452 C   0  0  0  0  0  0  0  0  0  0  0  0
    3.0056   -4.3111   -3.5400 C   0  0  0  0  0  0  0  0  0  0  0  0
    3.4942   -3.0253   -3.7973 C   0  0  0  0  0  0  0  0  0  0  0  0
    4.7594   -2.8552   -4.3623 C   0  0  0  0  0  0  0  0  0  0  0  0
    5.5397   -3.9680   -4.6740 C   0  0  0  0  0  0  0  0  0  0  0  0
    5.0564   -5.2517   -4.4220 C   0  0  0  0  0  0  0  0  0  0  0  0
    3.7913   -5.4238   -3.8568 C   0  0  0  0  0  0  0  0  0  0  0  0
    3.1723   -3.3550    1.5555 C   0  0  0  0  0  0  0  0  0  0  0  0
    4.3121   -3.2109    1.1258 O   0  0  0  0  0  0  0  0  0  0  0  0
    2.9088   -3.1846    2.8793 N   0  0  0  0  0  0  0  0  0  0  0  0
    1.7131   -3.3216    3.5136 C   0  0  0  0  0  0  0  0  0  0  0  0
    1.6622   -3.1314    4.7280 O   0  0  0  0  0  0  0  0  0  0  0  0
  1  2  1  0  0  0  0
  2  3  1  0  0  0  0
  3  8  1  0  0  0  0
  3  4  2  0  0  0  0
  4  5  1  0  0  0  0
  5  6  2  0  0  0  0
  6  7  1  0  0  0  0
  7  8  2  0  0  0  0
  6  9  1  0  0  0  0
  9 10  1  0  0  0  0
 10 26  1  0  0  0  0
 10 11  1  0  0  0  0
 11 12  2  0  0  0  0
 11 13  1  0  0  0  0
 13 14  2  0  0  0  0
 14 15  1  0  0  0  0
 15 16  2  0  0  0  0
 16 17  1  0  0  0  0
 17 22  1  0  0  0  0
 17 18  2  0  0  0  0
 18 19  1  0  0  0  0
 19 20  2  0  0  0  0
 20 21  1  0  0  0  0
 21 22  2  0  0  0  0
 13 23  1  0  0  0  0
 23 24  2  0  0  0  0
 23 25  1  0  0  0  0
 25 26  1  0  0  0  0
 26 27  2  0  0  0  0
M  END
$$$$
05E0C79EE1D23151
  -OEChem-11290615203D
MMFF94s SP Energy = 86.41
 25 28  0     1  0  0  0  0  0999 V2000
    0.8430    2.2787   -6.1843 C   0  0  0  0  0  0  0  0  0  0  0  0
    0.9701    1.7503   -4.7351 C   0  0  2  0  0  0  0  0  0  0  0  0
    0.7645    2.7173   -3.5581 C   0  0  0  0  0  0  0  0  0  0  0  0
    0.7398    2.1080   -2.2752 C   0  0  0  0  0  0  0  0  0  0  0  0
    0.5773    2.8421   -1.1006 C   0  0  0  0  0  0  0  0  0  0  0  0
    0.4321    4.2173   -1.1702 C   0  0  0  0  0  0  0  0  0  0  0  0
    0.4430    4.8458   -2.4141 C   0  0  0  0  0  0  0  0  0  0  0  0
    0.5969    4.1159   -3.6120 C   0  0  0  0  0  0  0  0  0  0  0  0
    0.5446    5.1247   -5.0899 S   0  0  0  0  0  0  0  0  0  0  0  0
   -0.7090    4.2607   -6.0113 C   0  0  0  0  0  0  0  0  0  0  0  0
   -0.4762    2.9556   -6.4686 C   0  0  0  0  0  0  0  0  0  0  0  0
   -1.4833    2.2872   -7.1823 C   0  0  0  0  0  0  0  0  0  0  0  0
   -2.6970    2.9233   -7.4428 C   0  0  0  0  0  0  0  0  0  0  0  0
   -2.9227    4.2234   -6.9987 C   0  0  0  0  0  0  0  0  0  0  0  0
   -1.9273    4.8925   -6.2840 C   0  0  0  0  0  0  0  0  0  0  0  0
   -3.9229    2.0954   -8.3210 Cl  0  0  0  0  0  0  0  0  0  0  0  0
    2.2824    1.0899   -4.5487 N   0  0  0  0  0  0  0  0  0  0  0  0
    2.3959   -0.2226   -5.1858 C   0  0  0  0  0  0  0  0  0  0  0  0
    3.7646   -0.8671   -4.9071 C   0  0  0  0  0  0  0  0  0  0  0  0
    4.9110   -0.1545   -5.5868 C   0  0  0  0  0  0  0  0  0  0  0  0
    5.7135    0.7433   -4.8698 C   0  0  0  0  0  0  0  0  0  0  0  0
    6.7580    1.4191   -5.5020 C   0  0  0  0  0  0  0  0  0  0  0  0
    7.0099    1.2043   -6.8556 C   0  0  0  0  0  0  0  0  0  0  0  0
    6.2178    0.3141   -7.5783 C   0  0  0  0  0  0  0  0  0  0  0  0
    5.1720   -0.3621   -6.9481 C   0  0  0  0  0  0  0  0  0  0  0  0
  1 11  1  0  0  0  0
  1  2  1  0  0  0  0
  2  3  1  0  0  0  0
  3  8  1  0  0  0  0
  3  4  2  0  0  0  0
  4  5  1  0  0  0  0
  5  6  2  0  0  0  0
  6  7  1  0  0  0  0
  7  8  2  0  0  0  0
  8  9  1  0  0  0  0
  9 10  1  0  0  0  0
 10 15  1  0  0  0  0
 10 11  2  0  0  0  0
 11 12  1  0  0  0  0
 12 13  2  0  0  0  0
 13 14  1  0  0  0  0
 14 15  2  0  0  0  0
 13 16  1  0  0  0  0
  2 17  1  0  0  0  0
 17 18  1  0  0  0  0
 18 19  1  0  0  0  0
 19 20  1  0  0  0  0
 20 25  1  0  0  0  0
 20 21  2  0  0  0  0
 21 22  1  0  0  0  0
 22 23  2  0  0  0  0
 23 24  1  0  0  0  0
 24 25  2  0  0  0  0
M  END
$$$$
B7B5496649BDBA5D
  -OEChem-11290615203D
MMFF94s SP Energy = 216.06
 27 28  0     0  0  0  0  0  0999 V2000
   -1.1608    3.7746   -1.0486 C   0  0  0  0  0  0  0  0  0  0  0  0
   -0.9769    5.2365   -1.4997 C   0  0  0  0  0  0  0  0  0  0  0  0
   -1.9199    6.0839   -0.8414 O   0  0  0  0  0  0  0  0  0  0  0  0
   -1.7559    7.4492   -1.2316 C   0  0  0  0  0  0  0  0  0  0  0  0
   -2.5247    8.3534   -0.2688 C   0  0  0  0  0  0  0  0  0  0  0  0
   -1.7224    8.7791    0.8380 O   0  0  0  0  0  0  0  0  0  0  0  0
   -1.4915    7.7654    1.8245 C   0  0  0  0  0  0  0  0  0  0  0  0
    0.0098    7.4712    1.9386 C   0  0  0  0  0  0  0  0  0  0  0  0
    0.3981    6.3423    1.1459 O   0  0  0  0  0  0  0  0  0  0  0  0
    0.2323    5.1082    1.8509 C   0  0  0  0  0  0  0  0  0  0  0  0
    0.3429    3.9048    0.8982 C   0  0  0  0  0  0  0  0  0  0  0  0
   -0.9905    3.5000    0.3956 N   0  0  0  0  0  0  0  0  0  0  0  0
   -1.2715    2.0918    0.7322 C   0  0  0  0  0  0  0  0  0  0  0  0
   -2.7421    1.6876    0.5385 C   0  0  0  0  0  0  0  0  0  0  0  0
   -2.9817    0.2645    1.0704 C   0  0  0  0  0  0  0  0  0  0  0  0
   -4.3657   -0.2263    1.0260 N   0  0  0  0  0  0  0  0  0  0  0  0
   -5.2789    0.5266    1.9004 C   0  0  0  0  0  0  0  0  0  0  0  0
   -6.0972   -0.4248    2.7913 C   0  0  0  0  0  0  0  0  0  0  0  0
   -7.4128    0.1049    2.9910 O   0  0  0  0  0  0  0  0  0  0  0  0
   -8.2887   -0.8290    3.6425 C   0  0  0  0  0  0  0  0  0  0  0  0
   -8.9110   -1.8156    2.6457 C   0  0  0  0  0  0  0  0  0  0  0  0
   -7.9866   -2.8685    2.3735 O   0  0  0  0  0  0  0  0  0  0  0  0
   -8.1882   -3.5449    1.1296 C   0  0  0  0  0  0  0  0  0  0  0  0
   -7.8235   -2.6967   -0.0963 C   0  0  0  0  0  0  0  0  0  0  0  0
   -6.4662   -2.2509   -0.0094 O   0  0  0  0  0  0  0  0  0  0  0  0
   -6.3052   -0.9337   -0.5367 C   0  0  0  0  0  0  0  0  0  0  0  0
   -4.8629   -0.4117   -0.3540 C   0  0  0  0  0  0  0  0  0  0  0  0
  1 12  1  0  0  0  0
  1  2  1  0  0  0  0
  2  3  1  0  0  0  0
  3  4  1  0  0  0  0
  4  5  1  0  0  0  0
  5  6  1  0  0  0  0
  6  7  1  0  0  0  0
  7  8  1  0  0  0  0
  8  9  1  0  0  0  0
  9 10  1  0  0  0  0
 10 11  1  0  0  0  0
 11 12  1  0  0  0  0
 12 13  1  0  0  0  0
 13 14  1  0  0  0  0
 14 15  1  0  0  0  0
 15 16  1  0  0  0  0
 16 27  1  0  0  0  0
 16 17  1  0  0  0  0
 17 18  1  0  0  0  0
 18 19  1  0  0  0  0
 19 20  1  0  0  0  0
 20 21  1  0  0  0  0
 21 22  1  0  0  0  0
 22 23  1  0  0  0  0
 23 24  1  0  0  0  0
 24 25  1  0  0  0  0
 25 26  1  0  0  0  0
 26 27  1  0  0  0  0
M  END
$$$$
749E9F580360C916
  -OEChem-11290615203D
MMFF94s SP Energy = -35.81
 20 20  0     1  0  0  0  0  0999 V2000
    3.8252    1.6811    3.6742 C   0  0  0  0  0  0  0  0  0  0  0  0
    2.9108    0.5471    4.1115 C   0  0  0  0  0  0  0  0  0  0  0  0
    2.9458   -0.6134    3.1124 C   0  0  0  0  0  0  0  0  0  0  0  0
    2.0135   -1.7719    3.5147 C   0  0  2  0  0  0  0  0  0  0  0  0
    2.4106   -2.6363    4.7611 C   0  0  0  0  0  0  0  0  0  0  0  0
    2.2338   -4.0527    4.2513 C   0  0  0  0  0  0  0  0  0  0  0  0
    1.9797   -4.0784    2.9326 C   0  0  0  0  0  0  0  0  0  0  0  0
    1.8996   -2.7853    2.4393 N   0  0  3  0  0  0  0  0  0  0  0  0
    1.6217   -2.4189    1.1617 N   0  0  0  0  0  0  0  0  0  0  0  0
    0.4239   -2.1196    0.5646 C   0  0  0  0  0  0  0  0  0  0  0  0
   -0.8482   -2.1540    0.9814 C   0  0  0  0  0  0  0  0  0  0  0  0
   -1.4023   -2.5899    2.3039 C   0  0  0  0  0  0  0  0  0  0  0  0
   -2.0554   -1.4300    3.0401 C   0  0  0  0  0  0  0  0  0  0  0  0
    1.7889   -5.1598    2.1456 N   0  0  0  0  0  0  0  0  0  0  0  0
    2.3575   -5.1989    5.0697 C   0  0  0  0  0  0  0  0  0  0  0  0
    2.4591   -6.1281    5.7546 N   0  0  0  0  0  0  0  0  0  0  0  0
    1.4745   -2.3558    5.8593 C   0  0  0  0  0  0  0  0  0  0  0  0
    0.7201   -2.1151    6.7082 N   0  0  0  0  0  0  0  0  0  0  0  0
    3.8128   -2.4639    5.1707 C   0  0  0  0  0  0  0  0  0  0  0  0
    4.9213   -2.3222    5.4866 N   0  0  0  0  0  0  0  0  0  0  0  0
  1  2  1  0  0  0  0
  2  3  1  0  0  0  0
  3  4  1  0  0  0  0
  4  8  1  0  0  0  0
  4  5  1  0  0  0  0
  5  6  1  0  0  0  0
  6  7  2  0  0  0  0
  7  8  1  0  0  0  0
  8  9  1  0  0  0  0
  9 10  1  0  0  0  0
 10 11  2  0  0  0  0
 11 12  1  0  0  0  0
 12 13  1  0  0  0  0
  7 14  1  0  0  0  0
  6 15  1  0  0  0  0
 15 16  3  0  0  0  0
  5 17  1  0  0  0  0
 17 18  3  0  0  0  0
  5 19  1  0  0  0  0
 19 20  3  0  0  0  0
M  END
$$$$
C9F575FFB3122F3E
  -OEChem-11290615203D
MMFF94s SP Energy = 100.81
 25 26  0     0  0  0  0  0  0999 V2000
   -3.9733   -2.5694   -0.9115 C   0  0  0  0  0  0  0  0  0  0  0  0
   -5.2959   -2.5831   -0.1958 C   0  0  0  0  0  0  0  0  0  0  0  0
   -6.4601   -2.2088   -0.8837 C   0  0  0  0  0  0  0  0  0  0  0  0
   -7.6962   -2.2219   -0.2414 C   0  0  0  0  0  0  0  0  0  0  0  0
   -7.7793   -2.6096    1.0919 C   0  0  0  0  0  0  0  0  0  0  0  0
   -6.6282   -2.9859    1.7886 C   0  0  0  0  0  0  0  0  0  0  0  0
   -5.3823   -2.9726    1.1541 C   0  0  0  0  0  0  0  0  0  0  0  0
   -4.1980   -3.3479    1.7346 O   0  0  0  0  0  0  0  0  0  0  0  0
   -4.1911   -3.6419    3.1262 C   0  0  0  0  0  0  0  0  0  0  0  0
   -4.6811   -5.0438    3.4915 C   0  0  0  0  0  0  0  0  0  0  0  0
   -5.1098   -5.3007    4.6144 O   0  0  0  0  0  0  0  0  0  0  0  0
   -4.5365   -5.9481    2.4491 N   0  0  0  0  0  0  0  0  0  0  0  0
   -4.8886   -7.2455    2.6197 N   0  0  0  0  0  0  0  0  0  0  0  0
   -4.7865   -8.0938    1.6402 C   0  0  0  0  0  0  0  0  0  0  0  0
   -4.2606   -7.7892    0.2393 C   0  0  0  0  0  0  0  0  0  0  0  0
   -5.3414   -7.6906   -0.8381 C   0  0  0  0  0  0  0  0  0  0  0  0
   -6.1017   -6.3542   -0.8690 C   0  0  0  0  0  0  0  0  0  0  0  0
   -7.6237   -6.5296   -0.7823 C   0  0  0  0  0  0  0  0  0  0  0  0
   -8.0932   -6.7334    0.6602 C   0  0  0  0  0  0  0  0  0  0  0  0
   -9.3306   -7.6265    0.7552 C   0  0  0  0  0  0  0  0  0  0  0  0
   -9.6944   -7.9881    2.1998 C   0  0  0  0  0  0  0  0  0  0  0  0
   -9.0484   -9.2700    2.7540 C   0  0  0  0  0  0  0  0  0  0  0  0
   -7.5349   -9.2042    2.9949 C   0  0  0  0  0  0  0  0  0  0  0  0
   -6.7224   -9.7756    1.8255 C   0  0  0  0  0  0  0  0  0  0  0  0
   -5.2162   -9.5323    1.9424 C   0  0  0  0  0  0  0  0  0  0  0  0
  1  2  1  0  0  0  0
  2  7  1  0  0  0  0
  2  3  2  0  0  0  0
  3  4  1  0  0  0  0
  4  5  2  0  0  0  0
  5  6  1  0  0  0  0
  6  7  2  0  0  0  0
  7  8  1  0  0  0  0
  8  9  1  0  0  0  0
  9 10  1  0  0  0  0
 10 11  2  0  0  0  0
 10 12  1  0  0  0  0
 12 13  1  0  0  0  0
 13 14  2  0  0  0  0
 14 25  1  0  0  0  0
 14 15  1  0  0  0  0
 15 16  1  0  0  0  0
 16 17  1  0  0  0  0
 17 18  1  0  0  0  0
 18 19  1  0  0  0  0
 19 20  1  0  0  0  0
 20 21  1  0  0  0  0
 21 22  1  0  0  0  0
 22 23  1  0  0  0  0
 23 24  1  0  0  0  0
 24 25  1  0  0  0  0
M  END
$$$$
C0561E1A0333D501
  -OEChem-11290615203D
MMFF94s SP Energy = 59.47
 27 30  0     0  0  0  0  0  0999 V2000
    5.0160   -6.3769    6.3941 C   0  0  0  0  0  0  0  0  0  0  0  0
    3.7208   -7.1318    6.3751 C   0  0  0  0  0  0  0  0  0  0  0  0
    3.3638   -7.9640    7.4447 C   0  0  0  0  0  0  0  0  0  0  0  0
    2.1474   -8.6566    7.4077 C   0  0  0  0  0  0  0  0  0  0  0  0
    1.2881   -8.5308    6.3082 C   0  0  0  0  0  0  0  0  0  0  0  0
    1.6466   -7.7120    5.2221 C   0  0  0  0  0  0  0  0  0  0  0  0
    2.8718   -7.0230    5.2656 C   0  0  0  0  0  0  0  0  0  0  0  0
    3.1882   -6.2268    4.1967 O   0  0  0  0  0  0  0  0  0  0  0  0
    4.5299   -5.7376    4.2142 C   0  0  0  0  0  0  0  0  0  0  0  0
    4.9603   -5.2830    5.4891 O   0  0  0  0  0  0  0  0  0  0  0  0
    0.6982   -7.5658    4.0542 C   0  0  0  0  0  0  0  0  0  0  0  0
   -0.5320   -6.2692    4.3651 S   0  0  0  0  0  0  0  0  0  0  0  0
   -1.3675   -6.2831    2.8505 C   0  0  0  0  0  0  0  0  0  0  0  0
   -1.2197   -7.1934    1.9502 N   0  0  0  0  0  0  0  0  0  0  0  0
   -2.0241   -6.9259    0.8526 N   0  0  0  0  0  0  0  0  0  0  0  0
   -2.8481   -5.8024    0.9804 C   0  0  0  0  0  0  0  0  0  0  0  0
   -4.0717   -5.2046    0.0141 S   0  0  0  0  0  0  0  0  0  0  0  0
   -2.4788   -5.0077    2.5121 S   0  0  0  0  0  0  0  0  0  0  0  0
   -1.8789   -7.8519   -0.2307 C   0  0  0  0  0  0  0  0  0  0  0  0
   -1.2672   -9.1001    0.0038 C   0  0  0  0  0  0  0  0  0  0  0  0
   -1.0974  -10.0419   -1.0170 C   0  0  0  0  0  0  0  0  0  0  0  0
   -1.5261   -9.7521   -2.3056 C   0  0  0  0  0  0  0  0  0  0  0  0
   -2.1138   -8.5203   -2.5693 C   0  0  0  0  0  0  0  0  0  0  0  0
   -2.2831   -7.5799   -1.5433 C   0  0  0  0  0  0  0  0  0  0  0  0
    1.7692   -9.5232    8.5321 N   0  3  0  0  0  0  0  0  0  0  0  0
    0.6998  -10.1434    8.4479 O   0  0  0  0  0  0  0  0  0  0  0  0
    2.5469   -9.5886    9.4948 O   0  5  0  0  0  0  0  0  0  0  0  0
  1 10  1  0  0  0  0
  1  2  1  0  0  0  0
  2  7  1  0  0  0  0
  2  3  2  0  0  0  0
  3  4  1  0  0  0  0
  4  5  2  0  0  0  0
  5  6  1  0  0  0  0
  6  7  2  0  0  0  0
  7  8  1  0  0  0  0
  8  9  1  0  0  0  0
  9 10  1  0  0  0  0
  6 11  1  0  0  0  0
 11 12  1  0  0  0  0
 12 13  1  0  0  0  0
 13 18  1  0  0  0  0
 13 14  2  0  0  0  0
 14 15  1  0  0  0  0
 15 16  1  0  0  0  0
 16 17  2  0  0  0  0
 16 18  1  0  0  0  0
 15 19  1  0  0  0  0
 19 24  1  0  0  0  0
 19 20  2  0  0  0  0
 20 21  1  0  0  0  0
 21 22  2  0  0  0  0
 22 23  1  0  0  0  0
 23 24  2  0  0  0  0
  4 25  1  0  0  0  0
 25 26  2  0  0  0  0
 25 27  1  0  0  0  0
M  CHG  2  25   1  27  -1
M  END
$$$$
7E51DC745EA3BD1F
  -OEChem-11290615203D
MMFF94s SP Energy = 170.43
 27 28  0     0  0  0  0  0  0999 V2000
   -0.5505    5.4014    8.0549 C   0  0  0  0  0  0  0  0  0  0  0  0
   -0.4056    4.6684    6.8455 O   0  0  0  0  0  0  0  0  0  0  0  0
   -1.5297    4.0712    6.3451 C   0  0  0  0  0  0  0  0  0  0  0  0
   -1.3390    3.3786    5.1481 C   0  0  0  0  0  0  0  0  0  0  0  0
   -2.4039    2.7223    4.5271 C   0  0  0  0  0  0  0  0  0  0  0  0
   -3.6825    2.7441    5.0991 C   0  0  0  0  0  0  0  0  0  0  0  0
   -3.8702    3.4429    6.2993 C   0  0  0  0  0  0  0  0  0  0  0  0
   -2.8007    4.1009    6.9190 C   0  0  0  0  0  0  0  0  0  0  0  0
   -4.8410    2.0433    4.4196 C   0  0  0  0  0  0  0  0  0  0  0  0
   -4.6258    0.6104    4.2102 N   0  0  0  0  0  0  0  0  0  0  0  0
   -4.4315   -0.1818    5.4398 C   0  0  0  0  0  0  0  0  0  0  0  0
   -5.5969   -0.2887    6.4387 C   0  0  0  0  0  0  0  0  0  0  0  0
   -6.6414   -1.0889    5.8907 O   0  0  0  0  0  0  0  0  0  0  0  0
   -7.6783   -1.3591    6.8386 C   0  0  0  0  0  0  0  0  0  0  0  0
   -8.8014   -2.1089    6.1263 C   0  0  0  0  0  0  0  0  0  0  0  0
   -8.4111   -3.4708    5.9011 O   0  0  0  0  0  0  0  0  0  0  0  0
   -9.0732   -4.0329    4.7664 C   0  0  0  0  0  0  0  0  0  0  0  0
   -8.2933   -3.7536    3.4807 C   0  0  0  0  0  0  0  0  0  0  0  0
   -9.1800   -3.8476    2.3649 O   0  0  0  0  0  0  0  0  0  0  0  0
   -8.5091   -3.5905    1.1238 C   0  0  0  0  0  0  0  0  0  0  0  0
   -9.4654   -2.8766    0.1601 C   0  0  0  0  0  0  0  0  0  0  0  0
   -9.3473   -1.4501    0.2392 O   0  0  0  0  0  0  0  0  0  0  0  0
   -9.9391   -0.8830    1.4109 C   0  0  0  0  0  0  0  0  0  0  0  0
   -9.0312    0.2148    1.9668 C   0  0  0  0  0  0  0  0  0  0  0  0
   -7.7997   -0.3671    2.4043 O   0  0  0  0  0  0  0  0  0  0  0  0
   -7.0078    0.5375    3.1766 C   0  0  0  0  0  0  0  0  0  0  0  0
   -5.5696   -0.0102    3.2630 C   0  0  0  0  0  0  0  0  0  0  0  0
  1  2  1  0  0  0  0
  2  3  1  0  0  0  0
  3  8  1  0  0  0  0
  3  4  2  0  0  0  0
  4  5  1  0  0  0  0
  5  6  2  0  0  0  0
  6  7  1  0  0  0  0
  7  8  2  0  0  0  0
  6  9  1  0  0  0  0
  9 10  1  0  0  0  0
 10 27  1  0  0  0  0
 10 11  1  0  0  0  0
 11 12  1  0  0  0  0
 12 13  1  0  0  0  0
 13 14  1  0  0  0  0
 14 15  1  0  0  0  0
 15 16  1  0  0  0  0
 16 17  1  0  0  0  0
 17 18  1  0  0  0  0
 18 19  1  0  0  0  0
 19 20  1  0  0  0  0
 20 21  1  0  0  0  0
 21 22  1  0  0  0  0
 22 23  1  0  0  0  0
 23 24  1  0  0  0  0
 24 25  1  0  0  0  0
 25 26  1  0  0  0  0
 26 27  1  0  0  0  0
M  END
$$$$
26D53C929773ADB8
  -OEChem-11290615203D
MMFF94s SP Energy = 29.93
 23 24  0     1  0  0  0  0  0999 V2000
    7.0204    1.3145   -3.7612 C   0  0  0  0  0  0  0  0  0  0  0  0
    7.0995    2.8282   -4.0001 C   0  0  0  0  0  0  0  0  0  0  0  0
    8.4972    3.2258   -4.4932 C   0  0  0  0  0  0  0  0  0  0  0  0
    6.8446    3.5176   -2.7148 C   0  0  0  0  0  0  0  0  0  0  0  0
    6.6416    4.0748   -1.6690 C   0  0  0  0  0  0  0  0  0  0  0  0
    6.3950    4.7508   -0.3846 C   0  0  0  0  0  0  0  0  0  0  0  0
    7.6156    5.0635    0.3870 N   0  0  2  0  0  0  0  0  0  0  0  0
    8.4155    6.0875   -0.3051 C   0  0  0  0  0  0  0  0  0  0  0  0
    9.6180    6.5299    0.5259 C   0  0  0  0  0  0  0  0  0  0  0  0
   10.4947    5.3404    0.8862 C   0  0  0  0  0  0  0  0  0  0  0  0
    9.6601    4.2707    1.5786 C   0  0  0  0  0  0  0  0  0  0  0  0
    8.4231    3.8725    0.7396 C   0  0  1  0  0  0  0  0  0  0  0  0
    7.6405    2.8201    1.5066 C   0  0  0  0  0  0  0  0  0  0  0  0
    6.9810    3.1149    2.6987 C   0  0  0  0  0  0  0  0  0  0  0  0
    6.2768    2.2157    3.4251 N   0  0  0  0  0  0  0  0  0  0  0  0
    6.2201    0.9581    2.9403 C   0  0  0  0  0  0  0  0  0  0  0  0
    6.8335    0.5576    1.7653 C   0  0  0  0  0  0  0  0  0  0  0  0
    7.5534    1.5034    1.0407 C   0  0  0  0  0  0  0  0  0  0  0  0
    6.0773    3.2742   -4.9008 O   0  0  0  0  0  0  0  0  0  0  0  0
    6.0952    2.7492   -6.2255 C   0  0  0  0  0  0  0  0  0  0  0  0
    4.9276    3.3609   -6.9916 C   0  0  0  0  0  0  0  0  0  0  0  0
    4.8927    2.8590   -8.3666 C   0  0  0  0  0  0  0  0  0  0  0  0
    4.8788    2.4526   -9.4533 N   0  0  0  0  0  0  0  0  0  0  0  0
  1  2  1  0  0  0  0
  2  3  1  0  0  0  0
  2  4  1  0  0  0  0
  4  5  3  0  0  0  0
  5  6  1  0  0  0  0
  6  7  1  0  0  0  0
  7 12  1  0  0  0  0
  7  8  1  0  0  0  0
  8  9  1  0  0  0  0
  9 10  1  0  0  0  0
 10 11  1  0  0  0  0
 11 12  1  0  0  0  0
 12 13  1  0  0  0  0
 13 18  1  0  0  0  0
 13 14  2  0  0  0  0
 14 15  1  0  0  0  0
 15 16  2  0  0  0  0
 16 17  1  0  0  0  0
 17 18  2  0  0  0  0
  2 19  1  0  0  0  0
 19 20  1  0  0  0  0
 20 21  1  0  0  0  0
 21 22  1  0  0  0  0
 22 23  3  0  0  0  0
M  END
$$$$
48E0CCB8B63C9207
  -OEChem-11290615203D
MMFF94s SP Energy = 89.82
 26 26  0     0  0  0  0  0  0999 V2000
    1.1614   -6.1675    3.4229 C   0  0  0  0  0  0  0  0  0  0  0  0
   -0.3747   -6.1888    3.4699 C   0  0  0  0  0  0  0  0  0  0  0  0
   -0.9631   -6.6946    2.2700 O   0  0  0  0  0  0  0  0  0  0  0  0
   -1.0393   -8.1224    2.2285 C   0  0  0  0  0  0  0  0  0  0  0  0
   -1.7513   -8.5688    0.9473 C   0  0  0  0  0  0  0  0  0  0  0  0
   -0.8896   -8.6470   -0.1920 O   0  0  0  0  0  0  0  0  0  0  0  0
   -0.4229   -7.3992   -0.7042 C   0  0  0  0  0  0  0  0  0  0  0  0
   -1.5048   -6.5461   -1.3618 C   0  0  0  0  0  0  0  0  0  0  0  0
   -0.8992   -5.3590   -1.8675 O   0  0  0  0  0  0  0  0  0  0  0  0
   -1.8521   -4.4407   -2.4102 C   0  0  0  0  0  0  0  0  0  0  0  0
   -1.3432   -3.0211   -2.1678 C   0  0  0  0  0  0  0  0  0  0  0  0
   -1.4708   -2.7365   -0.7701 O   0  0  0  0  0  0  0  0  0  0  0  0
   -0.8970   -1.4766   -0.4148 C   0  0  0  0  0  0  0  0  0  0  0  0
   -0.8990   -1.3516    1.1112 C   0  0  0  0  0  0  0  0  0  0  0  0
    0.2558   -1.9196    1.7420 O   0  0  0  0  0  0  0  0  0  0  0  0
    0.4055   -3.3281    1.5210 C   0  0  0  0  0  0  0  0  0  0  0  0
    1.4690   -3.8516    2.4951 C   0  0  0  0  0  0  0  0  0  0  0  0
    1.7322   -5.2911    2.3868 N   0  0  0  0  0  0  0  0  0  0  0  0
    2.5470   -5.7083    1.3375 C   0  0  0  0  0  0  0  0  0  0  0  0
    3.0141   -4.9104    0.5231 O   0  0  0  0  0  0  0  0  0  0  0  0
    2.8682   -7.1928    1.2439 C   0  0  0  0  0  0  0  0  0  0  0  0
    3.6825   -7.5344   -0.0037 C   0  0  0  0  0  0  0  0  0  0  0  0
    3.9385   -9.0324   -0.1049 C   0  0  0  0  0  0  0  0  0  0  0  0
    4.7520   -9.3569   -1.3242 C   0  0  0  0  0  0  0  0  0  0  0  0
    4.3367   -9.8431   -2.3622 O   0  0  0  0  0  0  0  0  0  0  0  0
    6.0553   -9.0531   -1.1768 O   0  0  0  0  0  0  0  0  0  0  0  0
  1 18  1  0  0  0  0
  1  2  1  0  0  0  0
  2  3  1  0  0  0  0
  3  4  1  0  0  0  0
  4  5  1  0  0  0  0
  5  6  1  0  0  0  0
  6  7  1  0  0  0  0
  7  8  1  0  0  0  0
  8  9  1  0  0  0  0
  9 10  1  0  0  0  0
 10 11  1  0  0  0  0
 11 12  1  0  0  0  0
 12 13  1  0  0  0  0
 13 14  1  0  0  0  0
 14 15  1  0  0  0  0
 15 16  1  0  0  0  0
 16 17  1  0  0  0  0
 17 18  1  0  0  0  0
 18 19  1  0  0  0  0
 19 20  2  0  0  0  0
 19 21  1  0  0  0  0
 21 22  1  0  0  0  0
 22 23  1  0  0  0  0
 23 24  1  0  0  0  0
 24 25  2  0  0  0  0
 24 26  1  0  0  0  0
M  END
$$$$
78470AEB2D598EE7
  -OEChem-11290615203D
MMFF94s SP Energy = 2.42
 27 28  0     1  0  0  0  0  0999 V2000
    0.9755   -0.9944    0.1177 C   0  0  0  0  0  0  0  0  0  0  0  0
    2.3233   -1.1043    0.8468 C   0  0  0  0  0  0  0  0  0  0  0  0
    2.7549    0.1764    1.5800 C   0  0  0  0  0  0  0  0  0  0  0  0
    2.8083    1.4586    0.7416 C   0  0  0  0  0  0  0  0  0  0  0  0
    3.8043    1.4054   -0.4162 C   0  0  0  0  0  0  0  0  0  0  0  0
    3.6401    2.6119   -1.3461 C   0  0  0  0  0  0  0  0  0  0  0  0
    4.3496    2.4090   -2.6760 C   0  0  0  0  0  0  0  0  0  0  0  0
    5.1382    1.4745   -2.8363 O   0  0  0  0  0  0  0  0  0  0  0  0
    4.0836    3.3214   -3.6973 N   0  0  0  0  0  0  0  0  0  0  0  0
    3.2736    4.5390   -3.5450 C   0  0  0  0  0  0  0  0  0  0  0  0
    2.1358    4.6931   -4.5587 C   0  0  0  0  0  0  0  0  0  0  0  0
    0.9094    3.7945   -4.3147 C   0  0  0  0  0  0  0  0  0  0  0  0
    0.1835    3.9792   -3.0423 N   0  0  1  0  0  0  0  0  0  0  0  0
   -0.1233    5.3840   -2.7163 C   0  0  0  0  0  0  0  0  0  0  0  0
   -1.1692    6.0130   -3.6370 C   0  0  0  0  0  0  0  0  0  0  0  0
   -2.4596    5.2037   -3.6255 C   0  0  0  0  0  0  0  0  0  0  0  0
   -2.1895    3.7225   -3.8733 C   0  0  0  0  0  0  0  0  0  0  0  0
   -1.0723    3.1807   -2.9531 C   0  0  1  0  0  0  0  0  0  0  0  0
   -0.9201    1.6560   -3.1638 C   0  0  0  0  0  0  0  0  0  0  0  0
    0.0638    1.0163   -2.1828 C   0  0  0  0  0  0  0  0  0  0  0  0
   -0.0141   -0.5141   -2.2050 C   0  0  0  0  0  0  0  0  0  0  0  0
    1.1191   -1.1587   -1.4014 C   0  0  0  0  0  0  0  0  0  0  0  0
    4.7963    3.1281   -4.9637 C   0  0  0  0  0  0  0  0  0  0  0  0
    4.1575    2.0400   -5.8315 C   0  0  0  0  0  0  0  0  0  0  0  0
    4.9269    1.8537   -7.1401 C   0  0  0  0  0  0  0  0  0  0  0  0
    4.2819    0.7747   -8.0088 C   0  0  0  0  0  0  0  0  0  0  0  0
    5.0157    0.6000   -9.2574 N   0  0  0  0  0  0  0  0  0  0  0  0
  1 22  1  0  0  0  0
  1  2  1  0  0  0  0
  2  3  1  0  0  0  0
  3  4  1  0  0  0  0
  4  5  1  0  0  0  0
  5  6  1  0  0  0  0
  6  7  1  0  0  0  0
  7  8  2  0  0  0  0
  7  9  1  0  0  0  0
  9 10  1  0  0  0  0
 10 11  1  0  0  0  0
 11 12  1  0  0  0  0
 12 13  1  0  0  0  0
 13 18  1  0  0  0  0
 13 14  1  0  0  0  0
 14 15  1  0  0  0  0
 15 16  1  0  0  0  0
 16 17  1  0  0  0  0
 17 18  1  0  0  0  0
 18 19  1  0  0  0  0
 19 20  1  0  0  0  0
 20 21  1  0  0  0  0
 21 22  1  0  0  0  0
  9 23  1  0  0  0  0
 23 24  1  0  0  0  0
 24 25  1  0  0  0  0
 25 26  1  0  0  0  0
 26 27  1  0  0  0  0
M  END
$$$$
7CD87E4106B16DF0
  -OEChem-11290615203D
MMFF94s SP Energy = 54.24
 27 30  0     1  0  0  0  0  0999 V2000
   -5.0851    9.5571   -3.1116 C   0  0  0  0  0  0  0  0  0  0  0  0
   -4.0993   10.2989   -2.2065 C   0  0  0  0  0  0  0  0  0  0  0  0
   -4.0619   11.7834   -2.5627 C   0  0  0  0  0  0  0  0  0  0  0  0
   -4.4551   10.1146   -0.7248 C   0  0  0  0  0  0  0  0  0  0  0  0
   -4.4472    8.7242   -0.3627 O   0  0  0  0  0  0  0  0  0  0  0  0
   -3.2420    8.2132   -0.0080 C   0  0  0  0  0  0  0  0  0  0  0  0
   -2.1879    8.8274    0.0372 O   0  0  0  0  0  0  0  0  0  0  0  0
   -3.3648    6.7671    0.3215 C   0  0  0  0  0  0  0  0  0  0  0  0
   -4.5822    6.0785    0.2555 C   0  0  0  0  0  0  0  0  0  0  0  0
   -4.6544    4.7074    0.5728 C   0  0  0  0  0  0  0  0  0  0  0  0
   -3.4924    4.0183    0.9471 C   0  0  0  0  0  0  0  0  0  0  0  0
   -2.2853    4.7202    1.0377 C   0  0  0  0  0  0  0  0  0  0  0  0
   -2.2161    6.0794    0.7207 C   0  0  0  0  0  0  0  0  0  0  0  0
   -3.5290    2.6743    1.2724 N   0  0  0  0  0  0  0  0  0  0  0  0
   -4.6454    1.8639    0.8090 C   0  0  2  0  0  0  0  0  0  0  0  0
   -5.9875    2.5659    1.1067 C   0  0  1  0  0  0  0  0  0  0  0  0
   -5.9925    4.0123    0.5616 C   0  0  2  0  0  0  0  0  0  0  0  0
   -6.6032    3.8353   -0.8022 C   0  0  0  0  0  0  0  0  0  0  0  0
   -7.2567    2.6716   -0.8978 C   0  0  0  0  0  0  0  0  0  0  0  0
   -7.1609    1.8873    0.3722 C   0  0  0  0  0  0  0  0  0  0  0  0
   -4.5404    0.4945    1.4708 C   0  0  0  0  0  0  0  0  0  0  0  0
   -4.4197   -0.6617    0.6822 C   0  0  0  0  0  0  0  0  0  0  0  0
   -4.3236   -1.9225    1.2770 C   0  0  0  0  0  0  0  0  0  0  0  0
   -4.3419   -2.0376    2.6649 C   0  0  0  0  0  0  0  0  0  0  0  0
   -4.4529   -0.9031    3.4644 C   0  0  0  0  0  0  0  0  0  0  0  0
   -4.5499    0.3572    2.8700 C   0  0  0  0  0  0  0  0  0  0  0  0
   -4.2228   -3.5906    3.3955 Cl  0  0  0  0  0  0  0  0  0  0  0  0
  1  2  1  0  0  0  0
  2  3  1  0  0  0  0
  2  4  1  0  0  0  0
  4  5  1  0  0  0  0
  5  6  1  0  0  0  0
  6  7  2  0  0  0  0
  6  8  1  0  0  0  0
  8 13  1  0  0  0  0
  8  9  2  0  0  0  0
  9 10  1  0  0  0  0
 10 17  1  0  0  0  0
 10 11  2  0  0  0  0
 11 12  1  0  0  0  0
 12 13  2  0  0  0  0
 11 14  1  0  0  0  0
 14 15  1  0  0  0  0
 15 16  1  0  0  0  0
 16 20  1  0  0  0  0
 16 17  1  0  0  0  0
 17 18  1  0  0  0  0
 18 19  2  0  0  0  0
 19 20  1  0  0  0  0
 15 21  1  0  0  0  0
 21 26  1  0  0  0  0
 21 22  2  0  0  0  0
 22 23  1  0  0  0  0
 23 24  2  0  0  0  0
 24 25  1  0  0  0  0
 25 26  2  0  0  0  0
 24 27  1  0  0  0  0
M  END
$$$$
E833F645205C2F80
  -OEChem-11290615203D
MMFF94s SP Energy = 32.16
 24 24  0     0  0  0  0  0  0999 V2000
    4.3661    2.4499   -1.4973 C   0  0  0  0  0  0  0  0  0  0  0  0
    3.5510    1.6449   -0.8789 C   0  0  0  0  0  0  0  0  0  0  0  0
    2.6069    2.2801   -0.0238 C   0  0  0  0  0  0  0  0  0  0  0  0
    1.7987    2.7186    0.6848 N   0  0  0  0  0  0  0  0  0  0  0  0
    3.4161    0.1830   -1.1211 C   0  0  0  0  0  0  0  0  0  0  0  0
    2.4871   -0.7800   -0.9499 C   0  0  0  0  0  0  0  0  0  0  0  0
    3.3033   -1.7251   -1.6801 C   0  0  0  0  0  0  0  0  0  0  0  0
    3.0670   -2.8752   -2.3601 C   0  0  0  0  0  0  0  0  0  0  0  0
    4.0396   -3.5277   -3.1765 C   0  0  0  0  0  0  0  0  0  0  0  0
    4.8157   -4.0138   -3.8868 N   0  0  0  0  0  0  0  0  0  0  0  0
    1.7667   -3.4657   -2.4372 C   0  0  0  0  0  0  0  0  0  0  0  0
    0.6899   -3.8914   -2.4926 N   0  0  0  0  0  0  0  0  0  0  0  0
    4.4146   -0.8170   -1.4459 C   0  0  0  0  0  0  0  0  0  0  0  0
    5.7703   -0.8822   -1.4293 C   0  0  0  0  0  0  0  0  0  0  0  0
    6.5958    0.2328   -1.0819 C   0  0  0  0  0  0  0  0  0  0  0  0
    7.2189    1.1653   -0.7828 N   0  0  0  0  0  0  0  0  0  0  0  0
    6.5070   -2.0904   -1.6223 C   0  0  0  0  0  0  0  0  0  0  0  0
    7.1025   -3.0804   -1.7130 N   0  0  0  0  0  0  0  0  0  0  0  0
    1.0750   -0.8964   -0.5010 C   0  0  0  0  0  0  0  0  0  0  0  0
    0.1729    0.0327   -0.6385 C   0  0  0  0  0  0  0  0  0  0  0  0
   -0.6013    0.8984   -0.7967 N   0  0  0  0  0  0  0  0  0  0  0  0
    0.7397   -1.9556    0.3893 C   0  0  0  0  0  0  0  0  0  0  0  0
    0.5547   -2.8304    1.1284 N   0  0  0  0  0  0  0  0  0  0  0  0
    5.1106    3.1379   -2.0855 N   0  0  0  0  0  0  0  0  0  0  0  0
  1  2  2  0  0  0  0
  2  3  1  0  0  0  0
  3  4  3  0  0  0  0
  2  5  1  0  0  0  0
  5 13  1  0  0  0  0
  5  6  2  0  0  0  0
  6  7  1  0  0  0  0
  7  8  2  0  0  0  0
  8  9  1  0  0  0  0
  9 10  3  0  0  0  0
  8 11  1  0  0  0  0
 11 12  3  0  0  0  0
  7 13  1  0  0  0  0
 13 14  2  0  0  0  0
 14 15  1  0  0  0  0
 15 16  3  0  0  0  0
 14 17  1  0  0  0  0
 17 18  3  0  0  0  0
  6 19  1  0  0  0  0
 19 20  2  0  0  0  0
 20 21  2  0  0  0  0
 19 22  1  0  0  0  0
 22 23  3  0  0  0  0
  1 24  2  0  0  0  0
M  END
$$$$
8730AA5DB35276FF
  -OEChem-11290615203D
MMFF94s SP Energy = 24.48
 27 30  0     1  0  0  0  0  0999 V2000
    2.3153    1.0536   -0.9500 C   0  0  0  0  0  0  0  0  0  0  0  0
    1.1916    0.4534   -0.1089 C   0  0  0  0  0  0  0  0  0  0  0  0
    1.2276    1.0013    1.3228 C   0  0  0  0  0  0  0  0  0  0  0  0
    0.1381    0.3702    2.1857 C   0  0  0  0  0  0  0  0  0  0  0  0
    0.1900   -1.0889    2.1468 N   0  0  0  0  0  0  0  0  0  0  0  0
    0.2026   -1.6830    0.8094 C   0  0  0  0  0  0  0  0  0  0  0  0
    1.2899   -1.0770   -0.0769 C   0  0  0  0  0  0  0  0  0  0  0  0
   -0.0979   -1.7828    3.3290 C   0  0  0  0  0  0  0  0  0  0  0  0
   -0.4276   -1.1965    4.3591 O   0  0  0  0  0  0  0  0  0  0  0  0
    0.0462   -3.2406    3.3446 C   0  0  0  0  0  0  0  0  0  0  0  0
   -0.9012   -4.1207    3.8459 C   0  0  0  0  0  0  0  0  0  0  0  0
   -0.3466   -5.7329    3.9199 S   0  0  0  0  0  0  0  0  0  0  0  0
    1.1751   -5.3085    3.3133 C   0  0  0  0  0  0  0  0  0  0  0  0
    1.2880   -3.9526    3.0730 C   0  0  0  0  0  0  0  0  0  0  0  0
    2.5997   -3.3550    2.6462 C   0  0  0  0  0  0  0  0  0  0  0  0
    3.7826   -4.2836    2.9619 C   0  0  0  0  0  0  0  0  0  0  0  0
    3.5040   -5.7199    2.4721 C   0  0  2  0  0  0  0  0  0  0  0  0
    2.2755   -6.3200    3.1888 C   0  0  0  0  0  0  0  0  0  0  0  0
    4.7285   -6.6101    2.6718 C   0  0  0  0  0  0  0  0  0  0  0  0
   -2.1684   -4.0298    4.3757 N   0  0  0  0  0  0  0  0  0  0  0  0
   -3.0764   -3.0000    4.3189 C   0  0  0  0  0  0  0  0  0  0  0  0
   -3.8484   -2.8692    5.2729 O   0  0  0  0  0  0  0  0  0  0  0  0
   -3.2282   -2.2096    3.1101 C   0  0  0  0  0  0  0  0  0  0  0  0
   -3.5407   -0.8654    3.0277 C   0  0  0  0  0  0  0  0  0  0  0  0
   -3.7635   -0.4366    1.6876 C   0  0  0  0  0  0  0  0  0  0  0  0
   -3.6462   -1.4745    0.7911 C   0  0  0  0  0  0  0  0  0  0  0  0
   -3.2611   -2.9517    1.5645 S   0  0  0  0  0  0  0  0  0  0  0  0
  1  2  1  0  0  0  0
  2  7  1  0  0  0  0
  2  3  1  0  0  0  0
  3  4  1  0  0  0  0
  4  5  1  0  0  0  0
  5  6  1  0  0  0  0
  6  7  1  0  0  0  0
  5  8  1  0  0  0  0
  8  9  2  0  0  0  0
  8 10  1  0  0  0  0
 10 14  1  0  0  0  0
 10 11  2  0  0  0  0
 11 12  1  0  0  0  0
 12 13  1  0  0  0  0
 13 18  1  0  0  0  0
 13 14  2  0  0  0  0
 14 15  1  0  0  0  0
 15 16  1  0  0  0  0
 16 17  1  0  0  0  0
 17 18  1  0  0  0  0
 17 19  1  0  0  0  0
 11 20  1  0  0  0  0
 20 21  1  0  0  0  0
 21 22  2  0  0  0  0
 21 23  1  0  0  0  0
 23 27  1  0  0  0  0
 23 24  2  0  0  0  0
 24 25  1  0  0  0  0
 25 26  2  0  0  0  0
 26 27  1  0  0  0  0
M  END
$$$$
AE194C2AEAF58049
  -OEChem-11290615203D
MMFF94s SP Energy = 8.11
 26 28  0     1  0  0  0  0  0999 V2000
  -10.7709   -1.4791    8.1476 C   0  0  0  0  0  0  0  0  0  0  0  0
  -10.6107   -1.6562    6.7401 O   0  0  0  0  0  0  0  0  0  0  0  0
  -11.5616   -1.0115    5.9898 C   0  0  0  0  0  0  0  0  0  0  0  0
  -11.1291   -0.3291    4.8384 C   0  0  0  0  0  0  0  0  0  0  0  0
  -12.0908    0.3419    4.0561 C   0  0  0  0  0  0  0  0  0  0  0  0
  -13.4410    0.3023    4.4001 C   0  0  0  0  0  0  0  0  0  0  0  0
  -13.8621   -0.4025    5.5224 C   0  0  0  0  0  0  0  0  0  0  0  0
  -12.9227   -1.0633    6.3150 C   0  0  0  0  0  0  0  0  0  0  0  0
  -14.7088    1.2056    3.3280 Br  0  0  0  0  0  0  0  0  0  0  0  0
   -9.6625   -0.2835    4.4664 C   0  0  2  0  0  0  0  0  0  0  0  0
   -9.1494    1.0930    4.3239 N   0  0  2  0  0  0  0  0  0  0  0  0
   -8.6491    1.3865    2.9664 C   0  0  0  0  0  0  0  0  0  0  0  0
   -8.1494    0.0985    2.3388 C   0  0  0  0  0  0  0  0  0  0  0  0
   -9.3448   -1.1310    2.8757 S   0  0  0  0  0  0  0  0  0  0  0  0
   -8.4066    1.7881    5.6579 S   0  0  0  0  0  0  0  0  0  0  0  0
   -9.1410    1.4273    6.8503 O   0  0  0  0  0  0  0  0  0  0  0  0
   -8.1255    3.1728    5.3434 O   0  0  0  0  0  0  0  0  0  0  0  0
   -6.8301    0.9488    5.7409 C   0  0  0  0  0  0  0  0  0  0  0  0
   -5.7259    1.4847    5.0667 C   0  0  0  0  0  0  0  0  0  0  0  0
   -4.4846    0.8486    5.1544 C   0  0  0  0  0  0  0  0  0  0  0  0
   -4.3535   -0.3112    5.9331 C   0  0  0  0  0  0  0  0  0  0  0  0
   -5.4536   -0.8321    6.6304 C   0  0  0  0  0  0  0  0  0  0  0  0
   -6.6929   -0.1927    6.5407 C   0  0  0  0  0  0  0  0  0  0  0  0
   -3.0490   -0.9807    6.0266 N   0  3  0  0  0  0  0  0  0  0  0  0
   -2.9598   -1.9660    6.7720 O   0  0  0  0  0  0  0  0  0  0  0  0
   -2.1183   -0.5222    5.3495 O   0  5  0  0  0  0  0  0  0  0  0  0
  1  2  1  0  0  0  0
  2  3  1  0  0  0  0
  3  8  1  0  0  0  0
  3  4  2  0  0  0  0
  4  5  1  0  0  0  0
  5  6  2  0  0  0  0
  6  7  1  0  0  0  0
  7  8  2  0  0  0  0
  6  9  1  0  0  0  0
  4 10  1  0  0  0  0
 10 14  1  0  0  0  0
 10 11  1  0  0  0  0
 11 12  1  0  0  0  0
 12 13  1  0  0  0  0
 13 14  1  0  0  0  0
 11 15  1  0  0  0  0
 15 16  2  0  0  0  0
 15 17  2  0  0  0  0
 15 18  1  0  0  0  0
 18 23  1  0  0  0  0
 18 19  2  0  0  0  0
 19 20  1  0  0  0  0
 20 21  2  0  0  0  0
 21 22  1  0  0  0  0
 22 23  2  0  0  0  0
 21 24  1  0  0  0  0
 24 25  2  0  0  0  0
 24 26  1  0  0  0  0
M  CHG  2  24   1  26  -1
M  END
$$$$
F5839A626548C0E0
  -OEChem-11290615203D
MMFF94s SP Energy = 147.65
 26 27  0     0  0  0  0  0  0999 V2000
   -3.6174    9.2094   -1.9569 C   0  0  0  0  0  0  0  0  0  0  0  0
   -2.9699    8.6821   -0.7957 O   0  0  0  0  0  0  0  0  0  0  0  0
   -3.8666    7.9695   -0.0387 C   0  0  0  0  0  0  0  0  0  0  0  0
   -4.0370    6.5950   -0.2768 C   0  0  0  0  0  0  0  0  0  0  0  0
   -3.2406    5.8652   -1.3338 C   0  0  0  0  0  0  0  0  0  0  0  0
   -2.7843    4.5860   -0.8778 O   0  0  0  0  0  0  0  0  0  0  0  0
   -1.6523    4.6969   -0.0108 C   0  0  0  0  0  0  0  0  0  0  0  0
   -1.2649    3.3114    0.4938 C   0  0  0  0  0  0  0  0  0  0  0  0
   -0.2158    3.4405    1.4498 O   0  0  0  0  0  0  0  0  0  0  0  0
    0.1803    2.1720    1.9849 C   0  0  0  0  0  0  0  0  0  0  0  0
    1.2091    2.3956    3.0922 C   0  0  0  0  0  0  0  0  0  0  0  0
    2.4831    2.7008    2.5138 O   0  0  0  0  0  0  0  0  0  0  0  0
    3.2866    3.5460    3.3457 C   0  0  0  0  0  0  0  0  0  0  0  0
    3.0456    5.0208    3.0124 C   0  0  0  0  0  0  0  0  0  0  0  0
    1.7994    5.4519    3.5661 O   0  0  0  0  0  0  0  0  0  0  0  0
    1.4135    6.7306    3.0658 C   0  0  0  0  0  0  0  0  0  0  0  0
   -0.0298    7.0154    3.4649 C   0  0  0  0  0  0  0  0  0  0  0  0
   -0.4148    8.2935    2.9578 O   0  0  0  0  0  0  0  0  0  0  0  0
   -1.8161    8.5201    3.1221 C   0  0  0  0  0  0  0  0  0  0  0  0
   -2.1723    9.8915    2.5529 C   0  0  0  0  0  0  0  0  0  0  0  0
   -3.5756   10.1488    2.6476 O   0  0  0  0  0  0  0  0  0  0  0  0
   -4.2556   10.0459    1.3934 C   0  0  0  0  0  0  0  0  0  0  0  0
   -4.5308    8.6109    1.0211 C   0  0  0  0  0  0  0  0  0  0  0  0
   -5.4446    7.8726    1.7895 C   0  0  0  0  0  0  0  0  0  0  0  0
   -5.6787    6.5265    1.5169 C   0  0  0  0  0  0  0  0  0  0  0  0
   -4.9766    5.8918    0.4941 C   0  0  0  0  0  0  0  0  0  0  0  0
  1  2  1  0  0  0  0
  2  3  1  0  0  0  0
  3 23  1  0  0  0  0
  3  4  2  0  0  0  0
  4 26  1  0  0  0  0
  4  5  1  0  0  0  0
  5  6  1  0  0  0  0
  6  7  1  0  0  0  0
  7  8  1  0  0  0  0
  8  9  1  0  0  0  0
  9 10  1  0  0  0  0
 10 11  1  0  0  0  0
 11 12  1  0  0  0  0
 12 13  1  0  0  0  0
 13 14  1  0  0  0  0
 14 15  1  0  0  0  0
 15 16  1  0  0  0  0
 16 17  1  0  0  0  0
 17 18  1  0  0  0  0
 18 19  1  0  0  0  0
 19 20  1  0  0  0  0
 20 21  1  0  0  0  0
 21 22  1  0  0  0  0
 22 23  1  0  0  0  0
 23 24  2  0  0  0  0
 24 25  1  0  0  0  0
 25 26  2  0  0  0  0
M  END
$$$$
6A2288C1B34A9B79
  -OEChem-11290615203D
MMFF94s SP Energy = 64.55
 17 17  0     0  0  0  0  0  0999 V2000
   -0.2650   -5.3335    2.5609 C   0  0  0  0  0  0  0  0  0  0  0  0
   -0.3196   -4.8535    4.0170 C   0  0  0  0  0  0  0  0  0  0  0  0
    0.1089   -6.0014    4.9380 C   0  0  0  0  0  0  0  0  0  0  0  0
    0.5803   -3.6924    4.1729 C   0  0  0  0  0  0  0  0  0  0  0  0
    1.2868   -2.7311    4.3224 C   0  0  0  0  0  0  0  0  0  0  0  0
    2.1271   -1.5399    4.5196 C   0  0  0  0  0  0  0  0  0  0  0  0
    1.5502   -0.6404    5.5276 N   0  0  0  0  0  0  0  0  0  0  0  0
    2.2507    0.6620    5.5097 C   0  0  0  0  0  0  0  0  0  0  0  0
    1.7131    1.6042    6.5978 C   0  0  0  0  0  0  0  0  0  0  0  0
    1.8452    1.0162    7.8980 O   0  0  0  0  0  0  0  0  0  0  0  0
    1.1256   -0.2228    7.9480 C   0  0  0  0  0  0  0  0  0  0  0  0
    1.6484   -1.2095    6.8911 C   0  0  0  0  0  0  0  0  0  0  0  0
   -1.6867   -4.4654    4.2428 O   0  0  0  0  0  0  0  0  0  0  0  0
   -2.0124   -4.0560    5.5723 C   0  0  0  0  0  0  0  0  0  0  0  0
   -3.3972   -3.4223    5.5510 C   0  0  0  0  0  0  0  0  0  0  0  0
   -3.7888   -2.9946    6.8953 C   0  0  0  0  0  0  0  0  0  0  0  0
   -4.0877   -2.6638    7.9667 N   0  0  0  0  0  0  0  0  0  0  0  0
  1  2  1  0  0  0  0
  2  3  1  0  0  0  0
  2  4  1  0  0  0  0
  4  5  3  0  0  0  0
  5  6  1  0  0  0  0
  6  7  1  0  0  0  0
  7 12  1  0  0  0  0
  7  8  1  0  0  0  0
  8  9  1  0  0  0  0
  9 10  1  0  0  0  0
 10 11  1  0  0  0  0
 11 12  1  0  0  0  0
  2 13  1  0  0  0  0
 13 14  1  0  0  0  0
 14 15  1  0  0  0  0
 15 16  1  0  0  0  0
 16 17  3  0  0  0  0
M  END
$$$$
393395EE31B5CDE6
  -OEChem-11290615203D
MMFF94s SP Energy = -79.22
 14 13  0     0  0  0  0  0  0999 V2000
   -5.4909   -0.9688   -3.5226 C   0  0  0  0  0  0  0  0  0  0  0  0
   -4.3271   -1.2112   -2.7590 O   0  0  0  0  0  0  0  0  0  0  0  0
   -3.0665   -0.2299   -2.9288 P   0  0  0  0  0  0  0  0  0  0  0  0
   -1.9140   -0.4671   -2.0070 O   0  0  0  0  0  0  0  0  0  0  0  0
   -3.6394    1.4222   -2.5638 C   0  0  0  0  0  0  0  0  0  0  0  0
   -4.0337    2.5291   -2.3110 C   0  0  0  0  0  0  0  0  0  0  0  0
   -4.6250    4.1683   -1.9187 P   0  0  0  0  0  0  0  0  0  0  0  0
   -6.0261    4.2234   -2.4365 O   0  0  0  0  0  0  0  0  0  0  0  0
   -3.5807    5.1810   -2.6025 O   0  0  0  0  0  0  0  0  0  0  0  0
   -3.9667    6.5399   -2.6476 C   0  0  0  0  0  0  0  0  0  0  0  0
   -4.4437    4.3653   -0.3346 O   0  0  0  0  0  0  0  0  0  0  0  0
   -3.1583    4.2120    0.2314 C   0  0  0  0  0  0  0  0  0  0  0  0
   -2.7249   -0.2331   -4.4995 O   0  0  0  0  0  0  0  0  0  0  0  0
   -2.0165   -1.3567   -4.9823 C   0  0  0  0  0  0  0  0  0  0  0  0
  1  2  1  0  0  0  0
  2  3  1  0  0  0  0
  3  4  2  0  0  0  0
  3  5  1  0  0  0  0
  5  6  3  0  0  0  0
  6  7  1  0  0  0  0
  7  8  2  0  0  0  0
  7  9  1  0  0  0  0
  9 10  1  0  0  0  0
  7 11  1  0  0  0  0
 11 12  1  0  0  0  0
  3 13  1  0  0  0  0
 13 14  1  0  0  0  0
M  END
$$$$
5A2624154CA69E68
  -OEChem-11290615203D
MMFF94s SP Energy = 25.35
 27 30  0     0  0  0  0  0  0999 V2000
   -3.4697   -5.9822    6.1653 C   0  0  0  0  0  0  0  0  0  0  0  0
   -3.2383   -4.8894    6.9986 C   0  0  0  0  0  0  0  0  0  0  0  0
   -3.3047   -3.5930    6.4864 C   0  0  0  0  0  0  0  0  0  0  0  0
   -3.5996   -3.3803    5.1331 C   0  0  0  0  0  0  0  0  0  0  0  0
   -3.8362   -4.4851    4.3044 C   0  0  0  0  0  0  0  0  0  0  0  0
   -3.7690   -5.7803    4.8192 C   0  0  0  0  0  0  0  0  0  0  0  0
   -3.6978   -1.9804    4.5838 C   0  0  0  0  0  0  0  0  0  0  0  0
   -5.1259   -1.4342    4.6891 C   0  0  0  0  0  0  0  0  0  0  0  0
   -5.2173   -0.0657    4.1755 N   0  0  0  0  0  0  0  0  0  0  0  0
   -5.4323    0.1197    2.8211 C   0  0  0  0  0  0  0  0  0  0  0  0
   -5.5509   -0.7649    1.9840 O   0  0  0  0  0  0  0  0  0  0  0  0
   -5.4794    1.5686    2.4984 C   0  0  0  0  0  0  0  0  0  0  0  0
   -5.6848    1.9996    1.2454 C   0  0  0  0  0  0  0  0  0  0  0  0
   -5.7303    3.3493    0.7912 C   0  0  0  0  0  0  0  0  0  0  0  0
   -4.7392    4.3112    0.8848 C   0  0  0  0  0  0  0  0  0  0  0  0
   -5.2818    5.4261    0.2922 N   0  0  0  0  0  0  0  0  0  0  0  0
   -6.5217    5.2457   -0.1953 N   0  0  0  0  0  0  0  0  0  0  0  0
   -6.7908    3.9735    0.1033 C   0  0  0  0  0  0  0  0  0  0  0  0
   -3.3773    4.2926    1.4082 C   0  0  0  0  0  0  0  0  0  0  0  0
   -2.4749    3.3014    1.0018 C   0  0  0  0  0  0  0  0  0  0  0  0
   -1.1723    3.2791    1.5050 C   0  0  0  0  0  0  0  0  0  0  0  0
   -0.7615    4.2468    2.4196 C   0  0  0  0  0  0  0  0  0  0  0  0
   -1.6514    5.2370    2.8315 C   0  0  0  0  0  0  0  0  0  0  0  0
   -2.9538    5.2616    2.3271 C   0  0  0  0  0  0  0  0  0  0  0  0
   -5.2647    2.4968    3.9268 S   0  0  0  0  0  0  0  0  0  0  0  0
   -5.0707    1.0732    4.9397 C   0  0  0  0  0  0  0  0  0  0  0  0
   -4.7527    1.1835    6.5736 S   0  0  0  0  0  0  0  0  0  0  0  0
  1  6  1  0  0  0  0
  1  2  2  0  0  0  0
  2  3  1  0  0  0  0
  3  4  2  0  0  0  0
  4  5  1  0  0  0  0
  5  6  2  0  0  0  0
  4  7  1  0  0  0  0
  7  8  1  0  0  0  0
  8  9  1  0  0  0  0
  9 26  1  0  0  0  0
  9 10  1  0  0  0  0
 10 11  2  0  0  0  0
 10 12  1  0  0  0  0
 12 13  2  0  0  0  0
 13 14  1  0  0  0  0
 14 18  1  0  0  0  0
 14 15  2  0  0  0  0
 15 16  1  0  0  0  0
 16 17  1  0  0  0  0
 17 18  2  0  0  0  0
 15 19  1  0  0  0  0
 19 24  1  0  0  0  0
 19 20  2  0  0  0  0
 20 21  1  0  0  0  0
 21 22  2  0  0  0  0
 22 23  1  0  0  0  0
 23 24  2  0  0  0  0
 12 25  1  0  0  0  0
 25 26  1  0  0  0  0
 26 27  2  0  0  0  0
M  END
$$$$
42362B618FE8D085
  -OEChem-11290615203D
MMFF94s SP Energy = 25.14
 27 30  0     0  0  0  0  0  0999 V2000
   -4.1081   -7.6253    6.8066 C   0  0  0  0  0  0  0  0  0  0  0  0
   -3.3819   -7.0141    5.6446 C   0  0  0  0  0  0  0  0  0  0  0  0
   -3.4323   -5.6301    5.4272 C   0  0  0  0  0  0  0  0  0  0  0  0
   -2.7820   -5.0417    4.3299 C   0  0  0  0  0  0  0  0  0  0  0  0
   -2.0793   -5.8680    3.4421 C   0  0  0  0  0  0  0  0  0  0  0  0
   -2.0283   -7.2500    3.6498 C   0  0  0  0  0  0  0  0  0  0  0  0
   -2.6855   -7.8206    4.7401 C   0  0  0  0  0  0  0  0  0  0  0  0
   -1.3561   -5.2960    2.3346 N   0  0  0  0  0  0  0  0  0  0  0  0
    0.3295   -5.1461    2.6280 S   0  0  0  0  0  0  0  0  0  0  0  0
    0.5509   -4.5601    3.9303 O   0  0  0  0  0  0  0  0  0  0  0  0
    0.8776   -6.4230    2.2267 O   0  0  0  0  0  0  0  0  0  0  0  0
    0.8066   -3.9252    1.4356 C   0  0  0  0  0  0  0  0  0  0  0  0
    1.8993   -4.0561    0.5864 C   0  0  0  0  0  0  0  0  0  0  0  0
    1.9740   -3.2252   -0.5486 C   0  0  0  0  0  0  0  0  0  0  0  0
    1.0723   -2.1945   -0.7827 C   0  0  0  0  0  0  0  0  0  0  0  0
    0.0409   -2.0106    0.1295 C   0  0  0  0  0  0  0  0  0  0  0  0
   -0.1047   -2.8707    1.2213 C   0  0  0  0  0  0  0  0  0  0  0  0
   -1.2085   -0.6177   -0.1356 Br  0  0  0  0  0  0  0  0  0  0  0  0
    3.1604   -3.5616   -1.4033 C   0  0  0  0  0  0  0  0  0  0  0  0
    3.5889   -4.8920   -0.7913 C   0  0  0  0  0  0  0  0  0  0  0  0
    3.0235   -4.9081    0.5619 N   0  0  0  0  0  0  0  0  0  0  0  0
    3.7036   -5.5941    1.5547 C   0  0  0  0  0  0  0  0  0  0  0  0
    4.5015   -6.4920    1.2885 O   0  0  0  0  0  0  0  0  0  0  0  0
    3.5907   -5.1090    2.9644 C   0  0  0  0  0  0  0  0  0  0  0  0
    3.4559   -6.0949    4.1027 C   0  0  0  0  0  0  0  0  0  0  0  0
    4.7402   -5.3440    3.9259 C   0  0  0  0  0  0  0  0  0  0  0  0
   -2.8424   -3.5529    4.1456 C   0  0  0  0  0  0  0  0  0  0  0  0
  1  2  1  0  0  0  0
  2  7  1  0  0  0  0
  2  3  2  0  0  0  0
  3  4  1  0  0  0  0
  4  5  2  0  0  0  0
  5  6  1  0  0  0  0
  6  7  2  0  0  0  0
  5  8  1  0  0  0  0
  8  9  1  0  0  0  0
  9 10  2  0  0  0  0
  9 11  2  0  0  0  0
  9 12  1  0  0  0  0
 12 17  1  0  0  0  0
 12 13  2  0  0  0  0
 13 21  1  0  0  0  0
 13 14  1  0  0  0  0
 14 15  2  0  0  0  0
 15 16  1  0  0  0  0
 16 17  2  0  0  0  0
 16 18  1  0  0  0  0
 14 19  1  0  0  0  0
 19 20  1  0  0  0  0
 20 21  1  0  0  0  0
 21 22  1  0  0  0  0
 22 23  2  0  0  0  0
 22 24  1  0  0  0  0
 24 26  1  0  0  0  0
 24 25  1  0  0  0  0
 25 26  1  0  0  0  0
  4 27  1  0  0  0  0
M  END
$$$$
A4C9F02117B6B851
  -OEChem-11290615203D
MMFF94s SP Energy = 81.41
 27 29  0     0  0  0  0  0  0999 V2000
   -4.1084   -3.3760    7.0933 C   0  0  0  0  0  0  0  0  0  0  0  0
   -5.3545   -3.4650    6.2267 C   0  0  0  0  0  0  0  0  0  0  0  0
   -5.6066   -4.8952    5.8619 N   0  0  0  0  0  0  0  0  0  0  0  0
   -4.4806   -5.4450    5.0458 C   0  0  0  0  0  0  0  0  0  0  0  0
   -3.2007   -5.4348    5.8710 C   0  0  0  0  0  0  0  0  0  0  0  0
   -2.9625   -4.0202    6.3493 C   0  0  0  0  0  0  0  0  0  0  0  0
   -1.8704   -3.3369    6.1949 N   0  0  0  0  0  0  0  0  0  0  0  0
   -0.8826   -4.0663    5.4998 O   0  0  0  0  0  0  0  0  0  0  0  0
    0.5340   -3.2492    5.2815 S   0  0  0  0  0  0  0  0  0  0  0  0
    1.1923   -3.0768    6.5639 O   0  0  0  0  0  0  0  0  0  0  0  0
    0.3104   -2.1238    4.3920 O   0  0  0  0  0  0  0  0  0  0  0  0
    1.5028   -4.4353    4.3621 C   0  0  0  0  0  0  0  0  0  0  0  0
    1.3837   -4.4863    2.9687 C   0  0  0  0  0  0  0  0  0  0  0  0
    2.1474   -5.4062    2.2477 C   0  0  0  0  0  0  0  0  0  0  0  0
    3.0250   -6.2579    2.9210 C   0  0  0  0  0  0  0  0  0  0  0  0
    3.1516   -6.1977    4.3099 C   0  0  0  0  0  0  0  0  0  0  0  0
    2.3901   -5.2805    5.0372 C   0  0  0  0  0  0  0  0  0  0  0  0
    4.0567   -7.5024    1.9408 Br  0  0  0  0  0  0  0  0  0  0  0  0
   -7.1645   -5.1285    5.1688 S   0  0  0  0  0  0  0  0  0  0  0  0
   -8.1478   -4.5709    6.0715 O   0  0  0  0  0  0  0  0  0  0  0  0
   -7.0782   -4.7031    3.7875 O   0  0  0  0  0  0  0  0  0  0  0  0
   -7.3502   -6.8922    5.2127 C   0  0  0  0  0  0  0  0  0  0  0  0
   -7.3760   -7.5383    6.4526 C   0  0  0  0  0  0  0  0  0  0  0  0
   -7.5173   -8.9245    6.4992 C   0  0  0  0  0  0  0  0  0  0  0  0
   -7.6360   -9.6540    5.3145 C   0  0  0  0  0  0  0  0  0  0  0  0
   -7.6168   -9.0018    4.0796 C   0  0  0  0  0  0  0  0  0  0  0  0
   -7.4756   -7.6153    4.0236 C   0  0  0  0  0  0  0  0  0  0  0  0
  1  6  1  0  0  0  0
  1  2  1  0  0  0  0
  2  3  1  0  0  0  0
  3  4  1  0  0  0  0
  4  5  1  0  0  0  0
  5  6  1  0  0  0  0
  6  7  2  0  0  0  0
  7  8  1  0  0  0  0
  8  9  1  0  0  0  0
  9 10  2  0  0  0  0
  9 11  2  0  0  0  0
  9 12  1  0  0  0  0
 12 17  1  0  0  0  0
 12 13  2  0  0  0  0
 13 14  1  0  0  0  0
 14 15  2  0  0  0  0
 15 16  1  0  0  0  0
 16 17  2  0  0  0  0
 15 18  1  0  0  0  0
  3 19  1  0  0  0  0
 19 20  2  0  0  0  0
 19 21  2  0  0  0  0
 19 22  1  0  0  0  0
 22 27  1  0  0  0  0
 22 23  2  0  0  0  0
 23 24  1  0  0  0  0
 24 25  2  0  0  0  0
 25 26  1  0  0  0  0
 26 27  2  0  0  0  0
M  END
$$$$
C914986F8C10042D
  -OEChem-11290615203D
MMFF94s SP Energy = -10.28
 27 27  0     1  0  0  0  0  0999 V2000
    2.9239   -1.6936  -12.1290 C   0  0  0  0  0  0  0  0  0  0  0  0
    3.1896   -1.2351  -10.7191 C   0  0  0  0  0  0  0  0  0  0  0  0
    3.6443   -2.0049   -9.8743 O   0  0  0  0  0  0  0  0  0  0  0  0
    2.8967    0.2200  -10.4203 C   0  0  0  0  0  0  0  0  0  0  0  0
    2.9986    0.5585   -8.9269 C   0  0  2  0  0  0  0  0  0  0  0  0
    1.7533    0.0700   -8.1620 C   0  0  0  0  0  0  0  0  0  0  0  0
    1.9072    0.0883   -6.6352 C   0  0  0  0  0  0  0  0  0  0  0  0
    1.6675    1.4571   -5.9919 C   0  0  0  0  0  0  0  0  0  0  0  0
    1.9218    1.3970   -4.4817 C   0  0  0  0  0  0  0  0  0  0  0  0
    1.6536    2.7234   -3.7849 C   0  0  0  0  0  0  0  0  0  0  0  0
    2.7324    3.7508   -4.0273 C   0  0  0  0  0  0  0  0  0  0  0  0
    2.7526    4.5195   -4.9783 O   0  0  0  0  0  0  0  0  0  0  0  0
    3.6608    3.7165   -3.0334 O   0  0  0  0  0  0  0  0  0  0  0  0
    4.5416    4.8429   -2.8322 C   0  0  1  0  0  0  0  0  0  0  0  0
    5.5293    5.1089   -3.9836 C   0  0  0  0  0  0  0  0  0  0  0  0
    6.4465    3.9315   -4.3011 C   0  0  0  0  0  0  0  0  0  0  0  0
    5.8215    2.8826   -5.1995 C   0  0  0  0  0  0  0  0  0  0  0  0
    5.5311    1.7730   -4.7524 O   0  0  0  0  0  0  0  0  0  0  0  0
    5.6094    3.2564   -6.6565 C   0  0  0  0  0  0  0  0  0  0  0  0
    5.0705    2.0981   -7.4932 C   0  0  0  0  0  0  0  0  0  0  0  0
    4.2355    2.6308   -8.6306 C   0  0  0  0  0  0  0  0  0  0  0  0
    4.5669    3.6123   -9.2878 O   0  0  0  0  0  0  0  0  0  0  0  0
    3.0549    2.0028   -8.8542 O   0  0  0  0  0  0  0  0  0  0  0  0
    3.7504    6.1063   -2.4714 C   0  0  0  0  0  0  0  0  0  0  0  0
    2.9234    5.8867   -1.2225 C   0  0  0  0  0  0  0  0  0  0  0  0
    1.7389    5.5575   -1.2893 O   0  0  0  0  0  0  0  0  0  0  0  0
    3.6164    6.0498    0.1048 C   0  0  0  0  0  0  0  0  0  0  0  0
  1  2  1  0  0  0  0
  2  3  2  0  0  0  0
  2  4  1  0  0  0  0
  4  5  1  0  0  0  0
  5 23  1  0  0  0  0
  5  6  1  0  0  0  0
  6  7  1  0  0  0  0
  7  8  1  0  0  0  0
  8  9  1  0  0  0  0
  9 10  1  0  0  0  0
 10 11  1  0  0  0  0
 11 12  2  0  0  0  0
 11 13  1  0  0  0  0
 13 14  1  0  0  0  0
 14 15  1  0  0  0  0
 15 16  1  0  0  0  0
 16 17  1  0  0  0  0
 17 18  2  0  0  0  0
 17 19  1  0  0  0  0
 19 20  1  0  0  0  0
 20 21  1  0  0  0  0
 21 22  2  0  0  0  0
 21 23  1  0  0  0  0
 14 24  1  0  0  0  0
 24 25  1  0  0  0  0
 25 26  2  0  0  0  0
 25 27  1  0  0  0  0
M  END
$$$$
CEB66F7CCBDE8880
  -OEChem-11290615203D
MMFF94s SP Energy = 100.09
 27 30  0     0  0  0  0  0  0999 V2000
    5.4121   -1.4891    1.6828 C   0  0  0  0  0  0  0  0  0  0  0  0
    5.9545   -0.6136    2.6191 C   0  0  0  0  0  0  0  0  0  0  0  0
    5.1127    0.1751    3.4022 C   0  0  0  0  0  0  0  0  0  0  0  0
    3.7240    0.0888    3.2489 C   0  0  0  0  0  0  0  0  0  0  0  0
    3.1573   -0.7906    2.3074 C   0  0  0  0  0  0  0  0  0  0  0  0
    4.0265   -1.5763    1.5289 C   0  0  0  0  0  0  0  0  0  0  0  0
    1.7093   -0.9200    2.1060 C   0  0  0  0  0  0  0  0  0  0  0  0
    1.0403   -0.1021    1.1835 C   0  0  0  0  0  0  0  0  0  0  0  0
   -0.3472   -0.1959    1.0001 C   0  0  0  0  0  0  0  0  0  0  0  0
   -1.0644   -1.1403    1.7493 C   0  0  0  0  0  0  0  0  0  0  0  0
   -0.4220   -1.9716    2.6787 C   0  0  0  0  0  0  0  0  0  0  0  0
    0.9664   -1.8553    2.8413 C   0  0  0  0  0  0  0  0  0  0  0  0
   -1.1898   -2.9360    3.4751 C   0  0  0  0  0  0  0  0  0  0  0  0
   -1.3864   -4.2339    2.9693 C   0  0  0  0  0  0  0  0  0  0  0  0
   -2.1100   -5.1876    3.6890 C   0  0  0  0  0  0  0  0  0  0  0  0
   -2.6510   -4.8605    4.9291 C   0  0  0  0  0  0  0  0  0  0  0  0
   -2.4690   -3.5803    5.4507 C   0  0  0  0  0  0  0  0  0  0  0  0
   -1.7441   -2.6237    4.7305 C   0  0  0  0  0  0  0  0  0  0  0  0
   -1.5472   -0.9025    5.5186 Br  0  0  0  0  0  0  0  0  0  0  0  0
   -1.0372    0.6861    0.0515 C   0  0  0  0  0  0  0  0  0  0  0  0
   -1.2077    0.2573   -1.2774 C   0  0  0  0  0  0  0  0  0  0  0  0
   -1.8569    1.0607   -2.2178 C   0  0  0  0  0  0  0  0  0  0  0  0
   -2.3481    2.3088   -1.8462 C   0  0  0  0  0  0  0  0  0  0  0  0
   -2.1912    2.7547   -0.5346 C   0  0  0  0  0  0  0  0  0  0  0  0
   -1.5408    1.9508    0.4088 C   0  0  0  0  0  0  0  0  0  0  0  0
   -1.3737    2.6393    2.1753 Br  0  0  0  0  0  0  0  0  0  0  0  0
    2.6524    1.2016    4.3607 Br  0  0  0  0  0  0  0  0  0  0  0  0
  1  6  1  0  0  0  0
  1  2  2  0  0  0  0
  2  3  1  0  0  0  0
  3  4  2  0  0  0  0
  4  5  1  0  0  0  0
  5  6  2  0  0  0  0
  5  7  1  0  0  0  0
  7 12  1  0  0  0  0
  7  8  2  0  0  0  0
  8  9  1  0  0  0  0
  9 10  2  0  0  0  0
 10 11  1  0  0  0  0
 11 12  2  0  0  0  0
 11 13  1  0  0  0  0
 13 18  1  0  0  0  0
 13 14  2  0  0  0  0
 14 15  1  0  0  0  0
 15 16  2  0  0  0  0
 16 17  1  0  0  0  0
 17 18  2  0  0  0  0
 18 19  1  0  0  0  0
  9 20  1  0  0  0  0
 20 25  1  0  0  0  0
 20 21  2  0  0  0  0
 21 22  1  0  0  0  0
 22 23  2  0  0  0  0
 23 24  1  0  0  0  0
 24 25  2  0  0  0  0
 25 26  1  0  0  0  0
  4 27  1  0  0  0  0
M  END
$$$$
83DC9E4C0FE53D97
  -OEChem-11290615203D
MMFF94s SP Energy = 134.04
 26 27  0     0  0  0  0  0  0999 V2000
   -2.1707   -7.3284   -2.4509 C   0  0  0  0  0  0  0  0  0  0  0  0
   -1.5979   -5.9265   -2.3162 C   0  0  0  0  0  0  0  0  0  0  0  0
   -0.4046   -5.7173   -3.2481 C   0  0  0  0  0  0  0  0  0  0  0  0
    0.1682   -4.3066   -3.1099 C   0  0  0  0  0  0  0  0  0  0  0  0
    1.3572   -4.0976   -4.0419 C   0  0  0  0  0  0  0  0  0  0  0  0
    1.9096   -2.6931   -3.9058 C   0  0  0  0  0  0  0  0  0  0  0  0
    1.4561   -1.7734   -4.5865 O   0  0  0  0  0  0  0  0  0  0  0  0
    3.0072   -2.4091   -2.9299 C   0  0  0  0  0  0  0  0  0  0  0  0
    3.6128   -1.1446   -2.9678 C   0  0  0  0  0  0  0  0  0  0  0  0
    4.6440   -0.8094   -2.0791 C   0  0  0  0  0  0  0  0  0  0  0  0
    5.0871   -1.7600   -1.1381 C   0  0  0  0  0  0  0  0  0  0  0  0
    4.4772   -3.0207   -1.1044 C   0  0  0  0  0  0  0  0  0  0  0  0
    3.4422   -3.3431   -1.9897 C   0  0  0  0  0  0  0  0  0  0  0  0
    6.1058   -1.3743   -0.2970 O   0  0  0  0  0  0  0  0  0  0  0  0
    6.4721   -2.2901    0.7426 C   0  0  0  0  0  0  0  0  0  0  0  0
    7.5504   -1.6768    1.6396 C   0  0  0  0  0  0  0  0  0  0  0  0
    6.9844   -0.6617    2.4755 O   0  0  0  0  0  0  0  0  0  0  0  0
    7.2940    0.6516    2.0119 C   0  0  0  0  0  0  0  0  0  0  0  0
    6.3306    1.6602    2.6350 C   0  0  0  0  0  0  0  0  0  0  0  0
    6.6100    2.9843    2.1777 O   0  0  0  0  0  0  0  0  0  0  0  0
    5.7155    3.4607    1.1674 C   0  0  0  0  0  0  0  0  0  0  0  0
    5.8325    2.6993   -0.1519 C   0  0  0  0  0  0  0  0  0  0  0  0
    5.0969    3.3646   -1.1767 O   0  0  0  0  0  0  0  0  0  0  0  0
    5.3417    2.8090   -2.4757 C   0  0  0  0  0  0  0  0  0  0  0  0
    4.5943    1.4937   -2.7197 C   0  0  0  0  0  0  0  0  0  0  0  0
    5.2843    0.4083   -2.0845 O   0  0  0  0  0  0  0  0  0  0  0  0
  1  2  1  0  0  0  0
  2  3  1  0  0  0  0
  3  4  1  0  0  0  0
  4  5  1  0  0  0  0
  5  6  1  0  0  0  0
  6  7  2  0  0  0  0
  6  8  1  0  0  0  0
  8 13  1  0  0  0  0
  8  9  2  0  0  0  0
  9 10  1  0  0  0  0
 10 26  1  0  0  0  0
 10 11  2  0  0  0  0
 11 12  1  0  0  0  0
 12 13  2  0  0  0  0
 11 14  1  0  0  0  0
 14 15  1  0  0  0  0
 15 16  1  0  0  0  0
 16 17  1  0  0  0  0
 17 18  1  0  0  0  0
 18 19  1  0  0  0  0
 19 20  1  0  0  0  0
 20 21  1  0  0  0  0
 21 22  1  0  0  0  0
 22 23  1  0  0  0  0
 23 24  1  0  0  0  0
 24 25  1  0  0  0  0
 25 26  1  0  0  0  0
M  END
$$$$
AC93BAB9248AFA0E
  -OEChem-11290615203D
MMFF94s SP Energy = 227.21
 24 24  0     0  0  0  0  0  0999 V2000
   -1.9614    4.6801    2.5438 C   0  0  0  0  0  0  0  0  0  0  0  0
   -3.4393    4.3538    2.1968 C   0  0  0  0  0  0  0  0  0  0  0  0
   -3.7120    2.9035    2.2630 N   0  0  0  0  0  0  0  0  0  0  0  0
   -4.9574    2.6275    3.0096 C   0  0  0  0  0  0  0  0  0  0  0  0
   -4.9092    1.2625    3.7378 C   0  0  0  0  0  0  0  0  0  0  0  0
   -5.6350    1.2386    5.0324 N   0  0  0  0  0  0  0  0  0  0  0  0
   -4.7408    1.6728    6.1452 C   0  0  0  0  0  0  0  0  0  0  0  0
   -4.8955    3.1611    6.5679 C   0  0  0  0  0  0  0  0  0  0  0  0
   -4.0549    4.1498    5.8585 N   0  0  0  0  0  0  0  0  0  0  0  0
   -2.6093    3.9558    6.1210 C   0  0  0  0  0  0  0  0  0  0  0  0
   -1.7774    3.7594    4.8225 C   0  0  0  0  0  0  0  0  0  0  0  0
   -1.7245    4.9654    3.9743 N   0  0  0  0  0  0  0  0  0  0  0  0
   -0.4600    5.7224    4.1363 C   0  0  0  0  0  0  0  0  0  0  0  0
   -0.1837    6.1915    5.5131 C   0  0  0  0  0  0  0  0  0  0  0  0
    0.0516    6.5205    6.6025 N   0  0  0  0  0  0  0  0  0  0  0  0
   -4.4931    5.5196    6.2411 C   0  0  0  0  0  0  0  0  0  0  0  0
   -4.0105    6.6144    5.3668 C   0  0  0  0  0  0  0  0  0  0  0  0
   -3.6754    7.5057    4.6992 N   0  0  0  0  0  0  0  0  0  0  0  0
   -6.1284   -0.1436    5.2792 C   0  0  0  0  0  0  0  0  0  0  0  0
   -7.0861   -0.2390    6.4070 C   0  0  0  0  0  0  0  0  0  0  0  0
   -7.8207   -0.3192    7.3035 N   0  0  0  0  0  0  0  0  0  0  0  0
   -3.6908    2.3027    0.9112 C   0  0  0  0  0  0  0  0  0  0  0  0
   -3.5855    0.8278    0.8979 C   0  0  0  0  0  0  0  0  0  0  0  0
   -3.5186   -0.3320    0.8928 N   0  0  0  0  0  0  0  0  0  0  0  0
  1 12  1  0  0  0  0
  1  2  1  0  0  0  0
  2  3  1  0  0  0  0
  3  4  1  0  0  0  0
  4  5  1  0  0  0  0
  5  6  1  0  0  0  0
  6  7  1  0  0  0  0
  7  8  1  0  0  0  0
  8  9  1  0  0  0  0
  9 10  1  0  0  0  0
 10 11  1  0  0  0  0
 11 12  1  0  0  0  0
 12 13  1  0  0  0  0
 13 14  1  0  0  0  0
 14 15  3  0  0  0  0
  9 16  1  0  0  0  0
 16 17  1  0  0  0  0
 17 18  3  0  0  0  0
  6 19  1  0  0  0  0
 19 20  1  0  0  0  0
 20 21  3  0  0  0  0
  3 22  1  0  0  0  0
 22 23  1  0  0  0  0
 23 24  3  0  0  0  0
M  END
$$$$
1EDA05F568C1CD0F
  -OEChem-11290615203D
MMFF94s SP Energy = 95.63
 22 23  0     0  0  0  0  0  0999 V2000
    1.3451   -1.9470   -6.0513 C   0  0  0  0  0  0  0  0  0  0  0  0
    1.8512   -0.7080   -6.0579 C   0  0  0  0  0  0  0  0  0  0  0  0
    1.9596    0.1003   -4.8405 C   0  0  0  0  0  0  0  0  0  0  0  0
    2.9431   -0.0858   -3.8452 C   0  0  0  0  0  0  0  0  0  0  0  0
    2.9184    0.7746   -2.7255 C   0  0  0  0  0  0  0  0  0  0  0  0
    1.9426    1.7632   -2.6565 C   0  0  0  0  0  0  0  0  0  0  0  0
    1.0023    1.9654   -3.6033 N   0  0  0  0  0  0  0  0  0  0  0  0
    1.0303    1.1286   -4.6647 C   0  0  0  0  0  0  0  0  0  0  0  0
    3.8652    0.6867   -1.6555 C   0  0  0  0  0  0  0  0  0  0  0  0
    4.6407    0.6169   -0.7953 N   0  0  0  0  0  0  0  0  0  0  0  0
    4.0256   -1.1445   -3.9784 C   0  0  0  0  0  0  0  0  0  0  0  0
    5.3770   -0.6082   -4.4839 C   0  0  0  0  0  0  0  0  0  0  0  0
    5.3615   -0.1363   -5.9287 C   0  0  0  0  0  0  0  0  0  0  0  0
    5.2322    1.2290   -6.2628 C   0  0  0  0  0  0  0  0  0  0  0  0
    5.1763    1.5740   -7.6156 C   0  0  0  0  0  0  0  0  0  0  0  0
    5.2378    0.6903   -8.6368 N   0  0  0  0  0  0  0  0  0  0  0  0
    5.3742   -0.6088   -8.2971 C   0  0  0  0  0  0  0  0  0  0  0  0
    5.4380   -1.0692   -6.9863 C   0  0  0  0  0  0  0  0  0  0  0  0
    5.5645   -2.4789   -6.7729 C   0  0  0  0  0  0  0  0  0  0  0  0
    5.6570   -3.6216   -6.5941 N   0  0  0  0  0  0  0  0  0  0  0  0
    5.1410    2.3157   -5.2839 C   0  0  0  0  0  0  0  0  0  0  0  0
    6.2090    2.7698   -4.6173 C   0  0  0  0  0  0  0  0  0  0  0  0
  1  2  2  0  0  0  0
  2  3  1  0  0  0  0
  3  8  1  0  0  0  0
  3  4  2  0  0  0  0
  4  5  1  0  0  0  0
  5  6  2  0  0  0  0
  6  7  1  0  0  0  0
  7  8  2  0  0  0  0
  5  9  1  0  0  0  0
  9 10  3  0  0  0  0
  4 11  1  0  0  0  0
 11 12  1  0  0  0  0
 12 13  1  0  0  0  0
 13 18  1  0  0  0  0
 13 14  2  0  0  0  0
 14 15  1  0  0  0  0
 15 16  2  0  0  0  0
 16 17  1  0  0  0  0
 17 18  2  0  0  0  0
 18 19  1  0  0  0  0
 19 20  3  0  0  0  0
 14 21  1  0  0  0  0
 21 22  2  0  0  0  0
M  END
$$$$
3D33F17FF94F8090
  -OEChem-11290615203D
MMFF94s SP Energy = 57.38
 27 30  0     0  0  0  0  0  0999 V2000
    6.7112   -7.5945   -4.7780 C   0  0  0  0  0  0  0  0  0  0  0  0
    5.8178   -6.3689   -4.6035 C   0  0  0  0  0  0  0  0  0  0  0  0
    5.4524   -6.1950   -3.1932 N   0  0  0  0  0  0  0  0  0  0  0  0
    4.7165   -7.3582   -2.6840 C   0  0  0  0  0  0  0  0  0  0  0  0
    5.5697   -8.6199   -2.7890 C   0  0  0  0  0  0  0  0  0  0  0  0
    6.0397   -8.8480   -4.2234 C   0  0  0  0  0  0  0  0  0  0  0  0
    4.9044   -9.1969   -5.0419 O   0  0  0  0  0  0  0  0  0  0  0  0
    5.3137  -10.3593   -5.7613 C   0  0  0  0  0  0  0  0  0  0  0  0
    6.2755  -11.0282   -4.8203 C   0  0  0  0  0  0  0  0  0  0  0  0
    6.9878   -9.9322   -4.2504 O   0  0  0  0  0  0  0  0  0  0  0  0
    4.7712   -4.9198   -2.9255 C   0  0  0  0  0  0  0  0  0  0  0  0
    3.3903   -4.7298   -3.5684 C   0  0  0  0  0  0  0  0  0  0  0  0
    2.8113   -3.3317   -3.3079 C   0  0  0  0  0  0  0  0  0  0  0  0
    2.4208   -3.1098   -1.9149 N   0  0  0  0  0  0  0  0  0  0  0  0
    1.3521   -3.7990   -1.3833 C   0  0  0  0  0  0  0  0  0  0  0  0
    0.4209   -4.2590   -2.0360 O   0  0  0  0  0  0  0  0  0  0  0  0
    1.4545   -4.1159    0.0501 C   0  0  0  0  0  0  0  0  0  0  0  0
    2.5527   -3.8104    0.7425 C   0  0  0  0  0  0  0  0  0  0  0  0
    3.6333   -2.9600    0.1875 C   0  0  0  0  0  0  0  0  0  0  0  0
    4.5780   -2.7044    0.9284 O   0  0  0  0  0  0  0  0  0  0  0  0
    3.3674   -2.4319   -1.0812 N   0  0  0  0  0  0  0  0  0  0  0  0
    3.8681   -1.1433   -1.4778 C   0  0  0  0  0  0  0  0  0  0  0  0
    5.0892   -0.6395   -1.0103 C   0  0  0  0  0  0  0  0  0  0  0  0
    5.5488    0.6227   -1.4038 C   0  0  0  0  0  0  0  0  0  0  0  0
    4.7904    1.4081   -2.2663 C   0  0  0  0  0  0  0  0  0  0  0  0
    3.5701    0.9338   -2.7346 C   0  0  0  0  0  0  0  0  0  0  0  0
    3.1136   -0.3283   -2.3418 C   0  0  0  0  0  0  0  0  0  0  0  0
  1  6  1  0  0  0  0
  1  2  1  0  0  0  0
  2  3  1  0  0  0  0
  3  4  1  0  0  0  0
  4  5  1  0  0  0  0
  5  6  1  0  0  0  0
  6 10  1  0  0  0  0
  6  7  1  0  0  0  0
  7  8  1  0  0  0  0
  8  9  1  0  0  0  0
  9 10  1  0  0  0  0
  3 11  1  0  0  0  0
 11 12  1  0  0  0  0
 12 13  1  0  0  0  0
 13 14  1  0  0  0  0
 14 21  1  0  0  0  0
 14 15  1  0  0  0  0
 15 16  2  0  0  0  0
 15 17  1  0  0  0  0
 17 18  2  0  0  0  0
 18 19  1  0  0  0  0
 19 20  2  0  0  0  0
 19 21  1  0  0  0  0
 21 22  1  0  0  0  0
 22 27  1  0  0  0  0
 22 23  2  0  0  0  0
 23 24  1  0  0  0  0
 24 25  2  0  0  0  0
 25 26  1  0  0  0  0
 26 27  2  0  0  0  0
M  END
$$$$
5457EFA58A3A928D
  -OEChem-11290615203D
MMFF94s SP Energy = -61.31
 27 30  0     1  0  0  0  0  0999 V2000
   -6.5392   -5.2550   -0.6020 C   0  0  0  0  0  0  0  0  0  0  0  0
   -6.9406   -5.5670    0.8108 C   0  0  0  0  0  0  0  0  0  0  0  0
   -6.1983   -6.2147    1.7255 C   0  0  0  0  0  0  0  0  0  0  0  0
   -6.6885   -6.5134    3.1105 C   0  0  2  0  0  0  0  0  0  0  0  0
   -8.0516   -6.0518    3.3005 N   0  0  0  0  0  0  0  0  0  0  0  0
   -8.7917   -5.3868    2.3816 C   0  0  0  0  0  0  0  0  0  0  0  0
   -9.9310   -5.0064    2.6270 O   0  0  0  0  0  0  0  0  0  0  0  0
   -8.2062   -5.1655    1.1711 N   0  0  0  0  0  0  0  0  0  0  0  0
   -5.7897   -5.9276    4.1913 C   0  0  0  0  0  0  0  0  0  0  0  0
   -5.7292   -4.5415    4.4169 C   0  0  0  0  0  0  0  0  0  0  0  0
   -4.8690   -4.0145    5.3812 C   0  0  0  0  0  0  0  0  0  0  0  0
   -4.0561   -4.8629    6.1293 C   0  0  0  0  0  0  0  0  0  0  0  0
   -4.1014   -6.2388    5.9145 C   0  0  0  0  0  0  0  0  0  0  0  0
   -4.9611   -6.7693    4.9510 C   0  0  0  0  0  0  0  0  0  0  0  0
   -4.8372   -6.7054    1.4477 C   0  0  0  0  0  0  0  0  0  0  0  0
   -4.5042   -7.8735    1.5676 O   0  0  0  0  0  0  0  0  0  0  0  0
   -4.0354   -5.6608    1.1415 O   0  0  0  0  0  0  0  0  0  0  0  0
   -2.6503   -5.9981    1.0468 C   0  0  0  0  0  0  0  0  0  0  0  0
   -1.8610   -4.7162    1.1335 C   0  0  0  0  0  0  0  0  0  0  0  0
   -1.8620   -3.9773    2.3302 C   0  0  0  0  0  0  0  0  0  0  0  0
   -1.1342   -2.8076    2.3735 C   0  0  0  0  0  0  0  0  0  0  0  0
   -0.4207   -2.3590    1.2878 C   0  0  0  0  0  0  0  0  0  0  0  0
   -0.3955   -3.0534    0.0980 C   0  0  0  0  0  0  0  0  0  0  0  0
   -1.1258   -4.2443    0.0225 C   0  0  0  0  0  0  0  0  0  0  0  0
    0.2254   -1.1890    1.5387 O   0  0  0  0  0  0  0  0  0  0  0  0
   -0.1649   -0.9527    2.9074 C   0  0  0  0  0  0  0  0  0  0  0  0
   -1.0277   -1.9764    3.4445 O   0  0  0  0  0  0  0  0  0  0  0  0
  1  2  1  0  0  0  0
  2  8  1  0  0  0  0
  2  3  2  0  0  0  0
  3  4  1  0  0  0  0
  4  5  1  0  0  0  0
  5  6  1  0  0  0  0
  6  7  2  0  0  0  0
  6  8  1  0  0  0  0
  4  9  1  0  0  0  0
  9 14  1  0  0  0  0
  9 10  2  0  0  0  0
 10 11  1  0  0  0  0
 11 12  2  0  0  0  0
 12 13  1  0  0  0  0
 13 14  2  0  0  0  0
  3 15  1  0  0  0  0
 15 16  2  0  0  0  0
 15 17  1  0  0  0  0
 17 18  1  0  0  0  0
 18 19  1  0  0  0  0
 19 24  1  0  0  0  0
 19 20  2  0  0  0  0
 20 21  1  0  0  0  0
 21 27  1  0  0  0  0
 21 22  2  0  0  0  0
 22 23  1  0  0  0  0
 23 24  2  0  0  0  0
 22 25  1  0  0  0  0
 25 26  1  0  0  0  0
 26 27  1  0  0  0  0
M  END
$$$$
38FB7352E09197E0
  -OEChem-11290615203D
MMFF94s SP Energy = 36.46
 12 16  0     0  0  0  0  0  0999 V2000
    0.1667   -0.6563   -0.7794 C   0  0  0  0  0  0  0  0  0  0  0  0
   -1.0287   -0.6727   -1.7431 C   0  0  0  0  0  0  0  0  0  0  0  0
   -1.7338    0.3820   -0.8777 C   0  0  0  0  0  0  0  0  0  0  0  0
   -0.5387    0.3977    0.0857 C   0  0  0  0  0  0  0  0  0  0  0  0
   -1.1924   -0.7210    0.9089 C   0  0  0  0  0  0  0  0  0  0  0  0
   -0.4872   -1.7759    0.0436 C   0  0  0  0  0  0  0  0  0  0  0  0
   -1.6747   -1.7763   -0.9127 C   0  0  0  0  0  0  0  0  0  0  0  0
   -2.3882   -0.7374   -0.0548 C   0  0  0  0  0  0  0  0  0  0  0  0
   -2.2448   -2.8674   -1.4133 F   0  0  0  0  0  0  0  0  0  0  0  0
    0.1162    1.6472    0.6213 C   0  0  0  0  0  0  0  0  0  0  0  0
    0.6408    2.5461   -0.0247 O   0  0  0  0  0  0  0  0  0  0  0  0
    0.0980    1.7447    1.9706 O   0  0  0  0  0  0  0  0  0  0  0  0
  1  4  1  0  0  0  0
  1  6  1  0  0  0  0
  1  2  1  0  0  0  0
  2  7  1  0  0  0  0
  2  3  1  0  0  0  0
  3  8  1  0  0  0  0
  3  4  1  0  0  0  0
  4  5  1  0  0  0  0
  5  8  1  0  0  0  0
  5  6  1  0  0  0  0
  6  7  1  0  0  0  0
  7  8  1  0  0  0  0
  7  9  1  0  0  0  0
  4 10  1  0  0  0  0
 10 11  2  0  0  0  0
 10 12  1  0  0  0  0
M  END
$$$$
4484FB5F83C82CA2
  -OEChem-11290615203D
MMFF94s SP Energy = -26.36
 27 29  0     1  0  0  0  0  0999 V2000
   -0.2661   -6.0526    7.8540 C   0  0  0  0  0  0  0  0  0  0  0  0
   -0.5651   -5.3443    6.5436 C   0  0  0  0  0  0  0  0  0  0  0  0
    0.9887   -5.0646    5.6343 S   0  0  0  0  0  0  0  0  0  0  0  0
    0.3286   -4.0571    4.1520 C   0  0  0  0  0  0  0  0  0  0  0  0
    1.3070   -4.0679    2.9012 C   0  0  1  0  0  0  0  0  0  0  0  0
    2.7989   -4.0896    3.2193 C   0  0  0  0  0  0  0  0  0  0  0  0
    3.5558   -5.1842    3.0428 C   0  0  0  0  0  0  0  0  0  0  0  0
    2.9910   -6.3680    2.6276 N   0  0  0  0  0  0  0  0  0  0  0  0
    1.5503   -6.6104    2.5818 C   0  0  1  0  0  0  0  0  0  0  0  0
    0.8176   -5.3269    2.1219 C   0  0  1  0  0  0  0  0  0  0  0  0
   -0.6297   -5.3437    2.5742 C   0  0  0  0  0  0  0  0  0  0  0  0
   -0.9316   -4.6657    3.6410 N   0  0  0  0  0  0  0  0  0  0  0  0
   -1.6061   -6.0294    1.9198 N   0  0  0  0  0  0  0  0  0  0  0  0
    0.8971   -5.1693    0.6579 C   0  0  0  0  0  0  0  0  0  0  0  0
    0.9205   -5.0644   -0.4983 N   0  0  0  0  0  0  0  0  0  0  0  0
    1.2546   -7.8812    1.7896 C   0  0  0  0  0  0  0  0  0  0  0  0
    1.9111   -8.1807    0.5842 C   0  0  0  0  0  0  0  0  0  0  0  0
    1.6035   -9.3414   -0.1278 C   0  0  0  0  0  0  0  0  0  0  0  0
    0.6410  -10.2238    0.3558 C   0  0  0  0  0  0  0  0  0  0  0  0
   -0.0144   -9.9483    1.5528 C   0  0  0  0  0  0  0  0  0  0  0  0
    0.2897   -8.7868    2.2653 C   0  0  0  0  0  0  0  0  0  0  0  0
    5.0339   -5.1801    3.3220 C   0  0  0  0  0  0  0  0  0  0  0  0
    1.0723   -2.8452    2.0775 C   0  0  0  0  0  0  0  0  0  0  0  0
    0.8852   -1.9023    1.4259 N   0  0  0  0  0  0  0  0  0  0  0  0
    0.1203   -2.3457    4.9195 S   0  0  0  0  0  0  0  0  0  0  0  0
   -1.5156   -1.8911    4.2633 C   0  0  0  0  0  0  0  0  0  0  0  0
   -1.8382   -0.4565    4.6441 C   0  0  0  0  0  0  0  0  0  0  0  0
  1  2  1  0  0  0  0
  2  3  1  0  0  0  0
  3  4  1  0  0  0  0
  4 12  1  0  0  0  0
  4  5  1  0  0  0  0
  5 10  1  0  0  0  0
  5  6  1  0  0  0  0
  6  7  2  0  0  0  0
  7  8  1  0  0  0  0
  8  9  1  0  0  0  0
  9 10  1  0  0  0  0
 10 11  1  0  0  0  0
 11 12  2  0  0  0  0
 11 13  1  0  0  0  0
 10 14  1  0  0  0  0
 14 15  3  0  0  0  0
  9 16  1  0  0  0  0
 16 21  1  0  0  0  0
 16 17  2  0  0  0  0
 17 18  1  0  0  0  0
 18 19  2  0  0  0  0
 19 20  1  0  0  0  0
 20 21  2  0  0  0  0
  7 22  1  0  0  0  0
  5 23  1  0  0  0  0
 23 24  3  0  0  0  0
  4 25  1  0  0  0  0
 25 26  1  0  0  0  0
 26 27  1  0  0  0  0
M  END
$$$$
B90DB59E4DDB831E
  -OEChem-11290615203D
MMFF94s SP Energy = 78.20
 27 30  0     0  0  0  0  0  0999 V2000
    2.4404    3.6948   -4.6952 C   0  0  0  0  0  0  0  0  0  0  0  0
    1.3414    2.6848   -4.6507 C   0  0  0  0  0  0  0  0  0  0  0  0
    1.4636    1.4425   -4.1424 C   0  0  0  0  0  0  0  0  0  0  0  0
    0.3688    0.4819   -4.0987 C   0  0  0  0  0  0  0  0  0  0  0  0
   -0.8378    0.7854   -4.6069 C   0  0  0  0  0  0  0  0  0  0  0  0
   -1.0441    2.0724   -5.2036 C   0  0  0  0  0  0  0  0  0  0  0  0
   -2.0840    2.6750   -5.7866 C   0  0  0  0  0  0  0  0  0  0  0  0
   -1.6304    4.0871   -6.0560 C   0  0  0  0  0  0  0  0  0  0  0  0
   -2.3647    4.9477   -6.5169 O   0  0  0  0  0  0  0  0  0  0  0  0
   -0.3133    4.2263   -5.6957 N   0  0  0  0  0  0  0  0  0  0  0  0
    0.0224    3.0826   -5.2048 C   0  0  0  0  0  0  0  0  0  0  0  0
   -3.3773    2.3242   -6.0770 N   0  0  0  0  0  0  0  0  0  0  0  0
   -3.9607    1.0721   -6.3438 C   0  0  0  0  0  0  0  0  0  0  0  0
   -3.2140    0.0062   -6.8676 C   0  0  0  0  0  0  0  0  0  0  0  0
   -3.7942   -1.2451   -7.0910 C   0  0  0  0  0  0  0  0  0  0  0  0
   -5.1364   -1.4542   -6.7945 C   0  0  0  0  0  0  0  0  0  0  0  0
   -5.9017   -0.4105   -6.2780 C   0  0  0  0  0  0  0  0  0  0  0  0
   -5.3247    0.8474   -6.0436 C   0  0  0  0  0  0  0  0  0  0  0  0
   -6.3524    2.1629   -5.3793 S   0  0  0  0  0  0  0  0  0  0  0  0
   -6.8334    1.5065   -3.8351 C   0  0  0  0  0  0  0  0  0  0  0  0
   -8.1247    1.3010   -3.4027 C   0  0  0  0  0  0  0  0  0  0  0  0
   -8.0037    0.7879   -2.1412 N   0  0  0  0  0  0  0  0  0  0  0  0
   -6.7345    0.6489   -1.7290 N   0  0  0  0  0  0  0  0  0  0  0  0
   -6.0047    1.1045   -2.7576 C   0  0  0  0  0  0  0  0  0  0  0  0
   -4.5250    1.1325   -2.6501 C   0  0  0  0  0  0  0  0  0  0  0  0
   -9.4403    1.5340   -4.0399 C   0  0  0  0  0  0  0  0  0  0  0  0
    0.7046   -1.1737   -3.3033 Br  0  0  0  0  0  0  0  0  0  0  0  0
  1  2  1  0  0  0  0
  2 11  1  0  0  0  0
  2  3  2  0  0  0  0
  3  4  1  0  0  0  0
  4  5  2  0  0  0  0
  5  6  1  0  0  0  0
  6 11  1  0  0  0  0
  6  7  2  0  0  0  0
  7  8  1  0  0  0  0
  8  9  2  0  0  0  0
  8 10  1  0  0  0  0
 10 11  2  0  0  0  0
  7 12  1  0  0  0  0
 12 13  1  0  0  0  0
 13 18  1  0  0  0  0
 13 14  2  0  0  0  0
 14 15  1  0  0  0  0
 15 16  2  0  0  0  0
 16 17  1  0  0  0  0
 17 18  2  0  0  0  0
 18 19  1  0  0  0  0
 19 20  1  0  0  0  0
 20 24  1  0  0  0  0
 20 21  2  0  0  0  0
 21 22  1  0  0  0  0
 22 23  1  0  0  0  0
 23 24  2  0  0  0  0
 24 25  1  0  0  0  0
 21 26  1  0  0  0  0
  4 27  1  0  0  0  0
M  END
$$$$
138F6E0AE0EB04F3
  -OEChem-11290615203D
MMFF94s SP Energy = 33.01
 24 25  0     1  0  0  0  0  0999 V2000
   -4.0917   -2.6286    0.9801 C   0  0  0  0  0  0  0  0  0  0  0  0
   -3.5959   -1.2813    1.3941 C   0  0  0  0  0  0  0  0  0  0  0  0
   -4.3964   -0.2632    1.7498 C   0  0  0  0  0  0  0  0  0  0  0  0
   -3.9011    1.0883    2.1662 C   0  0  0  0  0  0  0  0  0  0  0  0
   -4.4580    2.3249    0.9543 S   0  0  0  0  0  0  0  0  0  0  0  0
   -3.8179    3.7803    1.7036 C   0  0  0  0  0  0  0  0  0  0  0  0
   -2.5236    4.1477    1.5416 C   0  0  0  0  0  0  0  0  0  0  0  0
   -1.9917    5.4034    2.2324 C   0  0  1  0  0  0  0  0  0  0  0  0
   -3.1006    6.4273    2.6233 C   0  0  2  0  0  0  0  0  0  0  0  0
   -4.3883    5.7508    3.0753 C   0  0  0  0  0  0  0  0  0  0  0  0
   -5.1801    6.2980    4.0109 C   0  0  0  0  0  0  0  0  0  0  0  0
   -4.6674    4.5382    2.4907 N   0  0  0  0  0  0  0  0  0  0  0  0
   -3.4277    7.3297    1.4232 C   0  0  0  0  0  0  0  0  0  0  0  0
   -3.1189    7.0360    0.2667 O   0  0  0  0  0  0  0  0  0  0  0  0
   -4.1701    8.6135    1.7052 C   0  0  0  0  0  0  0  0  0  0  0  0
   -1.1034    5.0475    3.4317 C   0  0  0  0  0  0  0  0  0  0  0  0
   -1.6166    4.4128    4.5754 C   0  0  0  0  0  0  0  0  0  0  0  0
   -0.7818    4.0976    5.6509 C   0  0  0  0  0  0  0  0  0  0  0  0
    0.5738    4.4091    5.5921 C   0  0  0  0  0  0  0  0  0  0  0  0
    1.1032    5.0306    4.4651 C   0  0  0  0  0  0  0  0  0  0  0  0
    0.2694    5.3473    3.3894 C   0  0  0  0  0  0  0  0  0  0  0  0
    1.5988    4.0213    6.9179 Cl  0  0  0  0  0  0  0  0  0  0  0  0
   -1.5992    3.4210    0.7304 C   0  0  0  0  0  0  0  0  0  0  0  0
   -0.8144    2.8380    0.1051 N   0  0  0  0  0  0  0  0  0  0  0  0
  1  2  1  0  0  0  0
  2  3  2  0  0  0  0
  3  4  1  0  0  0  0
  4  5  1  0  0  0  0
  5  6  1  0  0  0  0
  6 12  1  0  0  0  0
  6  7  2  0  0  0  0
  7  8  1  0  0  0  0
  8  9  1  0  0  0  0
  9 10  1  0  0  0  0
 10 11  2  0  0  0  0
 10 12  1  0  0  0  0
  9 13  1  0  0  0  0
 13 14  2  0  0  0  0
 13 15  1  0  0  0  0
  8 16  1  0  0  0  0
 16 21  1  0  0  0  0
 16 17  2  0  0  0  0
 17 18  1  0  0  0  0
 18 19  2  0  0  0  0
 19 20  1  0  0  0  0
 20 21  2  0  0  0  0
 19 22  1  0  0  0  0
  7 23  1  0  0  0  0
 23 24  3  0  0  0  0
M  END
$$$$
FD559524D922FF88
  -OEChem-11290615203D
MMFF94s SP Energy = 0.30
 20 20  0     0  0  0  0  0  0999 V2000
    0.9532    6.4212   -2.6669 C   0  0  0  0  0  0  0  0  0  0  0  0
    0.1793    6.8379   -1.9097 N   0  0  0  0  0  0  0  0  0  0  0  0
    1.9162    5.9302   -3.6001 C   0  0  0  0  0  0  0  0  0  0  0  0
    1.9400    4.6376   -4.0281 C   0  0  0  0  0  0  0  0  0  0  0  0
    2.9430    4.1456   -4.9932 C   0  0  0  0  0  0  0  0  0  0  0  0
    2.9701    2.8686   -5.4109 C   0  0  0  0  0  0  0  0  0  0  0  0
    1.9987    1.8635   -4.9360 C   0  0  0  0  0  0  0  0  0  0  0  0
    2.0295    0.5682   -5.3553 C   0  0  0  0  0  0  0  0  0  0  0  0
    2.9974    0.0751   -6.2825 C   0  0  0  0  0  0  0  0  0  0  0  0
    3.7755   -0.3434   -7.0344 N   0  0  0  0  0  0  0  0  0  0  0  0
    1.0975   -0.4159   -4.9051 C   0  0  0  0  0  0  0  0  0  0  0  0
    0.3496   -1.2288   -4.5506 N   0  0  0  0  0  0  0  0  0  0  0  0
    0.9915    2.3571   -3.9763 C   0  0  0  0  0  0  0  0  0  0  0  0
    0.9644    3.6341   -3.5584 C   0  0  0  0  0  0  0  0  0  0  0  0
    0.0077    3.9965   -2.6811 F   0  0  0  0  0  0  0  0  0  0  0  0
    0.0605    1.5099   -3.4948 F   0  0  0  0  0  0  0  0  0  0  0  0
    3.9220    2.5080   -6.2943 F   0  0  0  0  0  0  0  0  0  0  0  0
    3.8693    4.9945   -5.4806 F   0  0  0  0  0  0  0  0  0  0  0  0
    2.8530    6.9123   -4.0443 C   0  0  0  0  0  0  0  0  0  0  0  0
    3.6055    7.7233   -4.3935 N   0  0  0  0  0  0  0  0  0  0  0  0
  1  2  3  0  0  0  0
  1  3  1  0  0  0  0
  3  4  2  0  0  0  0
  4 14  1  0  0  0  0
  4  5  1  0  0  0  0
  5  6  2  0  0  0  0
  6  7  1  0  0  0  0
  7  8  2  0  0  0  0
  8  9  1  0  0  0  0
  9 10  3  0  0  0  0
  8 11  1  0  0  0  0
 11 12  3  0  0  0  0
  7 13  1  0  0  0  0
 13 14  2  0  0  0  0
 14 15  1  0  0  0  0
 13 16  1  0  0  0  0
  6 17  1  0  0  0  0
  5 18  1  0  0  0  0
  3 19  1  0  0  0  0
 19 20  3  0  0  0  0
M  END
$$$$
8C531EDEAAFF1E66
  -OEChem-11290615203D
MMFF94s SP Energy = 3.57
 19 19  0     0  0  0  0  0  0999 V2000
    4.6092    2.1395    0.2411 C   0  0  0  0  0  0  0  0  0  0  0  0
    5.6424    1.7948   -0.8198 C   0  0  0  0  0  0  0  0  0  0  0  0
    5.1303    0.7087   -1.7676 C   0  0  0  0  0  0  0  0  0  0  0  0
    6.1784    0.3552   -2.8231 C   0  0  0  0  0  0  0  0  0  0  0  0
    5.6784   -0.5921   -3.9218 C   0  0  0  0  0  0  0  0  0  0  0  0
    5.3447   -2.0090   -3.4492 C   0  0  0  0  0  0  0  0  0  0  0  0
    3.9802   -2.1213   -2.9162 C   0  0  0  0  0  0  0  0  0  0  0  0
    2.8650   -2.2141   -2.4812 C   0  0  0  0  0  0  0  0  0  0  0  0
    1.5918   -2.3122   -1.9800 C   0  0  0  0  0  0  0  0  0  0  0  0
    0.4780   -2.3953   -1.5393 C   0  0  0  0  0  0  0  0  0  0  0  0
   -0.8480   -2.4924   -1.0119 C   0  0  0  0  0  0  0  0  0  0  0  0
   -1.1072   -2.0970    0.3030 C   0  0  0  0  0  0  0  0  0  0  0  0
   -2.4065   -2.1928    0.8176 C   0  0  0  0  0  0  0  0  0  0  0  0
   -3.4407   -2.6849    0.0105 C   0  0  0  0  0  0  0  0  0  0  0  0
   -3.1787   -3.0789   -1.3024 C   0  0  0  0  0  0  0  0  0  0  0  0
   -1.8833   -2.9825   -1.8127 C   0  0  0  0  0  0  0  0  0  0  0  0
   -2.7335   -1.7871    2.2056 C   0  0  0  0  0  0  0  0  0  0  0  0
   -3.8335   -1.8407    2.7234 O   0  0  0  0  0  0  0  0  0  0  0  0
   -1.6650   -1.3306    2.8821 O   0  0  0  0  0  0  0  0  0  0  0  0
  1  2  1  0  0  0  0
  2  3  1  0  0  0  0
  3  4  1  0  0  0  0
  4  5  1  0  0  0  0
  5  6  1  0  0  0  0
  6  7  1  0  0  0  0
  7  8  3  0  0  0  0
  8  9  1  0  0  0  0
  9 10  3  0  0  0  0
 10 11  1  0  0  0  0
 11 16  1  0  0  0  0
 11 12  2  0  0  0  0
 12 13  1  0  0  0  0
 13 14  2  0  0  0  0
 14 15  1  0  0  0  0
 15 16  2  0  0  0  0
 13 17  1  0  0  0  0
 17 18  2  0  0  0  0
 17 19  1  0  0  0  0
M  END
$$$$
DCD9A5D6E701ED7D
  -OEChem-11290615203D
MMFF94s SP Energy = 32.93
 24 24  0     0  0  0  0  0  0999 V2000
    1.3816    3.6281   -5.2952 C   0  0  0  0  0  0  0  0  0  0  0  0
    1.0831    2.3810   -6.1226 C   0  0  0  0  0  0  0  0  0  0  0  0
    2.2897    2.1846   -7.4782 S   0  0  0  0  0  0  0  0  0  0  0  0
    3.6084    1.6095   -6.5883 C   0  0  0  0  0  0  0  0  0  0  0  0
    4.5424    1.2171   -5.9448 C   0  0  0  0  0  0  0  0  0  0  0  0
    5.8512    0.6923   -5.0100 S   0  0  0  0  0  0  0  0  0  0  0  0
    6.9075    2.1687   -5.1768 C   0  0  0  0  0  0  0  0  0  0  0  0
    8.0758    2.0929   -4.1968 C   0  0  0  0  0  0  0  0  0  0  0  0
    9.1630    3.5549   -4.3349 S   0  0  0  0  0  0  0  0  0  0  0  0
    8.1291    4.7246   -3.6833 C   0  0  0  0  0  0  0  0  0  0  0  0
    7.3564    5.5349   -3.2510 C   0  0  0  0  0  0  0  0  0  0  0  0
    6.2143    6.6401   -2.6732 S   0  0  0  0  0  0  0  0  0  0  0  0
    5.5369    7.2325   -4.2618 C   0  0  0  0  0  0  0  0  0  0  0  0
    4.7305    6.1481   -4.9734 C   0  0  0  0  0  0  0  0  0  0  0  0
    4.0315    6.7661   -6.5386 S   0  0  0  0  0  0  0  0  0  0  0  0
    2.6424    7.5222   -5.9412 C   0  0  0  0  0  0  0  0  0  0  0  0
    1.6422    8.0363   -5.5223 C   0  0  0  0  0  0  0  0  0  0  0  0
    0.2117    8.7218   -4.9395 S   0  0  0  0  0  0  0  0  0  0  0  0
    0.8396    9.5284   -3.4305 C   0  0  0  0  0  0  0  0  0  0  0  0
    0.7005    8.6803   -2.1640 C   0  0  0  0  0  0  0  0  0  0  0  0
    2.0326    7.4559   -1.9407 S   0  0  0  0  0  0  0  0  0  0  0  0
    1.3057    6.1061   -2.6521 C   0  0  0  0  0  0  0  0  0  0  0  0
    0.8190    5.1449   -3.1804 C   0  0  0  0  0  0  0  0  0  0  0  0
    0.1615    3.7899   -3.9494 S   0  0  0  0  0  0  0  0  0  0  0  0
  1 24  1  0  0  0  0
  1  2  1  0  0  0  0
  2  3  1  0  0  0  0
  3  4  1  0  0  0  0
  4  5  3  0  0  0  0
  5  6  1  0  0  0  0
  6  7  1  0  0  0  0
  7  8  1  0  0  0  0
  8  9  1  0  0  0  0
  9 10  1  0  0  0  0
 10 11  3  0  0  0  0
 11 12  1  0  0  0  0
 12 13  1  0  0  0  0
 13 14  1  0  0  0  0
 14 15  1  0  0  0  0
 15 16  1  0  0  0  0
 16 17  3  0  0  0  0
 17 18  1  0  0  0  0
 18 19  1  0  0  0  0
 19 20  1  0  0  0  0
 20 21  1  0  0  0  0
 21 22  1  0  0  0  0
 22 23  3  0  0  0  0
 23 24  1  0  0  0  0
M  END
$$$$
2A6873C89A800C5A
  -OEChem-11290615203D
MMFF94s SP Energy = 0.31
 27 29  0     1  0  0  0  0  0999 V2000
    6.1444    4.0186    2.3555 C   0  0  0  0  0  0  0  0  0  0  0  0
    5.3070    3.1521    1.4121 C   0  0  2  0  0  0  0  0  0  0  0  0
    6.1999    2.6200    0.2622 C   0  0  0  0  0  0  0  0  0  0  0  0
    7.1457    1.8496    0.3812 O   0  0  0  0  0  0  0  0  0  0  0  0
    5.7624    3.1580   -0.9155 N   0  0  0  0  0  0  0  0  0  0  0  0
    4.7126    3.9899   -0.7033 C   0  0  0  0  0  0  0  0  0  0  0  0
    4.1023    4.6364   -1.5379 O   0  0  0  0  0  0  0  0  0  0  0  0
    4.4202    3.9969    0.6372 N   0  0  0  0  0  0  0  0  0  0  0  0
    6.4019    2.9625   -2.1970 C   0  0  0  0  0  0  0  0  0  0  0  0
    7.4819    4.0187   -2.3893 C   0  0  0  0  0  0  0  0  0  0  0  0
    7.7929    4.8026   -1.4834 O   0  0  0  0  0  0  0  0  0  0  0  0
    8.1578    4.1481   -3.5687 N   0  0  0  0  0  0  0  0  0  0  0  0
    8.1542    3.4639   -4.7966 C   0  0  0  0  0  0  0  0  0  0  0  0
    7.4300    2.3095   -5.0920 C   0  0  0  0  0  0  0  0  0  0  0  0
    7.5145    1.7169   -6.3619 C   0  0  0  0  0  0  0  0  0  0  0  0
    8.3283    2.2694   -7.3525 C   0  0  0  0  0  0  0  0  0  0  0  0
    9.0625    3.4190   -7.0666 C   0  0  0  0  0  0  0  0  0  0  0  0
    8.9753    4.0060   -5.7991 C   0  0  0  0  0  0  0  0  0  0  0  0
    8.4106    1.6592   -8.6470 C   0  0  0  0  0  0  0  0  0  0  0  0
    8.4771    1.1643   -9.6945 N   0  0  0  0  0  0  0  0  0  0  0  0
    4.5768    2.0236    2.1394 C   0  0  0  0  0  0  0  0  0  0  0  0
    5.3116    1.0524    2.8483 C   0  0  0  0  0  0  0  0  0  0  0  0
    4.6729    0.0103    3.5273 C   0  0  0  0  0  0  0  0  0  0  0  0
    3.2858   -0.0792    3.5081 C   0  0  0  0  0  0  0  0  0  0  0  0
    2.5343    0.8627    2.8132 C   0  0  0  0  0  0  0  0  0  0  0  0
    3.1745    1.9052    2.1334 C   0  0  0  0  0  0  0  0  0  0  0  0
    2.4967   -1.3598    4.3417 Cl  0  0  0  0  0  0  0  0  0  0  0  0
  1  2  1  0  0  0  0
  2  8  1  0  0  0  0
  2  3  1  0  0  0  0
  3  4  2  0  0  0  0
  3  5  1  0  0  0  0
  5  6  1  0  0  0  0
  6  7  2  0  0  0  0
  6  8  1  0  0  0  0
  5  9  1  0  0  0  0
  9 10  1  0  0  0  0
 10 11  2  0  0  0  0
 10 12  1  0  0  0  0
 12 13  1  0  0  0  0
 13 18  1  0  0  0  0
 13 14  2  0  0  0  0
 14 15  1  0  0  0  0
 15 16  2  0  0  0  0
 16 17  1  0  0  0  0
 17 18  2  0  0  0  0
 16 19  1  0  0  0  0
 19 20  3  0  0  0  0
  2 21  1  0  0  0  0
 21 26  1  0  0  0  0
 21 22  2  0  0  0  0
 22 23  1  0  0  0  0
 23 24  2  0  0  0  0
 24 25  1  0  0  0  0
 25 26  2  0  0  0  0
 24 27  1  0  0  0  0
M  END
$$$$
4F069BABAFDFEFC1
  -OEChem-11290615203D
MMFF94s SP Energy = 7.31
 27 30  0     1  0  0  0  0  0999 V2000
   -0.5272    8.2448    0.6766 C   0  0  0  0  0  0  0  0  0  0  0  0
   -0.9532    6.8755    0.1556 C   0  0  0  0  0  0  0  0  0  0  0  0
   -0.2540    6.5292   -1.1560 C   0  0  0  0  0  0  0  0  0  0  0  0
    1.2719    6.6308   -1.0289 C   0  0  0  0  0  0  0  0  0  0  0  0
    1.6907    8.0085   -0.5059 C   0  0  0  0  0  0  0  0  0  0  0  0
    0.9895    8.3502    0.8060 C   0  0  0  0  0  0  0  0  0  0  0  0
    1.9009    6.3661   -2.3110 N   0  0  0  0  0  0  0  0  0  0  0  0
    2.1933    5.0905   -2.7482 C   0  0  0  0  0  0  0  0  0  0  0  0
    1.9699    4.0726   -2.0986 O   0  0  0  0  0  0  0  0  0  0  0  0
    2.7163    5.0429   -4.1815 C   0  0  0  0  0  0  0  0  0  0  0  0
    1.5852    5.1677   -5.0770 N   0  0  0  0  0  0  0  0  0  0  0  0
    0.7580    4.0490   -5.4040 C   0  0  0  0  0  0  0  0  0  0  0  0
   -0.2128    4.6185   -6.3198 N   0  0  2  0  0  0  0  0  0  0  0  0
   -0.2584    6.1019   -6.2282 C   0  0  0  0  0  0  0  0  0  0  0  0
    1.0352    6.3840   -5.4337 C   0  0  0  0  0  0  0  0  0  0  0  0
    1.4914    7.4713   -5.1043 O   0  0  0  0  0  0  0  0  0  0  0  0
   -1.4275    6.6115   -5.3712 C   0  0  0  0  0  0  0  0  0  0  0  0
   -2.6894    6.8741   -6.1812 C   0  0  0  0  0  0  0  0  0  0  0  0
   -2.4051    7.7510   -7.3151 N   0  0  0  0  0  0  0  0  0  0  0  0
   -1.4840    7.0956   -8.2411 C   0  0  0  0  0  0  0  0  0  0  0  0
   -0.1393    6.8026   -7.5855 C   0  0  0  0  0  0  0  0  0  0  0  0
   -1.2146    3.8149   -6.8058 C   0  0  0  0  0  0  0  0  0  0  0  0
   -2.1306    3.1796   -5.9571 C   0  0  0  0  0  0  0  0  0  0  0  0
   -3.1373    2.3528   -6.4643 C   0  0  0  0  0  0  0  0  0  0  0  0
   -3.2374    2.1394   -7.8356 C   0  0  0  0  0  0  0  0  0  0  0  0
   -2.3286    2.7490   -8.6949 C   0  0  0  0  0  0  0  0  0  0  0  0
   -1.3257    3.5750   -8.1794 C   0  0  0  0  0  0  0  0  0  0  0  0
  1  6  1  0  0  0  0
  1  2  1  0  0  0  0
  2  3  1  0  0  0  0
  3  4  1  0  0  0  0
  4  5  1  0  0  0  0
  5  6  1  0  0  0  0
  4  7  1  0  0  0  0
  7  8  1  0  0  0  0
  8  9  2  0  0  0  0
  8 10  1  0  0  0  0
 10 11  1  0  0  0  0
 11 15  1  0  0  0  0
 11 12  1  0  0  0  0
 12 13  1  0  0  0  0
 13 14  1  0  0  0  0
 14 21  1  0  0  0  0
 14 15  1  0  0  0  0
 15 16  2  0  0  0  0
 14 17  1  0  0  0  0
 17 18  1  0  0  0  0
 18 19  1  0  0  0  0
 19 20  1  0  0  0  0
 20 21  1  0  0  0  0
 13 22  1  0  0  0  0
 22 27  1  0  0  0  0
 22 23  2  0  0  0  0
 23 24  1  0  0  0  0
 24 25  2  0  0  0  0
 25 26  1  0  0  0  0
 26 27  2  0  0  0  0
M  END
$$$$
8117C3C16A4F3C2B
  -OEChem-11290615203D
MMFF94s SP Energy = 24.52
 27 30  0     1  0  0  0  0  0999 V2000
   -3.2548    1.5889   -9.3944 C   0  0  0  0  0  0  0  0  0  0  0  0
   -2.6275    2.3149   -8.2178 C   0  0  0  0  0  0  0  0  0  0  0  0
   -1.5403    3.0954   -8.7119 O   0  0  0  0  0  0  0  0  0  0  0  0
   -0.8323    3.8269   -7.7999 C   0  0  0  0  0  0  0  0  0  0  0  0
   -1.0770    3.8915   -6.4291 C   0  0  0  0  0  0  0  0  0  0  0  0
   -0.2674    4.6844   -5.6064 C   0  0  0  0  0  0  0  0  0  0  0  0
    0.7948    5.4206   -6.1429 C   0  0  0  0  0  0  0  0  0  0  0  0
    1.0333    5.3566   -7.5194 C   0  0  0  0  0  0  0  0  0  0  0  0
    0.2250    4.5631   -8.3381 C   0  0  0  0  0  0  0  0  0  0  0  0
    1.6326    6.2427   -5.2807 C   0  0  0  0  0  0  0  0  0  0  0  0
    2.3051    5.9881   -4.0971 C   0  0  0  0  0  0  0  0  0  0  0  0
    2.5098    4.7895   -3.2278 C   0  0  2  0  0  0  0  0  0  0  0  0
    2.9268    5.2571   -1.8205 C   0  0  0  0  0  0  0  0  0  0  0  0
    3.3608    6.5180   -1.5570 C   0  0  0  0  0  0  0  0  0  0  0  0
    3.4169    7.5054   -2.5496 O   0  0  0  0  0  0  0  0  0  0  0  0
    2.8056    7.2383   -3.7166 C   0  0  0  0  0  0  0  0  0  0  0  0
    2.5804    8.2106   -4.5892 N   0  0  0  0  0  0  0  0  0  0  0  0
    1.8655    7.5788   -5.5400 N   0  0  0  0  0  0  0  0  0  0  0  0
    3.7732    6.9714   -0.3372 N   0  0  0  0  0  0  0  0  0  0  0  0
    2.8192    4.3016   -0.7653 C   0  0  0  0  0  0  0  0  0  0  0  0
    2.7268    3.5188    0.0860 N   0  0  0  0  0  0  0  0  0  0  0  0
    3.5431    3.7575   -3.7822 C   0  0  1  0  0  0  0  0  0  0  0  0
    3.0801    3.0533   -5.0697 C   0  0  0  0  0  0  0  0  0  0  0  0
    4.0218    1.9022   -5.4413 C   0  0  0  0  0  0  0  0  0  0  0  0
    5.4700    2.2707   -5.3122 C   0  0  0  0  0  0  0  0  0  0  0  0
    5.8918    3.3732   -4.6762 C   0  0  0  0  0  0  0  0  0  0  0  0
    4.9631    4.3362   -3.9907 C   0  0  0  0  0  0  0  0  0  0  0  0
  1  2  1  0  0  0  0
  2  3  1  0  0  0  0
  3  4  1  0  0  0  0
  4  9  1  0  0  0  0
  4  5  2  0  0  0  0
  5  6  1  0  0  0  0
  6  7  2  0  0  0  0
  7  8  1  0  0  0  0
  8  9  2  0  0  0  0
  7 10  1  0  0  0  0
 10 18  1  0  0  0  0
 10 11  2  0  0  0  0
 11 16  1  0  0  0  0
 11 12  1  0  0  0  0
 12 13  1  0  0  0  0
 13 14  2  0  0  0  0
 14 15  1  0  0  0  0
 15 16  1  0  0  0  0
 16 17  2  0  0  0  0
 17 18  1  0  0  0  0
 14 19  1  0  0  0  0
 13 20  1  0  0  0  0
 20 21  3  0  0  0  0
 12 22  1  0  0  0  0
 22 27  1  0  0  0  0
 22 23  1  0  0  0  0
 23 24  1  0  0  0  0
 24 25  1  0  0  0  0
 25 26  2  0  0  0  0
 26 27  1  0  0  0  0
M  END
$$$$
0E5B1292F2F53095
  -OEChem-11290615203D
MMFF94s SP Energy = 5.33
 24 26  0     0  0  0  0  0  0999 V2000
    6.6181   -3.5670   -5.3880 C   0  0  0  0  0  0  0  0  0  0  0  0
    6.9922   -2.2435   -4.7394 C   0  0  0  0  0  0  0  0  0  0  0  0
    5.9293   -1.7645   -3.7562 C   0  0  0  0  0  0  0  0  0  0  0  0
    4.5181   -1.7041   -4.3797 N   0  3  0  0  0  0  0  0  0  0  0  0
    4.1788   -3.0663   -5.0021 C   0  0  0  0  0  0  0  0  0  0  0  0
    5.2324   -3.5057   -6.0116 C   0  0  0  0  0  0  0  0  0  0  0  0
    3.5507   -1.4071   -3.1983 C   0  0  0  0  0  0  0  0  0  0  0  0
    2.1369   -1.5503   -3.5336 C   0  0  0  0  0  0  0  0  0  0  0  0
    0.9680   -1.6796   -3.7795 C   0  0  0  0  0  0  0  0  0  0  0  0
   -0.4197   -1.8366   -4.0882 C   0  0  0  0  0  0  0  0  0  0  0  0
   -1.0445   -3.0708   -3.8949 C   0  0  0  0  0  0  0  0  0  0  0  0
   -2.3950   -3.2268   -4.2137 C   0  0  0  0  0  0  0  0  0  0  0  0
   -3.1200   -2.1515   -4.7263 C   0  0  0  0  0  0  0  0  0  0  0  0
   -2.4981   -0.9186   -4.9179 C   0  0  0  0  0  0  0  0  0  0  0  0
   -1.1489   -0.7593   -4.5967 C   0  0  0  0  0  0  0  0  0  0  0  0
    4.4658   -0.5386   -5.3943 C   0  0  0  0  0  0  0  0  0  0  0  0
    3.2411   -0.4924   -6.1880 C   0  0  0  0  0  0  0  0  0  0  0  0
    2.2524   -0.4339   -6.8683 C   0  0  0  0  0  0  0  0  0  0  0  0
    1.0704   -0.3602   -7.6704 C   0  0  0  0  0  0  0  0  0  0  0  0
    0.7111    0.8459   -8.2765 C   0  0  0  0  0  0  0  0  0  0  0  0
   -0.4510    0.9211   -9.0469 C   0  0  0  0  0  0  0  0  0  0  0  0
   -1.2541   -0.2070   -9.2106 C   0  0  0  0  0  0  0  0  0  0  0  0
   -0.8961   -1.4120   -8.6073 C   0  0  0  0  0  0  0  0  0  0  0  0
    0.2670   -1.4904   -7.8392 C   0  0  0  0  0  0  0  0  0  0  0  0
  1  6  1  0  0  0  0
  1  2  1  0  0  0  0
  2  3  1  0  0  0  0
  3  4  1  0  0  0  0
  4  5  1  0  0  0  0
  5  6  1  0  0  0  0
  4  7  1  0  0  0  0
  7  8  1  0  0  0  0
  8  9  3  0  0  0  0
  9 10  1  0  0  0  0
 10 15  1  0  0  0  0
 10 11  2  0  0  0  0
 11 12  1  0  0  0  0
 12 13  2  0  0  0  0
 13 14  1  0  0  0  0
 14 15  2  0  0  0  0
  4 16  1  0  0  0  0
 16 17  1  0  0  0  0
 17 18  3  0  0  0  0
 18 19  1  0  0  0  0
 19 24  1  0  0  0  0
 19 20  2  0  0  0  0
 20 21  1  0  0  0  0
 21 22  2  0  0  0  0
 22 23  1  0  0  0  0
 23 24  2  0  0  0  0
M  CHG  1   4   1
M  END
$$$$
804C3A80E5AE0A31
  -OEChem-11290615203D
MMFF94s SP Energy = 52.98
 23 24  0     1  0  0  0  0  0999 V2000
   -0.0744   -9.3274    2.8643 C   0  0  0  0  0  0  0  0  0  0  0  0
    0.8543   -8.2426    2.4049 C   0  0  0  0  0  0  0  0  0  0  0  0
    0.7969   -6.9686    2.9814 C   0  0  0  0  0  0  0  0  0  0  0  0
    1.6816   -5.9665    2.5741 C   0  0  0  0  0  0  0  0  0  0  0  0
    2.6350   -6.2266    1.5874 C   0  0  0  0  0  0  0  0  0  0  0  0
    2.7133   -7.5045    1.0285 C   0  0  0  0  0  0  0  0  0  0  0  0
    1.8294   -8.5072    1.4363 C   0  0  0  0  0  0  0  0  0  0  0  0
    3.7577   -4.9387    1.0777 S   0  0  0  0  0  0  0  0  0  0  0  0
    3.0325   -4.5302   -0.5446 C   0  0  0  0  0  0  0  0  0  0  0  0
    1.7477   -3.8349   -0.4252 C   0  0  0  0  0  0  0  0  0  0  0  0
    0.6915   -3.2724   -0.3281 C   0  0  0  0  0  0  0  0  0  0  0  0
   -0.5168   -2.6338   -0.2113 C   0  0  0  0  0  0  0  0  0  0  0  0
   -1.5746   -2.0759   -0.1053 C   0  0  0  0  0  0  0  0  0  0  0  0
   -2.8591   -1.3873    0.0270 C   0  0  0  0  0  0  0  0  0  0  0  0
   -4.1257   -2.6001    0.5196 S   0  0  2  0  0  0  0  0  0  0  0  0
   -4.5088   -3.3885   -0.7008 O   0  0  0  0  0  0  0  0  0  0  0  0
   -5.4665   -1.4140    0.7750 C   0  0  0  0  0  0  0  0  0  0  0  0
   -5.5328   -0.6953    1.9731 C   0  0  0  0  0  0  0  0  0  0  0  0
   -6.5587    0.2301    2.1825 C   0  0  0  0  0  0  0  0  0  0  0  0
   -7.5393    0.4355    1.2050 C   0  0  0  0  0  0  0  0  0  0  0  0
   -7.4669   -0.2830    0.0059 C   0  0  0  0  0  0  0  0  0  0  0  0
   -6.4414   -1.2079   -0.2047 C   0  0  0  0  0  0  0  0  0  0  0  0
   -8.6246    1.4499    1.4156 C   0  0  0  0  0  0  0  0  0  0  0  0
  1  2  1  0  0  0  0
  2  7  1  0  0  0  0
  2  3  2  0  0  0  0
  3  4  1  0  0  0  0
  4  5  2  0  0  0  0
  5  6  1  0  0  0  0
  6  7  2  0  0  0  0
  5  8  1  0  0  0  0
  8  9  1  0  0  0  0
  9 10  1  0  0  0  0
 10 11  3  0  0  0  0
 11 12  1  0  0  0  0
 12 13  3  0  0  0  0
 13 14  1  0  0  0  0
 14 15  1  0  0  0  0
 15 16  2  0  0  0  0
 15 17  1  0  0  0  0
 17 22  1  0  0  0  0
 17 18  2  0  0  0  0
 18 19  1  0  0  0  0
 19 20  2  0  0  0  0
 20 21  1  0  0  0  0
 21 22  2  0  0  0  0
 20 23  1  0  0  0  0
M  END
$$$$
4BAA5C5F269310E3
  -OEChem-11290615203D
MMFF94s SP Energy = 86.50
 24 26  0     0  0  0  0  0  0999 V2000
    2.2183    1.1002   -4.5773 C   0  0  0  0  0  0  0  0  0  0  0  0
    2.1945    1.4449   -5.9268 C   0  0  0  0  0  0  0  0  0  0  0  0
    0.9853    1.7797   -6.5406 C   0  0  0  0  0  0  0  0  0  0  0  0
   -0.2160    1.7827   -5.8132 C   0  0  0  0  0  0  0  0  0  0  0  0
   -0.1754    1.4124   -4.4589 C   0  0  0  0  0  0  0  0  0  0  0  0
    1.0340    1.0794   -3.8440 C   0  0  0  0  0  0  0  0  0  0  0  0
   -1.4775    2.1553   -6.4650 C   0  0  0  0  0  0  0  0  0  0  0  0
   -2.1614    3.3470   -6.2088 C   0  0  0  0  0  0  0  0  0  0  0  0
   -3.3756    3.5544   -6.8803 C   0  0  0  0  0  0  0  0  0  0  0  0
   -3.8632    2.6082   -7.7941 C   0  0  0  0  0  0  0  0  0  0  0  0
   -3.0819    1.4729   -8.0263 C   0  0  0  0  0  0  0  0  0  0  0  0
   -1.9213    1.2448   -7.3651 N   0  0  0  0  0  0  0  0  0  0  0  0
   -3.4429    0.4154   -8.9784 C   0  0  0  0  0  0  0  0  0  0  0  0
   -3.8476   -0.8478   -8.5171 C   0  0  0  0  0  0  0  0  0  0  0  0
   -4.2113   -1.8557   -9.4130 C   0  0  0  0  0  0  0  0  0  0  0  0
   -4.1673   -1.6172  -10.7848 C   0  0  0  0  0  0  0  0  0  0  0  0
   -3.7503   -0.3765  -11.2618 C   0  0  0  0  0  0  0  0  0  0  0  0
   -3.3850    0.6308  -10.3653 C   0  0  0  0  0  0  0  0  0  0  0  0
   -5.1791    2.8523   -8.4935 C   0  0  0  0  0  0  0  0  0  0  0  0
   -5.0236    3.6562   -9.7141 C   0  0  0  0  0  0  0  0  0  0  0  0
   -4.8986    4.2981  -10.6734 N   0  0  0  0  0  0  0  0  0  0  0  0
   -1.6547    4.3886   -5.2399 C   0  0  0  0  0  0  0  0  0  0  0  0
   -2.2023    4.2091   -3.8878 C   0  0  0  0  0  0  0  0  0  0  0  0
   -2.6428    4.0696   -2.8228 N   0  0  0  0  0  0  0  0  0  0  0  0
  1  6  1  0  0  0  0
  1  2  2  0  0  0  0
  2  3  1  0  0  0  0
  3  4  2  0  0  0  0
  4  5  1  0  0  0  0
  5  6  2  0  0  0  0
  4  7  1  0  0  0  0
  7 12  1  0  0  0  0
  7  8  2  0  0  0  0
  8  9  1  0  0  0  0
  9 10  2  0  0  0  0
 10 11  1  0  0  0  0
 11 12  2  0  0  0  0
 11 13  1  0  0  0  0
 13 18  1  0  0  0  0
 13 14  2  0  0  0  0
 14 15  1  0  0  0  0
 15 16  2  0  0  0  0
 16 17  1  0  0  0  0
 17 18  2  0  0  0  0
 10 19  1  0  0  0  0
 19 20  1  0  0  0  0
 20 21  3  0  0  0  0
  8 22  1  0  0  0  0
 22 23  1  0  0  0  0
 23 24  3  0  0  0  0
M  END
$$$$
805F8C2199499D9F
  -OEChem-11290615203D
MMFF94s SP Energy = -29.18
 27 29  0     0  0  0  0  0  0999 V2000
   -7.1183    7.2200    5.0497 C   0  0  0  0  0  0  0  0  0  0  0  0
   -6.2429    6.1121    5.3728 N   0  0  0  0  0  0  0  0  0  0  0  0
   -5.6288    5.3315    4.3295 C   0  0  0  0  0  0  0  0  0  0  0  0
   -4.8012    4.2827    4.6108 C   0  0  0  0  0  0  0  0  0  0  0  0
   -4.4893    3.8873    5.9499 C   0  0  0  0  0  0  0  0  0  0  0  0
   -3.7625    2.9665    6.3141 O   0  0  0  0  0  0  0  0  0  0  0  0
   -5.1271    4.6976    6.8815 N   0  0  0  0  0  0  0  0  0  0  0  0
   -5.9781    5.7773    6.6938 C   0  0  0  0  0  0  0  0  0  0  0  0
   -6.4418    6.3665    7.6629 O   0  0  0  0  0  0  0  0  0  0  0  0
   -4.3960    3.7632    3.3728 N   0  3  0  0  0  0  0  0  0  0  0  0
   -4.9710    4.4800    2.3917 C   0  0  0  0  0  0  0  0  0  0  0  0
   -5.7133    5.4341    2.9733 N   0  0  0  0  0  0  0  0  0  0  0  0
   -3.5075    2.5890    3.2188 C   0  0  0  0  0  0  0  0  0  0  0  0
   -3.2241    2.1747    1.7602 C   0  0  0  0  0  0  0  0  0  0  0  0
   -4.4653    1.9059    1.0117 N   0  0  0  0  0  0  0  0  0  0  0  0
   -4.2118    1.6130   -0.4271 C   0  0  0  0  0  0  0  0  0  0  0  0
   -5.5361    1.9890   -1.1413 C   0  0  0  0  0  0  0  0  0  0  0  0
   -5.4376    2.3073   -2.6366 C   0  0  0  0  0  0  0  0  0  0  0  0
   -4.7142    3.6248   -2.9304 C   0  0  0  0  0  0  0  0  0  0  0  0
   -4.3593    3.7913   -4.4170 C   0  0  0  0  0  0  0  0  0  0  0  0
   -2.8490    3.8901   -4.6857 C   0  0  0  0  0  0  0  0  0  0  0  0
   -2.1988    2.6318   -5.2746 C   0  0  0  0  0  0  0  0  0  0  0  0
   -2.3185    1.3407   -4.4622 C   0  0  0  0  0  0  0  0  0  0  0  0
   -1.7368    1.4411   -3.0509 C   0  0  0  0  0  0  0  0  0  0  0  0
   -1.8333    0.1384   -2.2506 C   0  0  0  0  0  0  0  0  0  0  0  0
   -3.2450   -0.3629   -1.9143 C   0  0  0  0  0  0  0  0  0  0  0  0
   -3.8222    0.1234   -0.5774 C   0  0  0  0  0  0  0  0  0  0  0  0
  1  2  1  0  0  0  0
  2  8  1  0  0  0  0
  2  3  1  0  0  0  0
  3 12  1  0  0  0  0
  3  4  2  0  0  0  0
  4  5  1  0  0  0  0
  5  6  2  0  0  0  0
  5  7  1  0  0  0  0
  7  8  1  0  0  0  0
  8  9  2  0  0  0  0
  4 10  1  0  0  0  0
 10 11  2  0  0  0  0
 11 12  1  0  0  0  0
 10 13  1  0  0  0  0
 13 14  1  0  0  0  0
 14 15  1  0  0  0  0
 15 16  1  0  0  0  0
 16 27  1  0  0  0  0
 16 17  1  0  0  0  0
 17 18  1  0  0  0  0
 18 19  1  0  0  0  0
 19 20  1  0  0  0  0
 20 21  1  0  0  0  0
 21 22  1  0  0  0  0
 22 23  1  0  0  0  0
 23 24  1  0  0  0  0
 24 25  1  0  0  0  0
 25 26  1  0  0  0  0
 26 27  1  0  0  0  0
M  CHG  1  10   1
M  END
$$$$
DEA9EFFD651B24ED
  -OEChem-11290615203D
MMFF94s SP Energy = 98.32
 26 29  0     0  0  0  0  0  0999 V2000
    1.4624   -4.8068   -3.2346 C   0  0  0  0  0  0  0  0  0  0  0  0
    1.4070   -5.4394   -4.4836 C   0  0  0  0  0  0  0  0  0  0  0  0
    0.9501   -4.7452   -5.6016 C   0  0  0  0  0  0  0  0  0  0  0  0
    0.5344   -3.4225   -5.4808 C   0  0  0  0  0  0  0  0  0  0  0  0
    0.5860   -2.7893   -4.2348 C   0  0  0  0  0  0  0  0  0  0  0  0
    1.0694   -3.4693   -3.1011 C   0  0  0  0  0  0  0  0  0  0  0  0
    1.1001   -2.7811   -1.8552 N   0  0  0  0  0  0  0  0  0  0  0  0
    1.7350   -3.0225   -0.6440 C   0  0  0  0  0  0  0  0  0  0  0  0
    1.3181   -2.1460    0.2460 N   0  0  0  0  0  0  0  0  0  0  0  0
    0.4717   -1.3064   -0.4155 N   0  0  0  0  0  0  0  0  0  0  0  0
    0.3655   -1.6452   -1.6898 N   0  0  0  0  0  0  0  0  0  0  0  0
    3.0021   -4.1709   -0.3656 S   0  0  0  0  0  0  0  0  0  0  0  0
    2.5692   -4.7087    1.5732 S   0  0  0  0  0  0  0  0  0  0  0  0
    1.2215   -5.7612    1.2943 C   0  0  0  0  0  0  0  0  0  0  0  0
    1.1432   -6.6197    0.2989 N   0  0  0  0  0  0  0  0  0  0  0  0
    0.0431   -7.3866    0.5443 N   0  0  0  0  0  0  0  0  0  0  0  0
   -0.5506   -7.0205    1.6682 N   0  0  0  0  0  0  0  0  0  0  0  0
    0.1322   -5.9382    2.1372 N   0  0  0  0  0  0  0  0  0  0  0  0
   -0.3550   -5.2316    3.2731 C   0  0  0  0  0  0  0  0  0  0  0  0
   -1.3082   -5.8578    4.0983 C   0  0  0  0  0  0  0  0  0  0  0  0
   -1.8196   -5.2043    5.2241 C   0  0  0  0  0  0  0  0  0  0  0  0
   -1.3952   -3.9138    5.5265 C   0  0  0  0  0  0  0  0  0  0  0  0
   -0.4715   -3.2713    4.7052 C   0  0  0  0  0  0  0  0  0  0  0  0
    0.0448   -3.9247    3.5782 C   0  0  0  0  0  0  0  0  0  0  0  0
   -2.1544   -2.9371    7.1945 I   0  0  0  0  0  0  0  0  0  0  0  0
    0.8721   -5.6915   -7.4485 I   0  0  0  0  0  0  0  0  0  0  0  0
  1  6  1  0  0  0  0
  1  2  2  0  0  0  0
  2  3  1  0  0  0  0
  3  4  2  0  0  0  0
  4  5  1  0  0  0  0
  5  6  2  0  0  0  0
  6  7  1  0  0  0  0
  7 11  1  0  0  0  0
  7  8  1  0  0  0  0
  8  9  2  0  0  0  0
  9 10  1  0  0  0  0
 10 11  2  0  0  0  0
  8 12  1  0  0  0  0
 12 13  1  0  0  0  0
 13 14  1  0  0  0  0
 14 18  1  0  0  0  0
 14 15  2  0  0  0  0
 15 16  1  0  0  0  0
 16 17  2  0  0  0  0
 17 18  1  0  0  0  0
 18 19  1  0  0  0  0
 19 24  1  0  0  0  0
 19 20  2  0  0  0  0
 20 21  1  0  0  0  0
 21 22  2  0  0  0  0
 22 23  1  0  0  0  0
 23 24  2  0  0  0  0
 22 25  1  0  0  0  0
  3 26  1  0  0  0  0
M  END
$$$$
B98E344E33FBA2D9
  -OEChem-11290615203D
MMFF94s SP Energy = -28.48
 26 27  0     1  0  0  0  0  0999 V2000
   -3.7725    9.7605   -8.2587 C   0  0  0  0  0  0  0  0  0  0  0  0
   -3.8652    8.9932   -6.9641 C   0  0  0  0  0  0  0  0  0  0  0  0
   -4.2643    7.7072   -6.8575 C   0  0  0  0  0  0  0  0  0  0  0  0
   -4.3825    7.0160   -5.5164 C   0  0  0  0  0  0  0  0  0  0  0  0
   -4.4054    7.9527   -4.3031 C   0  0  1  0  0  0  0  0  0  0  0  0
   -3.3451    9.0571   -4.4270 C   0  0  2  0  0  0  0  0  0  0  0  0
   -3.4474    9.8138   -5.7593 C   0  0  0  0  0  0  0  0  0  0  0  0
   -1.9555    8.4665   -4.2053 C   0  0  0  0  0  0  0  0  0  0  0  0
   -1.1552    8.2599   -5.1098 O   0  0  0  0  0  0  0  0  0  0  0  0
   -1.6957    8.1653   -2.8828 N   0  0  0  0  0  0  0  0  0  0  0  0
   -0.4536    7.5411   -2.4396 C   0  0  0  0  0  0  0  0  0  0  0  0
   -0.7599    6.1836   -1.7781 C   0  0  0  0  0  0  0  0  0  0  0  0
   -0.8297    5.0060   -2.7660 C   0  0  0  0  0  0  0  0  0  0  0  0
    0.5546    4.5578   -3.2671 C   0  0  0  0  0  0  0  0  0  0  0  0
    0.9001    5.0722   -4.6694 C   0  0  0  0  0  0  0  0  0  0  0  0
    2.4007    5.3246   -4.8871 C   0  0  0  0  0  0  0  0  0  0  0  0
    2.8173    6.7890   -4.6760 C   0  0  0  0  0  0  0  0  0  0  0  0
    2.9986    7.1865   -3.2073 C   0  0  0  0  0  0  0  0  0  0  0  0
    3.1236    8.7015   -2.9900 C   0  0  0  0  0  0  0  0  0  0  0  0
    1.8622    9.5305   -3.2808 C   0  0  0  0  0  0  0  0  0  0  0  0
    0.8925    9.7248   -2.1044 C   0  0  0  0  0  0  0  0  0  0  0  0
    0.3002    8.4641   -1.4650 C   0  0  0  0  0  0  0  0  0  0  0  0
   -5.7744    8.5552   -4.0671 C   0  0  0  0  0  0  0  0  0  0  0  0
   -6.0304    9.7276   -3.8458 O   0  0  0  0  0  0  0  0  0  0  0  0
   -6.7583    7.6364   -4.0163 O   0  0  0  0  0  0  0  0  0  0  0  0
   -4.5980    6.8092   -8.0213 C   0  0  0  0  0  0  0  0  0  0  0  0
  1  2  1  0  0  0  0
  2  7  1  0  0  0  0
  2  3  2  0  0  0  0
  3  4  1  0  0  0  0
  4  5  1  0  0  0  0
  5  6  1  0  0  0  0
  6  7  1  0  0  0  0
  6  8  1  0  0  0  0
  8  9  2  0  0  0  0
  8 10  1  0  0  0  0
 10 11  1  0  0  0  0
 11 22  1  0  0  0  0
 11 12  1  0  0  0  0
 12 13  1  0  0  0  0
 13 14  1  0  0  0  0
 14 15  1  0  0  0  0
 15 16  1  0  0  0  0
 16 17  1  0  0  0  0
 17 18  1  0  0  0  0
 18 19  1  0  0  0  0
 19 20  1  0  0  0  0
 20 21  1  0  0  0  0
 21 22  1  0  0  0  0
  5 23  1  0  0  0  0
 23 24  2  0  0  0  0
 23 25  1  0  0  0  0
  3 26  1  0  0  0  0
M  END
$$$$
3943824FEDC2573B
  -OEChem-11290615203D
MMFF94s SP Energy = 7.54
 16 15  0     0  0  0  0  0  0999 V2000
    0.5488    1.5619    7.2793 C   0  0  0  0  0  0  0  0  0  0  0  0
    1.0643    1.0312    8.1721 N   0  0  0  0  0  0  0  0  0  0  0  0
   -0.1341    2.1640    6.1203 C   0  0  0  0  0  0  0  0  0  0  0  0
   -0.5455    3.5624    6.3386 C   0  0  0  0  0  0  0  0  0  0  0  0
   -0.9163    4.6533    6.4684 N   0  0  0  0  0  0  0  0  0  0  0  0
   -1.3485    1.2914    5.6772 C   0  0  0  0  0  0  0  0  0  0  0  0
   -2.4456    1.0578    6.4593 C   0  0  0  0  0  0  0  0  0  0  0  0
   -2.5861    1.5982    7.7735 C   0  0  0  0  0  0  0  0  0  0  0  0
   -2.6608    2.0560    8.8344 N   0  0  0  0  0  0  0  0  0  0  0  0
   -3.5299    0.2496    6.0032 C   0  0  0  0  0  0  0  0  0  0  0  0
   -4.3610   -0.4184    5.5502 N   0  0  0  0  0  0  0  0  0  0  0  0
   -1.2146    0.6948    4.2505 C   0  0  0  0  0  0  0  0  0  0  0  0
   -0.0477   -0.2028    4.1897 C   0  0  0  0  0  0  0  0  0  0  0  0
    0.8924   -0.8809    4.2002 N   0  0  0  0  0  0  0  0  0  0  0  0
   -1.1317    1.7811    3.2584 C   0  0  0  0  0  0  0  0  0  0  0  0
   -1.0530    2.6786    2.5291 N   0  0  0  0  0  0  0  0  0  0  0  0
  1  2  3  0  0  0  0
  1  3  1  0  0  0  0
  3  4  1  0  0  0  0
  4  5  3  0  0  0  0
  3  6  1  0  0  0  0
  6  7  2  0  0  0  0
  7  8  1  0  0  0  0
  8  9  3  0  0  0  0
  7 10  1  0  0  0  0
 10 11  3  0  0  0  0
  6 12  1  0  0  0  0
 12 13  1  0  0  0  0
 13 14  3  0  0  0  0
 12 15  1  0  0  0  0
 15 16  3  0  0  0  0
M  END
$$$$
7E0881B839FBB639
  -OEChem-11290615203D
MMFF94s SP Energy = 121.68
 27 30  0     0  0  0  0  0  0999 V2000
    0.7227   -1.2366    7.1827 C   0  0  0  0  0  0  0  0  0  0  0  0
    0.0340   -1.1058    5.9790 C   0  0  0  0  0  0  0  0  0  0  0  0
   -0.9244   -2.0547    5.6161 C   0  0  0  0  0  0  0  0  0  0  0  0
   -1.2056   -3.1431    6.4554 C   0  0  0  0  0  0  0  0  0  0  0  0
   -0.5038   -3.2670    7.6628 C   0  0  0  0  0  0  0  0  0  0  0  0
    0.4553   -2.3157    8.0231 C   0  0  0  0  0  0  0  0  0  0  0  0
   -2.2461   -4.1418    6.0278 C   0  0  0  0  0  0  0  0  0  0  0  0
   -2.6916   -4.0802    4.8046 N   0  0  0  0  0  0  0  0  0  0  0  0
   -3.9066   -5.1522    4.2610 S   0  3  0  0  0  0  0  0  0  0  0  0
   -5.2741   -4.0621    4.7565 C   0  0  0  0  0  0  0  0  0  0  0  0
   -6.3810   -4.6524    5.3774 C   0  0  0  0  0  0  0  0  0  0  0  0
   -7.4588   -3.8693    5.7954 C   0  0  0  0  0  0  0  0  0  0  0  0
   -7.4362   -2.4896    5.5978 C   0  0  0  0  0  0  0  0  0  0  0  0
   -6.3360   -1.8918    4.9853 C   0  0  0  0  0  0  0  0  0  0  0  0
   -5.2578   -2.6745    4.5680 C   0  0  0  0  0  0  0  0  0  0  0  0
   -3.8492   -4.6120    2.5262 C   0  0  0  0  0  0  0  0  0  0  0  0
   -2.6621   -4.1603    1.9363 C   0  0  0  0  0  0  0  0  0  0  0  0
   -2.6299   -3.7960    0.5876 C   0  0  0  0  0  0  0  0  0  0  0  0
   -3.7806   -3.8984   -0.1909 C   0  0  0  0  0  0  0  0  0  0  0  0
   -4.9608   -4.3744    0.3754 C   0  0  0  0  0  0  0  0  0  0  0  0
   -4.9918   -4.7391    1.7237 C   0  0  0  0  0  0  0  0  0  0  0  0
   -2.7094   -5.1329    7.0312 C   0  0  0  0  0  0  0  0  0  0  0  0
   -3.6456   -4.7478    7.9945 C   0  0  0  0  0  0  0  0  0  0  0  0
   -4.0734   -5.6777    8.9408 C   0  0  0  0  0  0  0  0  0  0  0  0
   -3.5664   -6.9792    8.9196 C   0  0  0  0  0  0  0  0  0  0  0  0
   -2.6337   -7.3579    7.9509 C   0  0  0  0  0  0  0  0  0  0  0  0
   -2.2016   -6.4341    7.0003 C   0  0  0  0  0  0  0  0  0  0  0  0
  1  6  1  0  0  0  0
  1  2  2  0  0  0  0
  2  3  1  0  0  0  0
  3  4  2  0  0  0  0
  4  5  1  0  0  0  0
  5  6  2  0  0  0  0
  4  7  1  0  0  0  0
  7  8  2  0  0  0  0
  8  9  1  0  0  0  0
  9 10  1  0  0  0  0
 10 15  1  0  0  0  0
 10 11  2  0  0  0  0
 11 12  1  0  0  0  0
 12 13  2  0  0  0  0
 13 14  1  0  0  0  0
 14 15  2  0  0  0  0
  9 16  1  0  0  0  0
 16 21  1  0  0  0  0
 16 17  2  0  0  0  0
 17 18  1  0  0  0  0
 18 19  2  0  0  0  0
 19 20  1  0  0  0  0
 20 21  2  0  0  0  0
  7 22  1  0  0  0  0
 22 27  1  0  0  0  0
 22 23  2  0  0  0  0
 23 24  1  0  0  0  0
 24 25  2  0  0  0  0
 25 26  1  0  0  0  0
 26 27  2  0  0  0  0
M  CHG  1   9   1
M  END
$$$$
BD189C004ADE9782
  -OEChem-11290615203D
MMFF94s SP Energy = 110.05
 24 25  0     0  0  0  0  0  0999 V2000
    6.0551    2.6492   -1.2804 C   0  0  0  0  0  0  0  0  0  0  0  0
    4.6122    2.4529   -0.8036 C   0  0  0  0  0  0  0  0  0  0  0  0
    3.7285    3.6893   -0.9832 C   0  0  0  0  0  0  0  0  0  0  0  0
    2.2296    3.4137   -0.7773 C   0  0  0  0  0  0  0  0  0  0  0  0
    1.4693    3.0194   -2.0537 C   0  0  0  0  0  0  0  0  0  0  0  0
    1.4779    1.5210   -2.3624 C   0  0  0  0  0  0  0  0  0  0  0  0
    1.0150    1.2591   -3.7910 C   0  0  0  0  0  0  0  0  0  0  0  0
   -0.2751    1.2563   -3.9681 N   0  0  0  0  0  0  0  0  0  0  0  0
   -0.7792    1.1180   -5.2202 N   0  0  0  0  0  0  0  0  0  0  0  0
   -2.1525    1.0672   -5.4331 C   0  0  0  0  0  0  0  0  0  0  0  0
   -3.0224    1.1439   -4.5700 O   0  0  0  0  0  0  0  0  0  0  0  0
   -2.4827    0.9639   -6.9246 C   0  0  0  0  0  0  0  0  0  0  0  0
   -1.5265    0.0788   -7.5998 N   0  0  0  0  0  0  0  0  0  0  0  0
   -1.3350    0.0494   -8.9701 C   0  0  0  0  0  0  0  0  0  0  0  0
   -1.9314    0.9491   -9.8594 C   0  0  0  0  0  0  0  0  0  0  0  0
   -1.6564    0.9044  -11.2314 C   0  0  0  0  0  0  0  0  0  0  0  0
   -0.7632   -0.0348  -11.7364 C   0  0  0  0  0  0  0  0  0  0  0  0
   -0.1421   -0.9252  -10.8682 C   0  0  0  0  0  0  0  0  0  0  0  0
   -0.4224   -0.8752   -9.4992 C   0  0  0  0  0  0  0  0  0  0  0  0
    2.0316    1.0978   -4.9309 C   0  0  0  0  0  0  0  0  0  0  0  0
    3.4768    0.7430   -4.5706 C   0  0  0  0  0  0  0  0  0  0  0  0
    4.3052    1.9773   -4.2114 C   0  0  0  0  0  0  0  0  0  0  0  0
    5.6738    1.6225   -3.6225 C   0  0  0  0  0  0  0  0  0  0  0  0
    6.2635    2.7780   -2.7993 C   0  0  0  0  0  0  0  0  0  0  0  0
  1 24  1  0  0  0  0
  1  2  1  0  0  0  0
  2  3  1  0  0  0  0
  3  4  1  0  0  0  0
  4  5  1  0  0  0  0
  5  6  1  0  0  0  0
  6  7  1  0  0  0  0
  7  8  2  0  0  0  0
  8  9  1  0  0  0  0
  9 10  1  0  0  0  0
 10 11  2  0  0  0  0
 10 12  1  0  0  0  0
 12 13  1  0  0  0  0
 13 14  1  0  0  0  0
 14 19  1  0  0  0  0
 14 15  2  0  0  0  0
 15 16  1  0  0  0  0
 16 17  2  0  0  0  0
 17 18  1  0  0  0  0
 18 19  2  0  0  0  0
  7 20  1  0  0  0  0
 20 21  1  0  0  0  0
 21 22  1  0  0  0  0
 22 23  1  0  0  0  0
 23 24  1  0  0  0  0
M  END
$$$$
54D545AC3DEB5CAD
  -OEChem-11290615203D
MMFF94s SP Energy = 7.47
 27 30  0     0  0  0  0  0  0999 V2000
    1.1367    3.3066   -5.6841 C   0  0  0  0  0  0  0  0  0  0  0  0
   -0.3128    3.3444   -5.8158 N   0  0  0  0  0  0  0  0  0  0  0  0
   -0.8916    3.1393   -7.1408 C   0  0  0  0  0  0  0  0  0  0  0  0
   -1.6679    1.8429   -7.2686 C   0  0  0  0  0  0  0  0  0  0  0  0
   -1.2897    0.6781   -6.5839 C   0  0  0  0  0  0  0  0  0  0  0  0
   -2.0124   -0.5064   -6.7385 C   0  0  0  0  0  0  0  0  0  0  0  0
   -3.1136   -0.5467   -7.5905 C   0  0  0  0  0  0  0  0  0  0  0  0
   -3.4910    0.5957   -8.2923 C   0  0  0  0  0  0  0  0  0  0  0  0
   -2.7700    1.7813   -8.1374 C   0  0  0  0  0  0  0  0  0  0  0  0
   -1.0412    3.7540   -4.7107 C   0  0  0  0  0  0  0  0  0  0  0  0
   -0.3612    4.1115   -3.6069 N   0  0  0  0  0  0  0  0  0  0  0  0
   -1.0478    4.5076   -2.5205 C   0  0  0  0  0  0  0  0  0  0  0  0
   -2.3855    4.5695   -2.4496 N   0  0  0  0  0  0  0  0  0  0  0  0
   -3.0696    4.1953   -3.5456 C   0  0  0  0  0  0  0  0  0  0  0  0
   -2.4230    3.7943   -4.7026 C   0  0  0  0  0  0  0  0  0  0  0  0
   -4.5367    4.2441   -3.4280 C   0  0  0  0  0  0  0  0  0  0  0  0
   -5.1682    5.1883   -2.6148 C   0  0  0  0  0  0  0  0  0  0  0  0
   -6.5113    5.3108   -2.4549 N   0  0  0  0  0  0  0  0  0  0  0  0
   -7.2818    4.4360   -3.1303 C   0  0  0  0  0  0  0  0  0  0  0  0
   -6.7733    3.4500   -3.9563 C   0  0  0  0  0  0  0  0  0  0  0  0
   -5.3888    3.3561   -4.1028 C   0  0  0  0  0  0  0  0  0  0  0  0
   -0.2771    4.9013   -1.3265 C   0  0  0  0  0  0  0  0  0  0  0  0
   -0.9118    5.2819   -0.1342 C   0  0  0  0  0  0  0  0  0  0  0  0
   -0.1449    5.6441    0.9624 C   0  0  0  0  0  0  0  0  0  0  0  0
    1.2030    5.6566    0.9637 N   0  0  0  0  0  0  0  0  0  0  0  0
    1.8085    5.2896   -0.1831 C   0  0  0  0  0  0  0  0  0  0  0  0
    1.1261    4.9118   -1.3290 C   0  0  0  0  0  0  0  0  0  0  0  0
  1  2  1  0  0  0  0
  2  3  1  0  0  0  0
  3  4  1  0  0  0  0
  4  9  1  0  0  0  0
  4  5  2  0  0  0  0
  5  6  1  0  0  0  0
  6  7  2  0  0  0  0
  7  8  1  0  0  0  0
  8  9  2  0  0  0  0
  2 10  1  0  0  0  0
 10 15  1  0  0  0  0
 10 11  2  0  0  0  0
 11 12  1  0  0  0  0
 12 13  2  0  0  0  0
 13 14  1  0  0  0  0
 14 15  2  0  0  0  0
 14 16  1  0  0  0  0
 16 21  1  0  0  0  0
 16 17  2  0  0  0  0
 17 18  1  0  0  0  0
 18 19  2  0  0  0  0
 19 20  1  0  0  0  0
 20 21  2  0  0  0  0
 12 22  1  0  0  0  0
 22 27  1  0  0  0  0
 22 23  2  0  0  0  0
 23 24  1  0  0  0  0
 24 25  2  0  0  0  0
 25 26  1  0  0  0  0
 26 27  2  0  0  0  0
M  END
$$$$
71765ABF244AAEE3
  -OEChem-11290615203D
MMFF94s SP Energy = 64.18
 27 29  0     1  0  0  0  0  0999 V2000
   -2.3702   -2.2405   11.9348 C   0  0  0  0  0  0  0  0  0  0  0  0
   -0.9004   -3.2002   11.7322 S   0  0  2  0  0  0  0  0  0  0  0  0
   -0.2772   -3.3441   13.2644 N   0  0  0  0  0  0  0  0  0  0  0  0
    1.2425   -4.0291   13.5365 S   0  0  0  0  0  0  0  0  0  0  0  0
    1.5680   -3.8890   14.9430 O   0  0  0  0  0  0  0  0  0  0  0  0
    1.3145   -5.3263   12.8944 O   0  0  0  0  0  0  0  0  0  0  0  0
    2.4401   -3.0335   12.6720 C   0  0  0  0  0  0  0  0  0  0  0  0
    3.1971   -3.2770   11.5421 C   0  0  0  0  0  0  0  0  0  0  0  0
    3.9383   -2.1280   11.1386 C   0  0  0  0  0  0  0  0  0  0  0  0
    3.7782   -1.0702   12.0082 C   0  0  0  0  0  0  0  0  0  0  0  0
    2.6856   -1.4481   13.2701 S   0  0  0  0  0  0  0  0  0  0  0  0
    4.8930   -2.0440    9.6932 S   0  0  0  0  0  0  0  0  0  0  0  0
    4.8782   -3.3824    9.1411 O   0  0  0  0  0  0  0  0  0  0  0  0
    6.1100   -1.3846   10.1229 O   0  0  0  0  0  0  0  0  0  0  0  0
    4.0056   -0.9744    8.5986 C   0  0  0  0  0  0  0  0  0  0  0  0
    4.6650    0.1077    8.0083 C   0  0  0  0  0  0  0  0  0  0  0  0
    3.9588    0.9604    7.1599 C   0  0  0  0  0  0  0  0  0  0  0  0
    2.6053    0.7312    6.9064 C   0  0  0  0  0  0  0  0  0  0  0  0
    1.9522   -0.3520    7.4970 C   0  0  0  0  0  0  0  0  0  0  0  0
    2.6504   -1.2115    8.3449 C   0  0  0  0  0  0  0  0  0  0  0  0
    0.0077   -2.5608   10.8093 O   0  0  0  0  0  0  0  0  0  0  0  0
   -1.3560   -4.7983   11.2014 C   0  0  0  0  0  0  0  0  0  0  0  0
   -2.2441   -5.5555   11.9675 C   0  0  0  0  0  0  0  0  0  0  0  0
   -2.6053   -6.8310   11.5333 C   0  0  0  0  0  0  0  0  0  0  0  0
   -2.0809   -7.3403   10.3444 C   0  0  0  0  0  0  0  0  0  0  0  0
   -1.1921   -6.5775    9.5859 C   0  0  0  0  0  0  0  0  0  0  0  0
   -0.8262   -5.3016   10.0131 C   0  0  0  0  0  0  0  0  0  0  0  0
  1  2  1  0  0  0  0
  2  3  2  0  0  0  0
  3  4  1  0  0  0  0
  4  5  2  0  0  0  0
  4  6  2  0  0  0  0
  4  7  1  0  0  0  0
  7 11  1  0  0  0  0
  7  8  2  0  0  0  0
  8  9  1  0  0  0  0
  9 10  2  0  0  0  0
 10 11  1  0  0  0  0
  9 12  1  0  0  0  0
 12 13  2  0  0  0  0
 12 14  2  0  0  0  0
 12 15  1  0  0  0  0
 15 20  1  0  0  0  0
 15 16  2  0  0  0  0
 16 17  1  0  0  0  0
 17 18  2  0  0  0  0
 18 19  1  0  0  0  0
 19 20  2  0  0  0  0
  2 21  2  0  0  0  0
  2 22  1  0  0  0  0
 22 27  1  0  0  0  0
 22 23  2  0  0  0  0
 23 24  1  0  0  0  0
 24 25  2  0  0  0  0
 25 26  1  0  0  0  0
 26 27  2  0  0  0  0
M  END
$$$$
4FBA754ED231A26C
  -OEChem-11290615203D
MMFF94s SP Energy = 4.44
 23 24  0     1  0  0  0  0  0999 V2000
   -2.0212   -2.5118    4.6865 C   0  0  0  0  0  0  0  0  0  0  0  0
   -2.3907   -1.1070    4.2255 C   0  0  0  0  0  0  0  0  0  0  0  0
   -1.3106   -0.0915    4.5919 C   0  0  0  0  0  0  0  0  0  0  0  0
    0.0627   -0.4984    4.0668 C   0  0  0  0  0  0  0  0  0  0  0  0
    0.8597    0.3410    3.3542 C   0  0  0  0  0  0  0  0  0  0  0  0
    0.4670    1.6765    3.0433 C   0  0  0  0  0  0  0  0  0  0  0  0
    0.1383    2.7600    2.7890 N   0  0  0  0  0  0  0  0  0  0  0  0
    2.1492   -0.0615    2.8952 C   0  0  0  0  0  0  0  0  0  0  0  0
    3.1901   -0.4249    2.5329 N   0  0  0  0  0  0  0  0  0  0  0  0
    0.4666   -1.9337    4.4126 C   0  0  2  0  0  0  0  0  0  0  0  0
   -0.6668   -2.9303    4.1200 C   0  0  0  0  0  0  0  0  0  0  0  0
    0.9934   -1.9484    6.1752 S   0  0  0  0  0  0  0  0  0  0  0  0
    2.0461   -3.4567    6.2036 C   0  0  1  0  0  0  0  0  0  0  0  0
    3.4468   -3.2181    5.6168 C   0  0  0  0  0  0  0  0  0  0  0  0
    4.3583   -2.3804    6.5101 C   0  0  0  0  0  0  0  0  0  0  0  0
    4.4414   -2.9759    7.9105 C   0  0  0  0  0  0  0  0  0  0  0  0
    3.0585   -3.1332    8.5389 C   0  0  0  0  0  0  0  0  0  0  0  0
    2.1145   -3.9412    7.6538 C   0  0  0  0  0  0  0  0  0  0  0  0
    1.3968   -5.0005    8.1125 C   0  0  0  0  0  0  0  0  0  0  0  0
    1.4726   -5.4368    9.4683 C   0  0  0  0  0  0  0  0  0  0  0  0
    1.5439   -5.7900   10.5714 N   0  0  0  0  0  0  0  0  0  0  0  0
    0.5070   -5.7248    7.2644 C   0  0  0  0  0  0  0  0  0  0  0  0
   -0.2021   -6.2945    6.5437 N   0  0  0  0  0  0  0  0  0  0  0  0
  1 11  1  0  0  0  0
  1  2  1  0  0  0  0
  2  3  1  0  0  0  0
  3  4  1  0  0  0  0
  4  5  2  0  0  0  0
  5  6  1  0  0  0  0
  6  7  3  0  0  0  0
  5  8  1  0  0  0  0
  8  9  3  0  0  0  0
  4 10  1  0  0  0  0
 10 11  1  0  0  0  0
 10 12  1  0  0  0  0
 12 13  1  0  0  0  0
 13 18  1  0  0  0  0
 13 14  1  0  0  0  0
 14 15  1  0  0  0  0
 15 16  1  0  0  0  0
 16 17  1  0  0  0  0
 17 18  1  0  0  0  0
 18 19  2  0  0  0  0
 19 20  1  0  0  0  0
 20 21  3  0  0  0  0
 19 22  1  0  0  0  0
 22 23  3  0  0  0  0
M  END
$$$$
6AC145104F3E700F
  -OEChem-11290615203D
MMFF94s SP Energy = 106.60
 24 24  0     0  0  0  0  0  0999 V2000
   -1.3568   -2.5816    1.3541 C   0  0  0  0  0  0  0  0  0  0  0  0
   -0.8149   -1.4974    2.0939 O   0  0  0  0  0  0  0  0  0  0  0  0
   -0.8406   -0.2833    1.3488 C   0  0  0  0  0  0  0  0  0  0  0  0
   -0.2408    0.7989    2.1267 N   0  0  0  0  0  0  0  0  0  0  0  0
   -0.4394    2.1226    1.5155 C   0  0  0  0  0  0  0  0  0  0  0  0
   -1.8766    2.6767    1.6528 C   0  0  0  0  0  0  0  0  0  0  0  0
   -2.1480    3.2500    2.9340 O   0  0  0  0  0  0  0  0  0  0  0  0
   -2.3420    2.2937    3.9793 C   0  0  0  0  0  0  0  0  0  0  0  0
   -1.2809    2.4977    5.0600 C   0  0  0  0  0  0  0  0  0  0  0  0
   -1.3487    1.5449    6.1220 O   0  0  0  0  0  0  0  0  0  0  0  0
   -0.9091    0.2432    5.7326 C   0  0  0  0  0  0  0  0  0  0  0  0
   -0.3195   -0.5375    6.9288 C   0  0  0  0  0  0  0  0  0  0  0  0
    0.8702    0.0082    7.6318 N   0  0  0  0  0  0  0  0  0  0  0  0
    1.8682    0.6087    6.7318 C   0  0  0  0  0  0  0  0  0  0  0  0
    2.5664   -0.3847    5.7878 C   0  0  0  0  0  0  0  0  0  0  0  0
    3.2293    0.3643    4.7624 O   0  0  0  0  0  0  0  0  0  0  0  0
    4.0045   -0.4695    3.8962 C   0  0  0  0  0  0  0  0  0  0  0  0
    4.2534    0.2673    2.5755 C   0  0  0  0  0  0  0  0  0  0  0  0
    3.3697   -0.1916    1.5443 O   0  0  0  0  0  0  0  0  0  0  0  0
    2.2139    0.6212    1.3181 C   0  0  0  0  0  0  0  0  0  0  0  0
    1.1735    0.5250    2.4475 C   0  0  0  0  0  0  0  0  0  0  0  0
    0.4700    0.9836    8.6516 C   0  0  0  0  0  0  0  0  0  0  0  0
   -0.3101    0.3936    9.6937 O   0  0  0  0  0  0  0  0  0  0  0  0
    0.4626   -0.4417   10.5443 C   0  0  0  0  0  0  0  0  0  0  0  0
  1  2  1  0  0  0  0
  2  3  1  0  0  0  0
  3  4  1  0  0  0  0
  4 21  1  0  0  0  0
  4  5  1  0  0  0  0
  5  6  1  0  0  0  0
  6  7  1  0  0  0  0
  7  8  1  0  0  0  0
  8  9  1  0  0  0  0
  9 10  1  0  0  0  0
 10 11  1  0  0  0  0
 11 12  1  0  0  0  0
 12 13  1  0  0  0  0
 13 14  1  0  0  0  0
 14 15  1  0  0  0  0
 15 16  1  0  0  0  0
 16 17  1  0  0  0  0
 17 18  1  0  0  0  0
 18 19  1  0  0  0  0
 19 20  1  0  0  0  0
 20 21  1  0  0  0  0
 13 22  1  0  0  0  0
 22 23  1  0  0  0  0
 23 24  1  0  0  0  0
M  END
$$$$
C28E2D80D12C7A8C
  -OEChem-11290615203D
MMFF94s SP Energy = 51.54
 27 29  0     0  0  0  0  0  0999 V2000
   -4.9519    1.7205   -0.4987 C   0  0  0  0  0  0  0  0  0  0  0  0
   -3.9865    2.4757    0.4344 C   0  0  0  0  0  0  0  0  0  0  0  0
   -2.7632    1.5811    0.7149 C   0  0  0  0  0  0  0  0  0  0  0  0
   -1.8654    2.1307    1.7908 C   0  0  0  0  0  0  0  0  0  0  0  0
   -2.3652    2.9323    2.8071 C   0  0  0  0  0  0  0  0  0  0  0  0
   -1.4879    3.3908    3.7910 C   0  0  0  0  0  0  0  0  0  0  0  0
   -0.1358    3.0349    3.7355 C   0  0  0  0  0  0  0  0  0  0  0  0
    0.2950    2.2250    2.6840 C   0  0  0  0  0  0  0  0  0  0  0  0
   -0.5577    1.7681    1.7298 N   0  0  0  0  0  0  0  0  0  0  0  0
    1.9990    1.7030    2.5256 S   0  0  0  0  0  0  0  0  0  0  0  0
    1.9766    0.9877    0.8455 C   0  0  0  0  0  0  0  0  0  0  0  0
    3.3717    0.5533    0.4176 C   0  0  0  0  0  0  0  0  0  0  0  0
    3.8148    0.8816   -0.6801 O   0  0  0  0  0  0  0  0  0  0  0  0
    3.9986   -0.2739    1.3361 N   0  0  0  0  0  0  0  0  0  0  0  0
    5.2482   -0.9117    1.2164 C   0  0  0  0  0  0  0  0  0  0  0  0
    5.6920   -1.6564    2.3182 C   0  0  0  0  0  0  0  0  0  0  0  0
    6.9208   -2.3230    2.2814 C   0  0  0  0  0  0  0  0  0  0  0  0
    7.7125   -2.2484    1.1395 C   0  0  0  0  0  0  0  0  0  0  0  0
    7.2839   -1.5138    0.0380 C   0  0  0  0  0  0  0  0  0  0  0  0
    6.0534   -0.8471    0.0769 C   0  0  0  0  0  0  0  0  0  0  0  0
    9.2236   -3.0680    1.0899 Cl  0  0  0  0  0  0  0  0  0  0  0  0
    0.7496    3.5081    4.7552 C   0  0  0  0  0  0  0  0  0  0  0  0
    1.4439    3.9004    5.5982 N   0  0  0  0  0  0  0  0  0  0  0  0
   -3.7958    3.3036    2.8465 C   0  0  0  0  0  0  0  0  0  0  0  0
   -4.2200    3.9791    3.7796 O   0  0  0  0  0  0  0  0  0  0  0  0
   -4.7101    2.7827    1.7576 C   0  0  0  0  0  0  0  0  0  0  0  0
   -3.5659    3.7807   -0.2721 C   0  0  0  0  0  0  0  0  0  0  0  0
  1  2  1  0  0  0  0
  2 26  1  0  0  0  0
  2  3  1  0  0  0  0
  3  4  1  0  0  0  0
  4  9  1  0  0  0  0
  4  5  2  0  0  0  0
  5  6  1  0  0  0  0
  6  7  2  0  0  0  0
  7  8  1  0  0  0  0
  8  9  2  0  0  0  0
  8 10  1  0  0  0  0
 10 11  1  0  0  0  0
 11 12  1  0  0  0  0
 12 13  2  0  0  0  0
 12 14  1  0  0  0  0
 14 15  1  0  0  0  0
 15 20  1  0  0  0  0
 15 16  2  0  0  0  0
 16 17  1  0  0  0  0
 17 18  2  0  0  0  0
 18 19  1  0  0  0  0
 19 20  2  0  0  0  0
 18 21  1  0  0  0  0
  7 22  1  0  0  0  0
 22 23  3  0  0  0  0
  5 24  1  0  0  0  0
 24 25  2  0  0  0  0
 24 26  1  0  0  0  0
  2 27  1  0  0  0  0
M  END
$$$$
D97580B059F3C059
  -OEChem-11290615203D
MMFF94s SP Energy = 52.45
 27 30  0     1  0  0  0  0  0999 V2000
   -3.0769   -3.2016    8.2767 C   0  0  0  0  0  0  0  0  0  0  0  0
   -3.4501   -3.8634    6.9793 C   0  0  0  0  0  0  0  0  0  0  0  0
   -4.2816   -4.7671    6.9243 O   0  0  0  0  0  0  0  0  0  0  0  0
   -2.8491   -3.4307    5.8337 N   0  0  0  0  0  0  0  0  0  0  0  0
   -1.8191   -2.4094    5.6826 C   0  0  2  0  0  0  0  0  0  0  0  0
   -2.0656   -1.6080    4.4002 C   0  0  0  0  0  0  0  0  0  0  0  0
   -1.3676   -2.4275    3.3268 C   0  0  0  0  0  0  0  0  0  0  0  0
   -0.0478   -2.8237    3.9936 C   0  0  1  0  0  0  0  0  0  0  0  0
   -0.3669   -2.9824    5.5143 C   0  0  2  0  0  0  0  0  0  0  0  0
   -0.1974   -4.4391    5.9766 C   0  0  0  0  0  0  0  0  0  0  0  0
    1.1362   -5.0864    5.5831 C   0  0  0  0  0  0  0  0  0  0  0  0
    1.7927   -4.5481    4.2850 C   0  0  2  0  0  0  0  0  0  0  0  0
    0.7147   -3.9931    3.3265 C   0  0  1  0  0  0  0  0  0  0  0  0
   -0.1533   -5.1329    2.7605 C   0  0  0  0  0  0  0  0  0  0  0  0
    0.6244   -6.3712    2.4182 C   0  0  0  0  0  0  0  0  0  0  0  0
    1.9134   -6.5896    2.7417 C   0  0  0  0  0  0  0  0  0  0  0  0
    2.7347   -5.5880    3.5551 C   0  0  2  0  0  0  0  0  0  0  0  0
    3.6446   -6.3179    4.5882 C   0  0  0  0  0  0  0  0  0  0  0  0
    4.4046   -7.5211    4.0201 C   0  0  0  0  0  0  0  0  0  0  0  0
    3.4561   -8.5235    3.3583 C   0  0  2  0  0  0  0  0  0  0  0  0
    2.6249   -7.8418    2.2630 C   0  0  0  0  0  0  0  0  0  0  0  0
    2.5996   -9.0702    4.3834 O   0  0  0  0  0  0  0  0  0  0  0  0
    2.0008  -10.2563    4.0949 C   0  0  0  0  0  0  0  0  0  0  0  0
    2.1545  -10.9015    3.0678 O   0  0  0  0  0  0  0  0  0  0  0  0
    1.1154  -10.6691    5.2303 C   0  0  0  0  0  0  0  0  0  0  0  0
    3.6532   -4.8202    2.5658 C   0  0  0  0  0  0  0  0  0  0  0  0
    0.5852   -2.0877    6.3465 C   0  0  0  0  0  0  0  0  0  0  0  0
  1  2  1  0  0  0  0
  2  3  2  0  0  0  0
  2  4  1  0  0  0  0
  4  5  1  0  0  0  0
  5  9  1  0  0  0  0
  5  6  1  0  0  0  0
  6  7  1  0  0  0  0
  7  8  1  0  0  0  0
  8 13  1  0  0  0  0
  8  9  1  0  0  0  0
  9 10  1  0  0  0  0
 10 11  1  0  0  0  0
 11 12  1  0  0  0  0
 12 17  1  0  0  0  0
 12 13  1  0  0  0  0
 13 14  1  0  0  0  0
 14 15  1  0  0  0  0
 15 16  2  0  0  0  0
 16 21  1  0  0  0  0
 16 17  1  0  0  0  0
 17 18  1  0  0  0  0
 18 19  1  0  0  0  0
 19 20  1  0  0  0  0
 20 21  1  0  0  0  0
 20 22  1  0  0  0  0
 22 23  1  0  0  0  0
 23 24  2  0  0  0  0
 23 25  1  0  0  0  0
 17 26  1  0  0  0  0
  9 27  1  0  0  0  0
M  END
$$$$
6D6115EFAC5CCC63
  -OEChem-11290615203D
MMFF94s SP Energy = 148.62
 20 21  0     0  0  0  0  0  0999 V2000
   -1.2882   -3.9185    0.0236 C   0  0  0  0  0  0  0  0  0  0  0  0
   -0.2779   -4.4966    0.9717 C   0  0  0  0  0  0  0  0  0  0  0  0
    1.0443   -4.0558    0.9518 C   0  0  0  0  0  0  0  0  0  0  0  0
    1.9916   -4.6463    1.7866 C   0  0  0  0  0  0  0  0  0  0  0  0
    1.5811   -5.6574    2.6518 C   0  0  0  0  0  0  0  0  0  0  0  0
    0.2903   -6.0721    2.6789 N   0  3  0  0  0  0  0  0  0  0  0  0
   -0.6235   -5.5323    1.8371 C   0  0  0  0  0  0  0  0  0  0  0  0
   -0.1004   -7.1832    3.5814 C   0  0  0  0  0  0  0  0  0  0  0  0
   -0.2557   -6.6972    5.0295 C   0  0  0  0  0  0  0  0  0  0  0  0
   -1.5087   -5.8457    5.2866 C   0  0  0  0  0  0  0  0  0  0  0  0
   -1.6747   -5.5224    6.7795 C   0  0  0  0  0  0  0  0  0  0  0  0
   -2.9131   -4.7326    6.9906 N   0  3  0  0  0  0  0  0  0  0  0  0
   -2.8568   -3.3789    6.9798 C   0  0  0  0  0  0  0  0  0  0  0  0
   -4.0006   -2.6117    7.1885 C   0  0  0  0  0  0  0  0  0  0  0  0
   -5.2060   -3.2650    7.4407 C   0  0  0  0  0  0  0  0  0  0  0  0
   -5.2586   -4.6579    7.4526 C   0  0  0  0  0  0  0  0  0  0  0  0
   -4.0823   -5.3720    7.2372 C   0  0  0  0  0  0  0  0  0  0  0  0
   -6.5432   -5.3690    7.7652 C   0  0  0  0  0  0  0  0  0  0  0  0
   -3.9271   -1.1127    7.2167 C   0  0  0  0  0  0  0  0  0  0  0  0
    3.4156   -4.1708    1.7790 C   0  0  0  0  0  0  0  0  0  0  0  0
  1  2  1  0  0  0  0
  2  7  1  0  0  0  0
  2  3  2  0  0  0  0
  3  4  1  0  0  0  0
  4  5  2  0  0  0  0
  5  6  1  0  0  0  0
  6  7  2  0  0  0  0
  6  8  1  0  0  0  0
  8  9  1  0  0  0  0
  9 10  1  0  0  0  0
 10 11  1  0  0  0  0
 11 12  1  0  0  0  0
 12 17  1  0  0  0  0
 12 13  2  0  0  0  0
 13 14  1  0  0  0  0
 14 15  2  0  0  0  0
 15 16  1  0  0  0  0
 16 17  2  0  0  0  0
 16 18  1  0  0  0  0
 14 19  1  0  0  0  0
  4 20  1  0  0  0  0
M  CHG  2   6   1  12   1
M  END
$$$$
BE24ADBD5B9B3044
  -OEChem-11290615203D
MMFF94s SP Energy = 53.06
 27 29  0     1  0  0  0  0  0999 V2000
   -4.0705   -3.6603   -0.7862 C   0  0  0  0  0  0  0  0  0  0  0  0
   -3.0986   -4.0774    0.3242 C   0  0  0  0  0  0  0  0  0  0  0  0
   -3.9385   -4.5393    1.5271 C   0  0  0  0  0  0  0  0  0  0  0  0
   -2.1053   -5.2021   -0.0746 C   0  0  2  0  0  0  0  0  0  0  0  0
   -0.7815   -4.7696   -0.7750 C   0  0  0  0  0  0  0  0  0  0  0  0
   -0.2117   -6.0027   -1.5126 C   0  0  0  0  0  0  0  0  0  0  0  0
   -0.6175   -7.1935   -0.8484 O   0  0  0  0  0  0  0  0  0  0  0  0
   -2.0301   -7.3857   -0.9850 C   0  0  2  0  0  0  0  0  0  0  0  0
   -2.7679   -6.1581   -0.9086 O   0  0  0  0  0  0  0  0  0  0  0  0
   -2.5495   -8.3738    0.0496 C   0  0  0  0  0  0  0  0  0  0  0  0
   -1.6773   -9.2359    0.7407 C   0  0  0  0  0  0  0  0  0  0  0  0
   -2.1518  -10.1448    1.6900 C   0  0  0  0  0  0  0  0  0  0  0  0
   -3.5309  -10.2427    1.8991 C   0  0  0  0  0  0  0  0  0  0  0  0
   -4.4150   -9.4122    1.2098 C   0  0  0  0  0  0  0  0  0  0  0  0
   -3.9269   -8.4822    0.2940 C   0  0  0  0  0  0  0  0  0  0  0  0
   -1.3299  -11.0235    2.4197 N   0  0  0  0  0  0  0  0  0  0  0  0
    0.0281  -11.0451    2.6386 C   0  0  0  0  0  0  0  0  0  0  0  0
    0.5680  -12.0718    3.0487 O   0  0  0  0  0  0  0  0  0  0  0  0
    0.8593   -9.8330    2.4822 C   0  0  0  0  0  0  0  0  0  0  0  0
    0.4827   -8.6208    3.0752 C   0  0  0  0  0  0  0  0  0  0  0  0
    1.2926   -7.4934    2.9218 C   0  0  0  0  0  0  0  0  0  0  0  0
    2.4794   -7.5860    2.1936 C   0  0  0  0  0  0  0  0  0  0  0  0
    2.8743   -8.8000    1.6303 C   0  0  0  0  0  0  0  0  0  0  0  0
    2.0680   -9.9303    1.7831 C   0  0  0  0  0  0  0  0  0  0  0  0
    3.4672   -6.1913    1.9941 Cl  0  0  0  0  0  0  0  0  0  0  0  0
    0.2167   -4.3017    0.3034 C   0  0  0  0  0  0  0  0  0  0  0  0
   -0.9273   -3.6414   -1.8061 C   0  0  0  0  0  0  0  0  0  0  0  0
  1  2  1  0  0  0  0
  2  3  1  0  0  0  0
  2  4  1  0  0  0  0
  4  9  1  0  0  0  0
  4  5  1  0  0  0  0
  5  6  1  0  0  0  0
  6  7  1  0  0  0  0
  7  8  1  0  0  0  0
  8  9  1  0  0  0  0
  8 10  1  0  0  0  0
 10 15  1  0  0  0  0
 10 11  2  0  0  0  0
 11 12  1  0  0  0  0
 12 13  2  0  0  0  0
 13 14  1  0  0  0  0
 14 15  2  0  0  0  0
 12 16  1  0  0  0  0
 16 17  1  0  0  0  0
 17 18  2  0  0  0  0
 17 19  1  0  0  0  0
 19 24  1  0  0  0  0
 19 20  2  0  0  0  0
 20 21  1  0  0  0  0
 21 22  2  0  0  0  0
 22 23  1  0  0  0  0
 23 24  2  0  0  0  0
 22 25  1  0  0  0  0
  5 26  1  0  0  0  0
  5 27  1  0  0  0  0
M  END
$$$$
07D6934061704B90
  -OEChem-11290615203D
MMFF94s SP Energy = 29.25
 27 30  0     1  0  0  0  0  0999 V2000
    6.5265   -1.7356    0.0034 C   0  0  0  0  0  0  0  0  0  0  0  0
    6.8398   -2.9020    0.9271 C   0  0  0  0  0  0  0  0  0  0  0  0
    6.4312   -2.5973    2.3682 C   0  0  0  0  0  0  0  0  0  0  0  0
    6.7825   -3.7183    3.2851 C   0  0  0  0  0  0  0  0  0  0  0  0
    6.0693   -4.7917    3.7944 C   0  0  0  0  0  0  0  0  0  0  0  0
    7.0080   -5.4731    4.5758 C   0  0  0  0  0  0  0  0  0  0  0  0
    8.2060   -4.9059    4.6152 N   0  0  0  0  0  0  0  0  0  0  0  0
    8.0503   -3.8399    3.8104 N   0  0  0  0  0  0  0  0  0  0  0  0
    6.7803   -6.6044    5.2648 O   0  0  0  0  0  0  0  0  0  0  0  0
    5.5047   -7.1759    5.1896 C   0  0  0  0  0  0  0  0  0  0  0  0
    4.5001   -6.6119    4.4703 C   0  0  0  0  0  0  0  0  0  0  0  0
    4.6813   -5.3209    3.6806 C   0  0  1  0  0  0  0  0  0  0  0  0
    3.7493   -4.2101    4.1063 C   0  0  0  0  0  0  0  0  0  0  0  0
    3.6500   -3.5590    5.3308 C   0  0  0  0  0  0  0  0  0  0  0  0
    2.6695   -2.5785    5.4795 C   0  0  0  0  0  0  0  0  0  0  0  0
    1.8045   -2.2682    4.4191 C   0  0  0  0  0  0  0  0  0  0  0  0
    1.9053   -2.9323    3.1921 C   0  0  0  0  0  0  0  0  0  0  0  0
    2.8825   -3.9015    3.0499 C   0  0  0  0  0  0  0  0  0  0  0  0
    3.1860   -4.7012    1.9324 N   0  0  0  0  0  0  0  0  0  0  0  0
    4.2691   -5.5588    2.2068 C   0  0  0  0  0  0  0  0  0  0  0  0
    4.7759   -6.3652    1.4391 O   0  0  0  0  0  0  0  0  0  0  0  0
    2.4485   -4.6852    0.6728 C   0  0  0  0  0  0  0  0  0  0  0  0
    3.3395   -4.2880   -0.5040 C   0  0  0  0  0  0  0  0  0  0  0  0
    1.7603   -6.0263    0.4116 C   0  0  0  0  0  0  0  0  0  0  0  0
    3.2172   -7.2359    4.4255 C   0  0  0  0  0  0  0  0  0  0  0  0
    2.1712   -7.7368    4.3930 N   0  0  0  0  0  0  0  0  0  0  0  0
    5.4034   -8.3303    5.9126 N   0  0  0  0  0  0  0  0  0  0  0  0
  1  2  1  0  0  0  0
  2  3  1  0  0  0  0
  3  4  1  0  0  0  0
  4  8  1  0  0  0  0
  4  5  2  0  0  0  0
  5 12  1  0  0  0  0
  5  6  1  0  0  0  0
  6  7  2  0  0  0  0
  7  8  1  0  0  0  0
  6  9  1  0  0  0  0
  9 10  1  0  0  0  0
 10 11  2  0  0  0  0
 11 12  1  0  0  0  0
 12 20  1  0  0  0  0
 12 13  1  0  0  0  0
 13 18  1  0  0  0  0
 13 14  2  0  0  0  0
 14 15  1  0  0  0  0
 15 16  2  0  0  0  0
 16 17  1  0  0  0  0
 17 18  2  0  0  0  0
 18 19  1  0  0  0  0
 19 20  1  0  0  0  0
 20 21  2  0  0  0  0
 19 22  1  0  0  0  0
 22 23  1  0  0  0  0
 22 24  1  0  0  0  0
 11 25  1  0  0  0  0
 25 26  3  0  0  0  0
 10 27  1  0  0  0  0
M  END
$$$$
46ABE619E5E8C26C
  -OEChem-11290615203D
MMFF94s SP Energy = 42.72
 24 25  0     0  0  0  0  0  0999 V2000
    0.3219   12.2603    0.6145 C   0  0  0  0  0  0  0  0  0  0  0  0
   -0.2276   11.1244    0.0201 C   0  0  0  0  0  0  0  0  0  0  0  0
   -0.2566    9.9151    0.7177 C   0  0  0  0  0  0  0  0  0  0  0  0
    0.2651    9.8423    2.0115 C   0  0  0  0  0  0  0  0  0  0  0  0
    0.8152   10.9808    2.6052 C   0  0  0  0  0  0  0  0  0  0  0  0
    0.8431   12.1892    1.9063 C   0  0  0  0  0  0  0  0  0  0  0  0
    0.2369    8.6053    2.7286 C   0  0  0  0  0  0  0  0  0  0  0  0
    0.2156    7.5691    3.3362 C   0  0  0  0  0  0  0  0  0  0  0  0
    0.1883    6.3223    4.0669 C   0  0  0  0  0  0  0  0  0  0  0  0
    0.7066    6.2614    5.1739 O   0  0  0  0  0  0  0  0  0  0  0  0
   -0.5268    5.1774    3.3826 C   0  0  0  0  0  0  0  0  0  0  0  0
   -0.3379    3.8583    4.1318 C   0  0  0  0  0  0  0  0  0  0  0  0
   -0.9565    2.6584    3.4116 C   0  0  0  0  0  0  0  0  0  0  0  0
   -2.4812    2.7042    3.3647 C   0  0  0  0  0  0  0  0  0  0  0  0
   -3.0240    1.4656    2.6954 C   0  0  0  0  0  0  0  0  0  0  0  0
   -3.1635    1.3611    1.4830 O   0  0  0  0  0  0  0  0  0  0  0  0
   -3.3499    0.3515    3.5553 C   0  0  0  0  0  0  0  0  0  0  0  0
   -3.6191   -0.5743    4.2719 C   0  0  0  0  0  0  0  0  0  0  0  0
   -3.9414   -1.6800    5.1196 C   0  0  0  0  0  0  0  0  0  0  0  0
   -4.4786   -2.8469    4.5709 C   0  0  0  0  0  0  0  0  0  0  0  0
   -4.7941   -3.9270    5.3976 C   0  0  0  0  0  0  0  0  0  0  0  0
   -4.5731   -3.8413    6.7721 C   0  0  0  0  0  0  0  0  0  0  0  0
   -4.0367   -2.6770    7.3217 C   0  0  0  0  0  0  0  0  0  0  0  0
   -3.7203   -1.5960    6.4963 C   0  0  0  0  0  0  0  0  0  0  0  0
  1  6  1  0  0  0  0
  1  2  2  0  0  0  0
  2  3  1  0  0  0  0
  3  4  2  0  0  0  0
  4  5  1  0  0  0  0
  5  6  2  0  0  0  0
  4  7  1  0  0  0  0
  7  8  3  0  0  0  0
  8  9  1  0  0  0  0
  9 10  2  0  0  0  0
  9 11  1  0  0  0  0
 11 12  1  0  0  0  0
 12 13  1  0  0  0  0
 13 14  1  0  0  0  0
 14 15  1  0  0  0  0
 15 16  2  0  0  0  0
 15 17  1  0  0  0  0
 17 18  3  0  0  0  0
 18 19  1  0  0  0  0
 19 24  1  0  0  0  0
 19 20  2  0  0  0  0
 20 21  1  0  0  0  0
 21 22  2  0  0  0  0
 22 23  1  0  0  0  0
 23 24  2  0  0  0  0
M  END
$$$$
77DBB7B40F84F6CD
  -OEChem-11290615203D
MMFF94s SP Energy = 50.34
 27 29  0     0  0  0  0  0  0999 V2000
   -4.7926   -3.4053    0.8527 C   0  0  0  0  0  0  0  0  0  0  0  0
   -4.7791   -3.4443    2.6650 S   0  0  0  0  0  0  0  0  0  0  0  0
   -3.4347   -2.3155    2.9704 C   0  0  0  0  0  0  0  0  0  0  0  0
   -3.6825   -1.1217    3.6507 C   0  0  0  0  0  0  0  0  0  0  0  0
   -2.6419   -0.2223    3.9019 C   0  0  0  0  0  0  0  0  0  0  0  0
   -1.3307   -0.5085    3.4922 C   0  0  0  0  0  0  0  0  0  0  0  0
   -1.0911   -1.7142    2.8147 C   0  0  0  0  0  0  0  0  0  0  0  0
   -2.1327   -2.6121    2.5616 C   0  0  0  0  0  0  0  0  0  0  0  0
   -0.2365    0.4538    3.7409 C   0  0  0  0  0  0  0  0  0  0  0  0
    0.1746    1.3176    2.7002 C   0  0  0  0  0  0  0  0  0  0  0  0
    1.1860    2.2369    2.9425 C   0  0  0  0  0  0  0  0  0  0  0  0
    1.7613    2.3580    4.1484 N   0  0  0  0  0  0  0  0  0  0  0  0
    1.3822    1.5454    5.1698 C   0  0  0  0  0  0  0  0  0  0  0  0
    0.3958    0.5520    5.0140 C   0  0  0  0  0  0  0  0  0  0  0  0
   -0.0097   -0.3798    6.1484 C   0  0  0  0  0  0  0  0  0  0  0  0
    0.3758   -1.8631    5.9312 C   0  0  0  0  0  0  0  0  0  0  0  0
    1.1035   -2.5143    7.1220 C   0  0  0  0  0  0  0  0  0  0  0  0
    2.6322   -2.5428    6.9428 C   0  0  0  0  0  0  0  0  0  0  0  0
    3.3925   -2.2721    8.2518 C   0  0  0  0  0  0  0  0  0  0  0  0
    4.7142   -1.4976    8.0571 C   0  0  0  0  0  0  0  0  0  0  0  0
    4.7072   -0.0870    8.6813 C   0  0  0  0  0  0  0  0  0  0  0  0
    4.1628    1.0750    7.8273 C   0  0  0  0  0  0  0  0  0  0  0  0
    3.0015    0.6948    6.9212 C   0  0  0  0  0  0  0  0  0  0  0  0
    2.1223    1.8496    6.4584 C   0  0  0  0  0  0  0  0  0  0  0  0
    1.6301    3.1504    2.0091 N   0  0  0  0  0  0  0  0  0  0  0  0
   -0.4309    1.2641    1.4012 C   0  0  0  0  0  0  0  0  0  0  0  0
   -0.8914    1.2144    0.3357 N   0  0  0  0  0  0  0  0  0  0  0  0
  1  2  1  0  0  0  0
  2  3  1  0  0  0  0
  3  8  1  0  0  0  0
  3  4  2  0  0  0  0
  4  5  1  0  0  0  0
  5  6  2  0  0  0  0
  6  7  1  0  0  0  0
  7  8  2  0  0  0  0
  6  9  1  0  0  0  0
  9 14  1  0  0  0  0
  9 10  2  0  0  0  0
 10 11  1  0  0  0  0
 11 12  2  0  0  0  0
 12 13  1  0  0  0  0
 13 24  1  0  0  0  0
 13 14  2  0  0  0  0
 14 15  1  0  0  0  0
 15 16  1  0  0  0  0
 16 17  1  0  0  0  0
 17 18  1  0  0  0  0
 18 19  1  0  0  0  0
 19 20  1  0  0  0  0
 20 21  1  0  0  0  0
 21 22  1  0  0  0  0
 22 23  1  0  0  0  0
 23 24  1  0  0  0  0
 11 25  1  0  0  0  0
 10 26  1  0  0  0  0
 26 27  3  0  0  0  0
M  END
$$$$
949EA1F159B121A4
  -OEChem-11290615203D
MMFF94s SP Energy = -12.03
 24 26  0     1  0  0  0  0  0999 V2000
    0.3543    8.4052   -4.8449 C   0  0  0  0  0  0  0  0  0  0  0  0
    0.6763    6.9686   -4.4163 C   0  0  1  0  0  0  0  0  0  0  0  0
    0.1152    6.6341   -3.0016 C   0  0  0  0  0  0  0  0  0  0  0  0
    0.6129    7.5877   -1.8969 C   0  0  0  0  0  0  0  0  0  0  0  0
    2.0983    7.4054   -1.5884 C   0  0  0  0  0  0  0  0  0  0  0  0
    2.4213    5.9601   -1.2185 C   0  0  0  0  0  0  0  0  0  0  0  0
    1.9095    4.9681   -2.2594 C   0  0  0  0  0  0  0  0  0  0  0  0
    0.4287    5.1870   -2.5651 C   0  0  0  0  0  0  0  0  0  0  0  0
    0.1317    6.0493   -5.4200 N   0  0  0  0  0  0  0  0  0  0  0  0
    0.7878    5.7964   -6.6025 C   0  0  0  0  0  0  0  0  0  0  0  0
    1.9123    6.2431   -6.8289 O   0  0  0  0  0  0  0  0  0  0  0  0
    0.1103    4.8835   -7.6156 C   0  0  1  0  0  0  0  0  0  0  0  0
    0.5698    3.4171   -7.4833 C   0  0  1  0  0  0  0  0  0  0  0  0
    0.2049    2.8042   -6.1266 C   0  0  0  0  0  0  0  0  0  0  0  0
   -1.3309    2.7521   -6.1512 C   0  0  0  0  0  0  0  0  0  0  0  0
   -1.6894    3.2703   -7.5536 C   0  0  1  0  0  0  0  0  0  0  0  0
   -1.4389    4.7932   -7.6125 C   0  0  2  0  0  0  0  0  0  0  0  0
   -2.0351    5.4224   -8.8531 C   0  0  0  0  0  0  0  0  0  0  0  0
   -1.5354    6.2924   -9.5459 O   0  0  0  0  0  0  0  0  0  0  0  0
   -3.2945    5.0135   -9.1022 O   0  0  0  0  0  0  0  0  0  0  0  0
   -0.4971    2.7628   -8.3239 C   0  0  0  0  0  0  0  0  0  0  0  0
   -0.4135    1.9867   -9.4170 C   0  0  0  0  0  0  0  0  0  0  0  0
    0.8961    1.5921  -10.0467 C   0  0  0  0  0  0  0  0  0  0  0  0
   -1.6186    1.4336  -10.1299 C   0  0  0  0  0  0  0  0  0  0  0  0
  1  2  1  0  0  0  0
  2  3  1  0  0  0  0
  3  8  1  0  0  0  0
  3  4  1  0  0  0  0
  4  5  1  0  0  0  0
  5  6  1  0  0  0  0
  6  7  1  0  0  0  0
  7  8  1  0  0  0  0
  2  9  1  0  0  0  0
  9 10  1  0  0  0  0
 10 11  2  0  0  0  0
 10 12  1  0  0  0  0
 12 17  1  0  0  0  0
 12 13  1  0  0  0  0
 13 21  1  0  0  0  0
 13 14  1  0  0  0  0
 14 15  1  0  0  0  0
 15 16  1  0  0  0  0
 16 17  1  0  0  0  0
 17 18  1  0  0  0  0
 18 19  2  0  0  0  0
 18 20  1  0  0  0  0
 16 21  1  0  0  0  0
 21 22  2  0  0  0  0
 22 23  1  0  0  0  0
 22 24  1  0  0  0  0
M  END
$$$$
FB8BBA7A63970A2B
  -OEChem-11290615203D
MMFF94s SP Energy = 60.85
 22 23  0     0  0  0  0  0  0999 V2000
   -3.4916    2.3458    4.0345 C   0  0  0  0  0  0  0  0  0  0  0  0
   -2.6956    2.7807    2.9404 O   0  0  0  0  0  0  0  0  0  0  0  0
   -3.0182    3.9736    2.3429 C   0  0  0  0  0  0  0  0  0  0  0  0
   -2.2093    4.3612    1.2493 C   0  0  0  0  0  0  0  0  0  0  0  0
   -2.5075    5.5668    0.5831 C   0  0  0  0  0  0  0  0  0  0  0  0
   -3.5820    6.3696    0.9762 C   0  0  0  0  0  0  0  0  0  0  0  0
   -4.3589    5.9810    2.0680 C   0  0  0  0  0  0  0  0  0  0  0  0
   -4.0817    4.7897    2.7451 C   0  0  0  0  0  0  0  0  0  0  0  0
   -3.9318    7.8853    0.1086 S   0  0  0  0  0  0  0  0  0  0  0  0
   -5.0958    7.2452   -0.9400 C   0  0  0  0  0  0  0  0  0  0  0  0
   -5.9027    6.8140   -1.6533 N   0  0  0  0  0  0  0  0  0  0  0  0
   -1.0672    3.5430    0.7865 C   0  0  0  0  0  0  0  0  0  0  0  0
   -1.0012    3.0053   -0.5119 C   0  0  0  0  0  0  0  0  0  0  0  0
    0.1086    2.2724   -0.9404 C   0  0  0  0  0  0  0  0  0  0  0  0
    1.1600    2.0226   -0.0597 C   0  0  0  0  0  0  0  0  0  0  0  0
    1.1101    2.5142    1.2474 C   0  0  0  0  0  0  0  0  0  0  0  0
    0.0110    3.2839    1.6542 C   0  0  0  0  0  0  0  0  0  0  0  0
    2.4616    2.1976    2.3660 S   0  0  0  0  0  0  0  0  0  0  0  0
    1.6779    1.0266    3.3035 C   0  0  0  0  0  0  0  0  0  0  0  0
    1.1498    0.2245    3.9545 N   0  0  0  0  0  0  0  0  0  0  0  0
   -1.9987    3.2423   -1.4255 O   0  0  0  0  0  0  0  0  0  0  0  0
   -2.9665    2.1921   -1.3764 C   0  0  0  0  0  0  0  0  0  0  0  0
  1  2  1  0  0  0  0
  2  3  1  0  0  0  0
  3  8  1  0  0  0  0
  3  4  2  0  0  0  0
  4  5  1  0  0  0  0
  5  6  2  0  0  0  0
  6  7  1  0  0  0  0
  7  8  2  0  0  0  0
  6  9  1  0  0  0  0
  9 10  1  0  0  0  0
 10 11  3  0  0  0  0
  4 12  1  0  0  0  0
 12 17  1  0  0  0  0
 12 13  2  0  0  0  0
 13 14  1  0  0  0  0
 14 15  2  0  0  0  0
 15 16  1  0  0  0  0
 16 17  2  0  0  0  0
 16 18  1  0  0  0  0
 18 19  1  0  0  0  0
 19 20  3  0  0  0  0
 13 21  1  0  0  0  0
 21 22  1  0  0  0  0
M  END
$$$$
4785C45D3DDD2383
  -OEChem-11290615203D
MMFF94s SP Energy = 32.95
 27 30  0     1  0  0  0  0  0999 V2000
   10.1012    1.9962   -2.5700 C   0  0  0  0  0  0  0  0  0  0  0  0
   10.0303    0.7044   -1.7565 C   0  0  0  0  0  0  0  0  0  0  0  0
   10.5287   -0.5017   -2.5491 C   0  0  0  0  0  0  0  0  0  0  0  0
    9.7970   -0.5741   -3.8759 C   0  0  0  0  0  0  0  0  0  0  0  0
    9.1771   -1.6002   -4.3742 N   0  0  0  0  0  0  0  0  0  0  0  0
    9.1686   -2.7788   -3.7009 N   0  0  0  0  0  0  0  0  0  0  0  0
    8.4180   -3.8884   -4.0031 C   0  0  0  0  0  0  0  0  0  0  0  0
    8.5342   -4.9648   -3.2881 N   0  0  0  0  0  0  0  0  0  0  0  0
    7.7433   -6.1648   -3.6987 C   0  0  0  0  0  0  0  0  0  0  0  0
    8.6682   -7.0771   -4.5345 C   0  0  0  0  0  0  0  0  0  0  0  0
    9.8108   -7.6888   -3.7276 C   0  0  0  0  0  0  0  0  0  0  0  0
    9.2922   -8.4282   -2.5016 C   0  0  0  0  0  0  0  0  0  0  0  0
    8.4302   -7.5218   -1.6335 C   0  0  0  0  0  0  0  0  0  0  0  0
    7.2853   -6.8915   -2.4259 C   0  0  0  0  0  0  0  0  0  0  0  0
    6.3556   -5.5397   -4.7213 P   0  0  2  0  0  0  0  0  0  0  0  0
    6.0158   -6.4307   -5.8869 O   0  0  0  0  0  0  0  0  0  0  0  0
    7.2838   -3.8083   -5.3376 S   0  0  0  0  0  0  0  0  0  0  0  0
    5.0782   -5.1073   -3.7649 N   0  0  0  0  0  0  0  0  0  0  0  0
    4.0754   -6.0871   -3.6464 N   0  0  0  0  0  0  0  0  0  0  0  0
    3.5733   -6.4983   -2.4156 C   0  0  0  0  0  0  0  0  0  0  0  0
    2.6422   -7.4628   -2.4258 N   0  0  0  0  0  0  0  0  0  0  0  0
    2.1670   -7.8639   -1.2319 C   0  0  0  0  0  0  0  0  0  0  0  0
    2.5885   -7.3443   -0.0336 C   0  0  0  0  0  0  0  0  0  0  0  0
    3.5477   -6.3672   -0.1247 C   0  0  0  0  0  0  0  0  0  0  0  0
    4.0560   -5.9311   -1.2921 N   0  0  0  0  0  0  0  0  0  0  0  0
    9.8260    0.6936   -4.7106 C   0  0  0  0  0  0  0  0  0  0  0  0
    9.3262    1.8683   -3.8805 C   0  0  0  0  0  0  0  0  0  0  0  0
  1 27  1  0  0  0  0
  1  2  1  0  0  0  0
  2  3  1  0  0  0  0
  3  4  1  0  0  0  0
  4  5  2  0  0  0  0
  5  6  1  0  0  0  0
  6  7  1  0  0  0  0
  7 17  1  0  0  0  0
  7  8  2  0  0  0  0
  8  9  1  0  0  0  0
  9 14  1  0  0  0  0
  9 10  1  0  0  0  0
 10 11  1  0  0  0  0
 11 12  1  0  0  0  0
 12 13  1  0  0  0  0
 13 14  1  0  0  0  0
  9 15  1  0  0  0  0
 15 16  2  0  0  0  0
 15 17  1  0  0  0  0
 15 18  1  0  0  0  0
 18 19  1  0  0  0  0
 19 20  1  0  0  0  0
 20 25  1  0  0  0  0
 20 21  2  0  0  0  0
 21 22  1  0  0  0  0
 22 23  2  0  0  0  0
 23 24  1  0  0  0  0
 24 25  2  0  0  0  0
  4 26  1  0  0  0  0
 26 27  1  0  0  0  0
M  END
$$$$
8AC01BB6DD17C1FF
  -OEChem-11290615203D
MMFF94s SP Energy = 73.76
 27 30  0     0  0  0  0  0  0999 V2000
   -3.7323   12.2932   -6.4557 C   0  0  0  0  0  0  0  0  0  0  0  0
   -4.6604   11.1764   -6.9278 C   0  0  0  0  0  0  0  0  0  0  0  0
   -4.9143   10.1676   -5.7977 C   0  0  0  0  0  0  0  0  0  0  0  0
   -5.7511    8.9884   -6.2883 C   0  0  0  0  0  0  0  0  0  0  0  0
   -5.0936    8.3469   -7.4399 N   0  0  0  0  0  0  0  0  0  0  0  0
   -4.9388    9.2705   -8.5751 C   0  0  0  0  0  0  0  0  0  0  0  0
   -4.0805   10.4683   -8.1628 C   0  0  0  0  0  0  0  0  0  0  0  0
   -4.6184    7.0285   -7.4684 C   0  0  0  0  0  0  0  0  0  0  0  0
   -3.9931    6.2351   -8.8144 S   0  0  0  0  0  0  0  0  0  0  0  0
   -4.6660    6.1450   -5.9416 S   0  0  0  0  0  0  0  0  0  0  0  0
   -2.9819    6.5353   -5.3693 C   0  0  0  0  0  0  0  0  0  0  0  0
   -2.9543    6.5221   -3.8436 C   0  0  0  0  0  0  0  0  0  0  0  0
   -3.0628    5.4790   -3.1978 O   0  0  0  0  0  0  0  0  0  0  0  0
   -2.8596    7.8004   -3.2710 N   0  0  0  0  0  0  0  0  0  0  0  0
   -1.6459    8.5604   -3.4375 C   0  0  0  0  0  0  0  0  0  0  0  0
   -0.4912    7.9126   -3.9376 C   0  0  0  0  0  0  0  0  0  0  0  0
    0.7140    8.5913   -4.1399 C   0  0  0  0  0  0  0  0  0  0  0  0
    0.8042    9.9386   -3.8339 C   0  0  0  0  0  0  0  0  0  0  0  0
   -0.3069   10.5934   -3.3116 C   0  0  0  0  0  0  0  0  0  0  0  0
   -1.5231    9.9149   -3.1003 C   0  0  0  0  0  0  0  0  0  0  0  0
   -2.8329   10.8841   -2.4197 S   0  0  0  0  0  0  0  0  0  0  0  0
   -4.0207    9.6344   -2.0208 C   0  0  0  0  0  0  0  0  0  0  0  0
   -5.1221   10.0727   -1.2583 C   0  0  0  0  0  0  0  0  0  0  0  0
   -6.1690    9.2134   -0.9432 C   0  0  0  0  0  0  0  0  0  0  0  0
   -6.1286    7.9070   -1.3979 C   0  0  0  0  0  0  0  0  0  0  0  0
   -5.0383    7.4655   -2.1549 C   0  0  0  0  0  0  0  0  0  0  0  0
   -3.9491    8.3075   -2.4742 C   0  0  0  0  0  0  0  0  0  0  0  0
  1  2  1  0  0  0  0
  2  7  1  0  0  0  0
  2  3  1  0  0  0  0
  3  4  1  0  0  0  0
  4  5  1  0  0  0  0
  5  6  1  0  0  0  0
  6  7  1  0  0  0  0
  5  8  1  0  0  0  0
  8  9  2  0  0  0  0
  8 10  1  0  0  0  0
 10 11  1  0  0  0  0
 11 12  1  0  0  0  0
 12 13  2  0  0  0  0
 12 14  1  0  0  0  0
 14 27  1  0  0  0  0
 14 15  1  0  0  0  0
 15 20  1  0  0  0  0
 15 16  2  0  0  0  0
 16 17  1  0  0  0  0
 17 18  2  0  0  0  0
 18 19  1  0  0  0  0
 19 20  2  0  0  0  0
 20 21  1  0  0  0  0
 21 22  1  0  0  0  0
 22 27  1  0  0  0  0
 22 23  2  0  0  0  0
 23 24  1  0  0  0  0
 24 25  2  0  0  0  0
 25 26  1  0  0  0  0
 26 27  2  0  0  0  0
M  END
$$$$
50D618CAB2B33F2E
  -OEChem-11290615203D
MMFF94s SP Energy = 135.65
 26 28  0     0  0  0  0  0  0999 V2000
    1.4101   -0.7994   10.6778 C   0  0  0  0  0  0  0  0  0  0  0  0
    2.7452   -0.7464   11.4429 C   0  0  0  0  0  0  0  0  0  0  0  0
    3.8305   -1.0139   10.5550 O   0  0  0  0  0  0  0  0  0  0  0  0
    5.1085   -0.8617   11.0360 C   0  0  0  0  0  0  0  0  0  0  0  0
    5.4146   -0.5074   12.3560 C   0  0  0  0  0  0  0  0  0  0  0  0
    6.7433   -0.3490   12.7614 C   0  0  0  0  0  0  0  0  0  0  0  0
    7.7805   -0.5421   11.8545 C   0  0  0  0  0  0  0  0  0  0  0  0
    7.4922   -0.9048   10.5400 C   0  0  0  0  0  0  0  0  0  0  0  0
    6.1643   -1.0788   10.1246 C   0  0  0  0  0  0  0  0  0  0  0  0
    5.9003   -1.5702    8.4173 S   0  0  0  0  0  0  0  0  0  0  0  0
    5.2618   -3.2566    8.7133 C   0  0  0  0  0  0  0  0  0  0  0  0
    4.5849   -3.8053    7.4506 C   0  0  0  0  0  0  0  0  0  0  0  0
    3.9493   -5.1236    7.6537 N   0  0  0  0  0  0  0  0  0  0  0  0
    2.7227   -4.9941    8.4573 C   0  0  0  0  0  0  0  0  0  0  0  0
    2.0203   -6.3435    8.6791 C   0  0  0  0  0  0  0  0  0  0  0  0
    0.8480   -6.2051    9.4949 O   0  0  0  0  0  0  0  0  0  0  0  0
    1.0221   -5.8809   10.8176 C   0  0  0  0  0  0  0  0  0  0  0  0
    2.1369   -6.2887   11.5629 C   0  0  0  0  0  0  0  0  0  0  0  0
    2.2500   -5.9627   12.9167 C   0  0  0  0  0  0  0  0  0  0  0  0
    1.2415   -5.2445   13.5476 C   0  0  0  0  0  0  0  0  0  0  0  0
    0.1188   -4.8489   12.8226 C   0  0  0  0  0  0  0  0  0  0  0  0
    0.0010   -5.1491   11.4548 C   0  0  0  0  0  0  0  0  0  0  0  0
   -1.4983   -4.5779   10.6561 S   0  0  0  0  0  0  0  0  0  0  0  0
   -0.8534   -3.5422    9.2896 C   0  0  0  0  0  0  0  0  0  0  0  0
   -0.3473   -2.1552    9.7167 C   0  0  0  0  0  0  0  0  0  0  0  0
    0.9912   -2.1652   10.3224 N   0  0  0  0  0  0  0  0  0  0  0  0
  1 26  1  0  0  0  0
  1  2  1  0  0  0  0
  2  3  1  0  0  0  0
  3  4  1  0  0  0  0
  4  9  1  0  0  0  0
  4  5  2  0  0  0  0
  5  6  1  0  0  0  0
  6  7  2  0  0  0  0
  7  8  1  0  0  0  0
  8  9  2  0  0  0  0
  9 10  1  0  0  0  0
 10 11  1  0  0  0  0
 11 12  1  0  0  0  0
 12 13  1  0  0  0  0
 13 14  1  0  0  0  0
 14 15  1  0  0  0  0
 15 16  1  0  0  0  0
 16 17  1  0  0  0  0
 17 22  1  0  0  0  0
 17 18  2  0  0  0  0
 18 19  1  0  0  0  0
 19 20  2  0  0  0  0
 20 21  1  0  0  0  0
 21 22  2  0  0  0  0
 22 23  1  0  0  0  0
 23 24  1  0  0  0  0
 24 25  1  0  0  0  0
 25 26  1  0  0  0  0
M  END
$$$$
8EB32572331A3855
  -OEChem-11290615203D
MMFF94s SP Energy = 125.38
 27 30  0     0  0  0  0  0  0999 V2000
   -0.6618   -0.7665    5.0770 C   0  0  0  0  0  0  0  0  0  0  0  0
   -0.4826   -0.4794    3.5937 C   0  0  0  0  0  0  0  0  0  0  0  0
    0.9288   -0.3028    3.0668 C   0  0  0  0  0  0  0  0  0  0  0  0
    1.0167   -0.2126    1.6560 C   0  0  0  0  0  0  0  0  0  0  0  0
    2.2407   -0.1206    1.0009 C   0  0  0  0  0  0  0  0  0  0  0  0
    3.4084   -0.1156    1.7436 C   0  0  0  0  0  0  0  0  0  0  0  0
    3.3443   -0.1906    3.1368 C   0  0  0  0  0  0  0  0  0  0  0  0
    2.1187   -0.2769    3.8326 C   0  0  0  0  0  0  0  0  0  0  0  0
    2.1545   -0.2932    5.2759 N   0  0  0  0  0  0  0  0  0  0  0  0
    1.2538    0.6009    5.9196 C   0  0  0  0  0  0  0  0  0  0  0  0
    1.7567    1.7198    6.6007 C   0  0  0  0  0  0  0  0  0  0  0  0
    0.8907    2.6080    7.2392 C   0  0  0  0  0  0  0  0  0  0  0  0
   -0.4836    2.3878    7.1982 C   0  0  0  0  0  0  0  0  0  0  0  0
   -0.9935    1.2848    6.5138 C   0  0  0  0  0  0  0  0  0  0  0  0
   -0.1284    0.3899    5.8683 C   0  0  0  0  0  0  0  0  0  0  0  0
    3.1440   -1.0046    5.9834 C   0  0  0  0  0  0  0  0  0  0  0  0
    4.0755   -1.6190    5.4493 O   0  0  0  0  0  0  0  0  0  0  0  0
    3.0013   -1.1170    7.5006 C   0  0  0  0  0  0  0  0  0  0  0  0
    1.9024   -2.5119    7.9059 S   0  0  0  0  0  0  0  0  0  0  0  0
    2.0553   -2.4528    9.6622 C   0  0  0  0  0  0  0  0  0  0  0  0
    3.3054   -3.3271   10.3736 S   0  0  0  0  0  0  0  0  0  0  0  0
    1.1087   -1.6835   10.3497 N   0  0  0  0  0  0  0  0  0  0  0  0
   -0.0856   -1.0613    9.7387 C   0  0  0  0  0  0  0  0  0  0  0  0
   -0.3250    0.3487   10.2880 C   0  0  0  0  0  0  0  0  0  0  0  0
   -0.4177    0.3401   11.7181 O   0  0  0  0  0  0  0  0  0  0  0  0
    0.7972   -0.1579   12.2927 C   0  0  0  0  0  0  0  0  0  0  0  0
    1.0873   -1.5878   11.8250 C   0  0  0  0  0  0  0  0  0  0  0  0
  1 15  1  0  0  0  0
  1  2  1  0  0  0  0
  2  3  1  0  0  0  0
  3  8  1  0  0  0  0
  3  4  2  0  0  0  0
  4  5  1  0  0  0  0
  5  6  2  0  0  0  0
  6  7  1  0  0  0  0
  7  8  2  0  0  0  0
  8  9  1  0  0  0  0
  9 10  1  0  0  0  0
 10 15  1  0  0  0  0
 10 11  2  0  0  0  0
 11 12  1  0  0  0  0
 12 13  2  0  0  0  0
 13 14  1  0  0  0  0
 14 15  2  0  0  0  0
  9 16  1  0  0  0  0
 16 17  2  0  0  0  0
 16 18  1  0  0  0  0
 18 19  1  0  0  0  0
 19 20  1  0  0  0  0
 20 21  2  0  0  0  0
 20 22  1  0  0  0  0
 22 27  1  0  0  0  0
 22 23  1  0  0  0  0
 23 24  1  0  0  0  0
 24 25  1  0  0  0  0
 25 26  1  0  0  0  0
 26 27  1  0  0  0  0
M  END
$$$$
F4EA99327E55F7E1
  -OEChem-11290615203D
MMFF94s SP Energy = 12.83
 27 30  0     0  0  0  0  0  0999 V2000
   -6.5052    1.2774   -0.1239 C   0  0  0  0  0  0  0  0  0  0  0  0
   -5.7491    2.4063    0.1514 C   0  0  0  0  0  0  0  0  0  0  0  0
   -4.3581    2.3699    0.0414 C   0  0  0  0  0  0  0  0  0  0  0  0
   -3.7331    1.1701   -0.3536 C   0  0  0  0  0  0  0  0  0  0  0  0
   -4.4662    0.0174   -0.6383 C   0  0  0  0  0  0  0  0  0  0  0  0
   -5.8797    0.0899   -0.5157 C   0  0  0  0  0  0  0  0  0  0  0  0
   -3.5959   -1.0687   -1.0185 C   0  0  0  0  0  0  0  0  0  0  0  0
   -2.2551   -0.7300   -1.0132 C   0  0  0  0  0  0  0  0  0  0  0  0
   -2.0496    0.9070   -0.5495 S   0  0  0  0  0  0  0  0  0  0  0  0
   -1.1156   -1.5722   -1.3456 C   0  0  0  0  0  0  0  0  0  0  0  0
   -1.1819   -2.7280   -1.7457 O   0  0  0  0  0  0  0  0  0  0  0  0
    0.0612   -0.9128   -1.1425 O   0  0  0  0  0  0  0  0  0  0  0  0
    1.2512   -1.6302   -1.4877 C   0  0  0  0  0  0  0  0  0  0  0  0
    1.7123   -1.2070   -2.8143 C   0  0  0  0  0  0  0  0  0  0  0  0
    2.0810   -0.8574   -3.9036 C   0  0  0  0  0  0  0  0  0  0  0  0
    2.5302   -0.4232   -5.2338 C   0  0  0  0  0  0  0  0  0  0  0  0
    1.6624   -1.3280   -6.5450 S   0  0  0  0  0  0  0  0  0  0  0  0
    2.4011   -0.6116   -7.9606 C   0  0  0  0  0  0  0  0  0  0  0  0
    3.3147    0.3260   -7.8682 N   0  0  0  0  0  0  0  0  0  0  0  0
    3.7216    0.7058   -9.1368 C   0  0  0  0  0  0  0  0  0  0  0  0
    4.6887    1.6871   -9.4350 C   0  0  0  0  0  0  0  0  0  0  0  0
    5.0043    1.9709  -10.7680 C   0  0  0  0  0  0  0  0  0  0  0  0
    4.3696    1.2907  -11.8027 C   0  0  0  0  0  0  0  0  0  0  0  0
    3.4068    0.3129  -11.5339 C   0  0  0  0  0  0  0  0  0  0  0  0
    3.0978    0.0362  -10.1917 C   0  0  0  0  0  0  0  0  0  0  0  0
    1.9735   -1.0959   -9.5454 S   0  0  0  0  0  0  0  0  0  0  0  0
   -4.2349   -2.6168   -1.4218 Cl  0  0  0  0  0  0  0  0  0  0  0  0
  1  6  1  0  0  0  0
  1  2  2  0  0  0  0
  2  3  1  0  0  0  0
  3  4  2  0  0  0  0
  4  9  1  0  0  0  0
  4  5  1  0  0  0  0
  5  6  2  0  0  0  0
  5  7  1  0  0  0  0
  7  8  2  0  0  0  0
  8  9  1  0  0  0  0
  8 10  1  0  0  0  0
 10 11  2  0  0  0  0
 10 12  1  0  0  0  0
 12 13  1  0  0  0  0
 13 14  1  0  0  0  0
 14 15  3  0  0  0  0
 15 16  1  0  0  0  0
 16 17  1  0  0  0  0
 17 18  1  0  0  0  0
 18 26  1  0  0  0  0
 18 19  2  0  0  0  0
 19 20  1  0  0  0  0
 20 25  1  0  0  0  0
 20 21  2  0  0  0  0
 21 22  1  0  0  0  0
 22 23  2  0  0  0  0
 23 24  1  0  0  0  0
 24 25  2  0  0  0  0
 25 26  1  0  0  0  0
  7 27  1  0  0  0  0
M  END
$$$$
3687ED49C2E39468
  -OEChem-11290615203D
MMFF94s SP Energy = -16.68
 27 29  0     0  0  0  0  0  0999 V2000
    9.2145   -1.3785   -1.6079 C   0  0  0  0  0  0  0  0  0  0  0  0
    8.1163   -2.3437   -2.0482 C   0  0  0  0  0  0  0  0  0  0  0  0
    7.5958   -1.9769   -3.4421 C   0  0  0  0  0  0  0  0  0  0  0  0
    6.4739   -2.9118   -3.8777 C   0  0  0  0  0  0  0  0  0  0  0  0
    5.3967   -2.9530   -2.8743 N   0  0  0  0  0  0  0  0  0  0  0  0
    5.8181   -3.2532   -1.4941 C   0  0  0  0  0  0  0  0  0  0  0  0
    6.9579   -2.3447   -1.0447 C   0  0  0  0  0  0  0  0  0  0  0  0
    3.9153   -2.2132   -3.1780 S   0  0  0  0  0  0  0  0  0  0  0  0
    3.6219   -2.3752   -4.5888 O   0  0  0  0  0  0  0  0  0  0  0  0
    2.9533   -2.6351   -2.1848 O   0  0  0  0  0  0  0  0  0  0  0  0
    4.2454   -0.4950   -2.9348 C   0  0  0  0  0  0  0  0  0  0  0  0
    4.2183    0.0426   -1.6545 C   0  0  0  0  0  0  0  0  0  0  0  0
    4.4533    1.4012   -1.4605 C   0  0  0  0  0  0  0  0  0  0  0  0
    4.6988    2.2290   -2.5581 C   0  0  0  0  0  0  0  0  0  0  0  0
    4.6951    1.6994   -3.8564 C   0  0  0  0  0  0  0  0  0  0  0  0
    4.4737    0.3300   -4.0464 C   0  0  0  0  0  0  0  0  0  0  0  0
    4.9707    2.6174   -4.9977 C   0  0  0  0  0  0  0  0  0  0  0  0
    5.7479    3.5451   -4.8106 O   0  0  0  0  0  0  0  0  0  0  0  0
    4.2843    2.3303   -6.1595 N   0  0  0  0  0  0  0  0  0  0  0  0
    4.3794    2.9900   -7.4102 C   0  0  0  0  0  0  0  0  0  0  0  0
    5.2635    4.0431   -7.6584 C   0  0  0  0  0  0  0  0  0  0  0  0
    5.3113    4.6509   -8.9185 C   0  0  0  0  0  0  0  0  0  0  0  0
    4.4785    4.2132   -9.9459 C   0  0  0  0  0  0  0  0  0  0  0  0
    3.5930    3.1628   -9.7172 C   0  0  0  0  0  0  0  0  0  0  0  0
    3.5453    2.5564   -8.4591 C   0  0  0  0  0  0  0  0  0  0  0  0
    2.4291    1.2520   -8.2259 Cl  0  0  0  0  0  0  0  0  0  0  0  0
    4.0160   -0.7233   -0.5756 F   0  0  0  0  0  0  0  0  0  0  0  0
  1  2  1  0  0  0  0
  2  7  1  0  0  0  0
  2  3  1  0  0  0  0
  3  4  1  0  0  0  0
  4  5  1  0  0  0  0
  5  6  1  0  0  0  0
  6  7  1  0  0  0  0
  5  8  1  0  0  0  0
  8  9  2  0  0  0  0
  8 10  2  0  0  0  0
  8 11  1  0  0  0  0
 11 16  1  0  0  0  0
 11 12  2  0  0  0  0
 12 13  1  0  0  0  0
 13 14  2  0  0  0  0
 14 15  1  0  0  0  0
 15 16  2  0  0  0  0
 15 17  1  0  0  0  0
 17 18  2  0  0  0  0
 17 19  1  0  0  0  0
 19 20  1  0  0  0  0
 20 25  1  0  0  0  0
 20 21  2  0  0  0  0
 21 22  1  0  0  0  0
 22 23  2  0  0  0  0
 23 24  1  0  0  0  0
 24 25  2  0  0  0  0
 25 26  1  0  0  0  0
 12 27  1  0  0  0  0
M  END
$$$$
3CD4C3EEBD18EB35
  -OEChem-11290615203D
MMFF94s SP Energy = 183.46
 26 26  0     0  0  0  0  0  0999 V2000
    3.7304  -12.3647   -1.5428 C   0  0  0  0  0  0  0  0  0  0  0  0
    4.2905  -11.3938   -1.1117 C   0  0  0  0  0  0  0  0  0  0  0  0
    4.9856  -10.2124   -0.5769 C   0  0  0  0  0  0  0  0  0  0  0  0
    4.1224   -8.9358   -0.5966 C   0  0  0  0  0  0  0  0  0  0  0  0
    4.0125   -8.1608   -1.8464 N   0  0  0  0  0  0  0  0  0  0  0  0
    3.2653   -8.8335   -2.9235 C   0  0  0  0  0  0  0  0  0  0  0  0
    1.7806   -9.0669   -2.6008 C   0  0  0  0  0  0  0  0  0  0  0  0
    1.0927   -9.4647   -3.7945 O   0  0  0  0  0  0  0  0  0  0  0  0
   -0.3279   -9.3433   -3.6652 C   0  0  0  0  0  0  0  0  0  0  0  0
   -0.8523   -8.1116   -4.4130 C   0  0  0  0  0  0  0  0  0  0  0  0
   -0.4379   -6.8982   -3.7755 O   0  0  0  0  0  0  0  0  0  0  0  0
    0.6478   -6.2671   -4.4669 C   0  0  0  0  0  0  0  0  0  0  0  0
    1.3075   -5.2367   -3.5364 C   0  0  0  0  0  0  0  0  0  0  0  0
    2.5847   -4.7058   -4.0465 N   0  0  0  0  0  0  0  0  0  0  0  0
    3.3371   -4.0350   -2.9710 C   0  0  0  0  0  0  0  0  0  0  0  0
    4.8206   -3.8071   -3.3027 C   0  0  0  0  0  0  0  0  0  0  0  0
    5.5104   -3.3948   -2.1156 O   0  0  0  0  0  0  0  0  0  0  0  0
    6.9307   -3.5245   -2.2431 C   0  0  0  0  0  0  0  0  0  0  0  0
    7.4491   -4.7522   -1.4842 C   0  0  0  0  0  0  0  0  0  0  0  0
    7.0366   -5.9690   -2.1164 O   0  0  0  0  0  0  0  0  0  0  0  0
    5.9489   -6.5973   -1.4264 C   0  0  0  0  0  0  0  0  0  0  0  0
    5.2921   -7.6332   -2.3531 C   0  0  0  0  0  0  0  0  0  0  0  0
    2.4541   -3.9058   -5.2775 C   0  0  0  0  0  0  0  0  0  0  0  0
    1.6463   -2.5991   -5.1850 C   0  0  0  0  0  0  0  0  0  0  0  0
    1.6052   -1.9118   -6.4880 C   0  0  0  0  0  0  0  0  0  0  0  0
    1.5690   -1.3490   -7.5482 C   0  0  0  0  0  0  0  0  0  0  0  0
  1  2  3  0  0  0  0
  2  3  1  0  0  0  0
  3  4  1  0  0  0  0
  4  5  1  0  0  0  0
  5 22  1  0  0  0  0
  5  6  1  0  0  0  0
  6  7  1  0  0  0  0
  7  8  1  0  0  0  0
  8  9  1  0  0  0  0
  9 10  1  0  0  0  0
 10 11  1  0  0  0  0
 11 12  1  0  0  0  0
 12 13  1  0  0  0  0
 13 14  1  0  0  0  0
 14 15  1  0  0  0  0
 15 16  1  0  0  0  0
 16 17  1  0  0  0  0
 17 18  1  0  0  0  0
 18 19  1  0  0  0  0
 19 20  1  0  0  0  0
 20 21  1  0  0  0  0
 21 22  1  0  0  0  0
 14 23  1  0  0  0  0
 23 24  1  0  0  0  0
 24 25  1  0  0  0  0
 25 26  3  0  0  0  0
M  END
$$$$
7C41292B10330F82
  -OEChem-11290615203D
MMFF94s SP Energy = 77.65
 25 27  0     0  0  0  0  0  0999 V2000
    7.8196   -1.4558   -0.5313 C   0  0  0  0  0  0  0  0  0  0  0  0
    7.0630   -0.3957   -1.2767 C   0  0  0  0  0  0  0  0  0  0  0  0
    7.6645    0.2923   -2.3355 C   0  0  0  0  0  0  0  0  0  0  0  0
    6.9708    1.2963   -3.0175 C   0  0  0  0  0  0  0  0  0  0  0  0
    5.6738    1.6319   -2.6035 C   0  0  0  0  0  0  0  0  0  0  0  0
    5.0494    0.9710   -1.5301 C   0  0  0  0  0  0  0  0  0  0  0  0
    5.7645   -0.0440   -0.8774 C   0  0  0  0  0  0  0  0  0  0  0  0
    3.3620    1.4924   -1.0747 P   0  0  0  0  0  0  0  0  0  0  0  0
    2.7922    0.1941    0.0725 C   0  0  0  0  0  0  0  0  0  0  0  0
    2.2637   -0.9860   -0.4812 C   0  0  0  0  0  0  0  0  0  0  0  0
    1.8050   -2.0352    0.3282 C   0  0  0  0  0  0  0  0  0  0  0  0
    1.8913   -1.9106    1.7179 C   0  0  0  0  0  0  0  0  0  0  0  0
    2.3947   -0.7418    2.2981 C   0  0  0  0  0  0  0  0  0  0  0  0
    2.8494    0.2962    1.4703 C   0  0  0  0  0  0  0  0  0  0  0  0
    2.5085   -0.6206    3.7893 C   0  0  0  0  0  0  0  0  0  0  0  0
    1.2889   -3.2994   -0.2924 C   0  0  0  0  0  0  0  0  0  0  0  0
    3.6212    2.9462   -0.0038 C   0  0  0  0  0  0  0  0  0  0  0  0
    4.8664    3.3323    0.5142 C   0  0  0  0  0  0  0  0  0  0  0  0
    5.0000    4.4720    1.3221 C   0  0  0  0  0  0  0  0  0  0  0  0
    3.8637    5.2222    1.6422 C   0  0  0  0  0  0  0  0  0  0  0  0
    2.6069    4.8551    1.1523 C   0  0  0  0  0  0  0  0  0  0  0  0
    2.4999    3.7315    0.3203 C   0  0  0  0  0  0  0  0  0  0  0  0
    1.3966    5.6846    1.4638 C   0  0  0  0  0  0  0  0  0  0  0  0
    6.3399    4.8475    1.8835 C   0  0  0  0  0  0  0  0  0  0  0  0
    7.6266    2.0507   -4.1360 C   0  0  0  0  0  0  0  0  0  0  0  0
  1  2  1  0  0  0  0
  2  7  1  0  0  0  0
  2  3  2  0  0  0  0
  3  4  1  0  0  0  0
  4  5  2  0  0  0  0
  5  6  1  0  0  0  0
  6  7  2  0  0  0  0
  6  8  1  0  0  0  0
  8  9  1  0  0  0  0
  9 14  1  0  0  0  0
  9 10  2  0  0  0  0
 10 11  1  0  0  0  0
 11 12  2  0  0  0  0
 12 13  1  0  0  0  0
 13 14  2  0  0  0  0
 13 15  1  0  0  0  0
 11 16  1  0  0  0  0
  8 17  1  0  0  0  0
 17 22  1  0  0  0  0
 17 18  2  0  0  0  0
 18 19  1  0  0  0  0
 19 20  2  0  0  0  0
 20 21  1  0  0  0  0
 21 22  2  0  0  0  0
 21 23  1  0  0  0  0
 19 24  1  0  0  0  0
  4 25  1  0  0  0  0
M  END
$$$$
BD2F87BA3499A7EF
  -OEChem-11290615203D
MMFF94s SP Energy = 105.19
 27 28  0     0  0  0  0  0  0999 V2000
   -5.4165    1.0569    4.9786 C   0  0  0  0  0  0  0  0  0  0  0  0
   -6.2578    0.1184    5.8541 C   0  0  0  0  0  0  0  0  0  0  0  0
   -6.6935   -1.1658    5.1271 C   0  0  0  0  0  0  0  0  0  0  0  0
   -5.9277   -2.4137    5.5953 C   0  0  0  0  0  0  0  0  0  0  0  0
   -4.4816   -2.4834    5.0930 C   0  0  0  0  0  0  0  0  0  0  0  0
   -3.5387   -3.1007    6.1299 C   0  0  0  0  0  0  0  0  0  0  0  0
   -2.0906   -2.7231    5.8401 C   0  0  0  0  0  0  0  0  0  0  0  0
   -1.5552   -3.2426    4.7733 N   0  0  0  0  0  0  0  0  0  0  0  0
   -0.2815   -2.9161    4.4413 N   0  0  0  0  0  0  0  0  0  0  0  0
    0.3789   -3.4897    3.3784 C   0  0  0  0  0  0  0  0  0  0  0  0
    1.5470   -3.1751    3.1420 O   0  0  0  0  0  0  0  0  0  0  0  0
   -0.3771   -4.5273    2.5448 C   0  0  0  0  0  0  0  0  0  0  0  0
   -0.0568   -5.8803    2.8844 O   0  0  0  0  0  0  0  0  0  0  0  0
   -0.7921   -6.3153    3.9556 C   0  0  0  0  0  0  0  0  0  0  0  0
   -0.1743   -6.2981    5.2080 C   0  0  0  0  0  0  0  0  0  0  0  0
   -0.8843   -6.7050    6.3389 C   0  0  0  0  0  0  0  0  0  0  0  0
   -2.2005   -7.1658    6.2078 C   0  0  0  0  0  0  0  0  0  0  0  0
   -2.7994   -7.2296    4.9459 C   0  0  0  0  0  0  0  0  0  0  0  0
   -2.0932   -6.8105    3.8180 C   0  0  0  0  0  0  0  0  0  0  0  0
   -2.8607   -6.9312    2.2778 Cl  0  0  0  0  0  0  0  0  0  0  0  0
   -3.1425   -7.6676    7.5668 Cl  0  0  0  0  0  0  0  0  0  0  0  0
   -0.0893   -6.5978    7.8686 Cl  0  0  0  0  0  0  0  0  0  0  0  0
   -1.4033   -1.7506    6.7980 C   0  0  0  0  0  0  0  0  0  0  0  0
   -1.4761   -0.3063    6.2943 C   0  0  0  0  0  0  0  0  0  0  0  0
   -2.7977    0.3722    6.6722 C   0  0  0  0  0  0  0  0  0  0  0  0
   -3.0658    1.6259    5.8373 C   0  0  0  0  0  0  0  0  0  0  0  0
   -4.5477    2.0317    5.7929 C   0  0  0  0  0  0  0  0  0  0  0  0
  1 27  1  0  0  0  0
  1  2  1  0  0  0  0
  2  3  1  0  0  0  0
  3  4  1  0  0  0  0
  4  5  1  0  0  0  0
  5  6  1  0  0  0  0
  6  7  1  0  0  0  0
  7  8  2  0  0  0  0
  8  9  1  0  0  0  0
  9 10  1  0  0  0  0
 10 11  2  0  0  0  0
 10 12  1  0  0  0  0
 12 13  1  0  0  0  0
 13 14  1  0  0  0  0
 14 19  1  0  0  0  0
 14 15  2  0  0  0  0
 15 16  1  0  0  0  0
 16 17  2  0  0  0  0
 17 18  1  0  0  0  0
 18 19  2  0  0  0  0
 19 20  1  0  0  0  0
 17 21  1  0  0  0  0
 16 22  1  0  0  0  0
  7 23  1  0  0  0  0
 23 24  1  0  0  0  0
 24 25  1  0  0  0  0
 25 26  1  0  0  0  0
 26 27  1  0  0  0  0
M  END
$$$$
11F00D8D395F3359
  -OEChem-11290615203D
MMFF94s SP Energy = 77.40
 25 25  0     0  0  0  0  0  0999 V2000
   -5.9199   -1.3002   -5.0023 C   0  0  0  0  0  0  0  0  0  0  0  0
   -4.5579   -1.8634   -5.4319 C   0  0  0  0  0  0  0  0  0  0  0  0
   -3.9746   -2.8009   -4.3712 C   0  0  0  0  0  0  0  0  0  0  0  0
   -2.5698   -3.3308   -4.6818 C   0  0  0  0  0  0  0  0  0  0  0  0
   -1.4622   -2.3185   -5.0084 C   0  0  0  0  0  0  0  0  0  0  0  0
   -0.8521   -1.5345   -3.8346 C   0  0  0  0  0  0  0  0  0  0  0  0
   -1.7367   -0.4938   -3.1288 C   0  0  0  0  0  0  0  0  0  0  0  0
   -2.2295    0.6242   -4.0682 C   0  0  0  0  0  0  0  0  0  0  0  0
   -3.6841    1.0122   -3.7595 C   0  0  0  0  0  0  0  0  0  0  0  0
   -4.3961    1.6160   -4.9772 C   0  0  0  0  0  0  0  0  0  0  0  0
   -5.8985    1.3077   -5.0109 C   0  0  0  0  0  0  0  0  0  0  0  0
   -6.2959   -0.0000   -5.7251 C   0  0  0  0  0  0  0  0  0  0  0  0
   -0.9550    0.1573   -2.0954 O   0  0  0  0  0  0  0  0  0  0  0  0
   -0.8781   -0.4693   -0.8849 C   0  0  0  0  0  0  0  0  0  0  0  0
   -1.4173   -1.5368   -0.6220 O   0  0  0  0  0  0  0  0  0  0  0  0
   -0.0678    0.3584    0.0972 C   0  0  0  0  0  0  0  0  0  0  0  0
   -0.9845    0.9826    1.1248 C   0  0  0  0  0  0  0  0  0  0  0  0
   -1.9844    1.9151    0.4697 C   0  0  0  0  0  0  0  0  0  0  0  0
   -2.7656    2.5325    1.3896 F   0  0  0  0  0  0  0  0  0  0  0  0
   -2.8225    1.2600   -0.3680 F   0  0  0  0  0  0  0  0  0  0  0  0
   -1.3855    2.8874   -0.2544 F   0  0  0  0  0  0  0  0  0  0  0  0
   -1.6306    0.0255    1.8506 F   0  0  0  0  0  0  0  0  0  0  0  0
   -0.2352    1.6807    2.0350 F   0  0  0  0  0  0  0  0  0  0  0  0
    0.8612   -0.4223    0.7352 F   0  0  0  0  0  0  0  0  0  0  0  0
    0.6661    1.3337   -0.5224 F   0  0  0  0  0  0  0  0  0  0  0  0
  1 12  1  0  0  0  0
  1  2  1  0  0  0  0
  2  3  1  0  0  0  0
  3  4  1  0  0  0  0
  4  5  1  0  0  0  0
  5  6  1  0  0  0  0
  6  7  1  0  0  0  0
  7  8  1  0  0  0  0
  8  9  1  0  0  0  0
  9 10  1  0  0  0  0
 10 11  1  0  0  0  0
 11 12  1  0  0  0  0
  7 13  1  0  0  0  0
 13 14  1  0  0  0  0
 14 15  2  0  0  0  0
 14 16  1  0  0  0  0
 16 17  1  0  0  0  0
 17 18  1  0  0  0  0
 18 19  1  0  0  0  0
 18 20  1  0  0  0  0
 18 21  1  0  0  0  0
 17 22  1  0  0  0  0
 17 23  1  0  0  0  0
 16 24  1  0  0  0  0
 16 25  1  0  0  0  0
M  END
$$$$
3B1329570F35F171
  -OEChem-11290615203D
MMFF94s SP Energy = 80.14
 27 30  0     0  0  0  0  0  0999 V2000
    2.2698    4.0131    5.0338 C   0  0  0  0  0  0  0  0  0  0  0  0
    0.8248    3.7404    4.7383 C   0  0  0  0  0  0  0  0  0  0  0  0
    0.1291    4.5237    3.8098 C   0  0  0  0  0  0  0  0  0  0  0  0
   -1.2195    4.2643    3.4898 C   0  0  0  0  0  0  0  0  0  0  0  0
   -1.8780    3.1902    4.1251 C   0  0  0  0  0  0  0  0  0  0  0  0
   -1.1648    2.3939    5.0353 C   0  0  0  0  0  0  0  0  0  0  0  0
    0.1705    2.6641    5.3373 C   0  0  0  0  0  0  0  0  0  0  0  0
   -3.3090    2.8327    3.8278 C   0  0  0  0  0  0  0  0  0  0  0  0
   -1.8996    5.1546    2.4697 C   0  0  0  0  0  0  0  0  0  0  0  0
   -2.1361    4.4802    1.1954 N   0  0  0  0  0  0  0  0  0  0  0  0
   -1.1503    3.8915    0.4386 C   0  0  0  0  0  0  0  0  0  0  0  0
   -1.7371    3.3730   -0.6883 C   0  0  0  0  0  0  0  0  0  0  0  0
   -3.1211    3.6930   -0.6556 C   0  0  0  0  0  0  0  0  0  0  0  0
   -4.2088    3.4539   -1.5239 C   0  0  0  0  0  0  0  0  0  0  0  0
   -5.4829    3.9205   -1.1884 C   0  0  0  0  0  0  0  0  0  0  0  0
   -5.6875    4.6195   -0.0045 C   0  0  0  0  0  0  0  0  0  0  0  0
   -4.6300    4.8703    0.8753 C   0  0  0  0  0  0  0  0  0  0  0  0
   -3.3507    4.3962    0.5352 C   0  0  0  0  0  0  0  0  0  0  0  0
   -0.9216    2.4946   -1.9593 S   0  0  0  0  0  0  0  0  0  0  0  0
   -0.2714    1.0917   -1.0044 C   0  0  0  0  0  0  0  0  0  0  0  0
    0.3893    0.0717   -1.8994 C   0  0  0  0  0  0  0  0  0  0  0  0
    1.7504    0.1821   -2.2227 C   0  0  0  0  0  0  0  0  0  0  0  0
    2.3589   -0.7558   -3.0598 C   0  0  0  0  0  0  0  0  0  0  0  0
    1.6073   -1.8061   -3.5822 C   0  0  0  0  0  0  0  0  0  0  0  0
    0.2529   -1.9257   -3.2790 C   0  0  0  0  0  0  0  0  0  0  0  0
   -0.3549   -0.9871   -2.4421 C   0  0  0  0  0  0  0  0  0  0  0  0
    2.4306   -3.0760   -4.7155 Br  0  0  0  0  0  0  0  0  0  0  0  0
  1  2  1  0  0  0  0
  2  7  1  0  0  0  0
  2  3  2  0  0  0  0
  3  4  1  0  0  0  0
  4  5  2  0  0  0  0
  5  6  1  0  0  0  0
  6  7  2  0  0  0  0
  5  8  1  0  0  0  0
  4  9  1  0  0  0  0
  9 10  1  0  0  0  0
 10 18  1  0  0  0  0
 10 11  1  0  0  0  0
 11 12  2  0  0  0  0
 12 13  1  0  0  0  0
 13 18  1  0  0  0  0
 13 14  2  0  0  0  0
 14 15  1  0  0  0  0
 15 16  2  0  0  0  0
 16 17  1  0  0  0  0
 17 18  2  0  0  0  0
 12 19  1  0  0  0  0
 19 20  1  0  0  0  0
 20 21  1  0  0  0  0
 21 26  1  0  0  0  0
 21 22  2  0  0  0  0
 22 23  1  0  0  0  0
 23 24  2  0  0  0  0
 24 25  1  0  0  0  0
 25 26  2  0  0  0  0
 24 27  1  0  0  0  0
M  END
$$$$
8621281B9DF1B76B
  -OEChem-11290615203D
MMFF94s SP Energy = 57.85
 22 21  0     0  0  0  0  0  0999 V2000
    2.5851    6.4242   -3.7276 C   0  0  0  0  0  0  0  0  0  0  0  0
    3.0316    4.9934   -3.3641 C   0  0  0  0  0  0  0  0  0  0  0  0
    2.4661    4.0235   -4.4212 C   0  0  0  0  0  0  0  0  0  0  0  0
    2.4532    4.6408   -2.0423 C   0  0  0  0  0  0  0  0  0  0  0  0
    1.9948    4.3548   -0.9677 C   0  0  0  0  0  0  0  0  0  0  0  0
    1.4883    3.9988    0.3691 C   0  0  0  0  0  0  0  0  0  0  0  0
    0.2211    3.1438    0.3133 C   0  0  0  0  0  0  0  0  0  0  0  0
   -1.0402    3.9529   -0.0148 C   0  0  0  0  0  0  0  0  0  0  0  0
   -2.2868    3.0649    0.0289 C   0  0  0  0  0  0  0  0  0  0  0  0
   -3.5225    3.8469   -0.1501 C   0  0  0  0  0  0  0  0  0  0  0  0
   -4.5451    4.4672   -0.2796 C   0  0  0  0  0  0  0  0  0  0  0  0
   -5.8057    5.2368   -0.4398 C   0  0  0  0  0  0  0  0  0  0  0  0
   -5.5875    6.6560    0.1234 C   0  0  0  0  0  0  0  0  0  0  0  0
   -6.1207    5.3538   -1.9450 C   0  0  0  0  0  0  0  0  0  0  0  0
   -6.9784    4.4934    0.3305 N   0  3  0  0  0  0  0  0  0  0  0  0
   -6.6695    4.3655    1.8313 C   0  0  0  0  0  0  0  0  0  0  0  0
   -8.3197    5.2228    0.2053 C   0  0  0  0  0  0  0  0  0  0  0  0
   -7.1852    3.0674   -0.2059 C   0  0  0  0  0  0  0  0  0  0  0  0
    4.6146    4.8934   -3.2892 N   0  3  0  0  0  0  0  0  0  0  0  0
    5.1872    5.8588   -2.2380 C   0  0  0  0  0  0  0  0  0  0  0  0
    5.0691    3.4793   -2.8902 C   0  0  0  0  0  0  0  0  0  0  0  0
    5.2896    5.2251   -4.6236 C   0  0  0  0  0  0  0  0  0  0  0  0
  1  2  1  0  0  0  0
  2  3  1  0  0  0  0
  2  4  1  0  0  0  0
  4  5  3  0  0  0  0
  5  6  1  0  0  0  0
  6  7  1  0  0  0  0
  7  8  1  0  0  0  0
  8  9  1  0  0  0  0
  9 10  1  0  0  0  0
 10 11  3  0  0  0  0
 11 12  1  0  0  0  0
 12 13  1  0  0  0  0
 12 14  1  0  0  0  0
 12 15  1  0  0  0  0
 15 16  1  0  0  0  0
 15 17  1  0  0  0  0
 15 18  1  0  0  0  0
  2 19  1  0  0  0  0
 19 20  1  0  0  0  0
 19 21  1  0  0  0  0
 19 22  1  0  0  0  0
M  CHG  2  15   1  19   1
M  END
$$$$
02F29775C50F6DEB
  -OEChem-11290615203D
MMFF94s SP Energy = 123.20
 27 30  0     0  0  0  0  0  0999 V2000
    3.4637    4.4829   11.0359 C   0  0  0  0  0  0  0  0  0  0  0  0
    4.4494    3.3584   10.8997 C   0  0  0  0  0  0  0  0  0  0  0  0
    5.2023    2.9431   12.0030 C   0  0  0  0  0  0  0  0  0  0  0  0
    6.1490    1.9234   11.8739 C   0  0  0  0  0  0  0  0  0  0  0  0
    6.3307    1.3353   10.6114 C   0  0  0  0  0  0  0  0  0  0  0  0
    5.5952    1.7200    9.4836 C   0  0  0  0  0  0  0  0  0  0  0  0
    4.6643    2.7548    9.6490 C   0  0  0  0  0  0  0  0  0  0  0  0
    5.8470    1.0364    8.1998 C   0  0  0  0  0  0  0  0  0  0  0  0
    6.8494    0.1432    8.1552 C   0  0  0  0  0  0  0  0  0  0  0  0
    7.6470   -0.2561    9.3193 C   0  0  0  0  0  0  0  0  0  0  0  0
    8.5443   -1.0835    9.2099 O   0  0  0  0  0  0  0  0  0  0  0  0
    7.3247    0.3359   10.5230 O   0  0  0  0  0  0  0  0  0  0  0  0
    5.0783    1.3720    6.9371 C   0  0  0  0  0  0  0  0  0  0  0  0
    3.8809    0.5839    6.6263 N   0  0  0  0  0  0  0  0  0  0  0  0
    2.7910    0.7097    7.6040 C   0  0  0  0  0  0  0  0  0  0  0  0
    1.5253   -0.0631    7.1626 C   0  0  0  0  0  0  0  0  0  0  0  0
    1.7955   -1.4915    6.9069 N   0  0  0  0  0  0  0  0  0  0  0  0
    2.8898   -1.6053    5.9199 C   0  0  0  0  0  0  0  0  0  0  0  0
    4.1572   -0.8393    6.3665 C   0  0  0  0  0  0  0  0  0  0  0  0
    0.5732   -2.1661    6.4415 C   0  0  0  0  0  0  0  0  0  0  0  0
    0.7031   -3.6740    6.3831 C   0  0  0  0  0  0  0  0  0  0  0  0
    0.4556   -4.3671    5.1894 C   0  0  0  0  0  0  0  0  0  0  0  0
    0.5630   -5.7585    5.1429 C   0  0  0  0  0  0  0  0  0  0  0  0
    0.9155   -6.4710    6.2878 C   0  0  0  0  0  0  0  0  0  0  0  0
    1.1608   -5.7943    7.4809 C   0  0  0  0  0  0  0  0  0  0  0  0
    1.0531   -4.4038    7.5293 C   0  0  0  0  0  0  0  0  0  0  0  0
    6.9635    1.4873   13.0571 C   0  0  0  0  0  0  0  0  0  0  0  0
  1  2  1  0  0  0  0
  2  7  1  0  0  0  0
  2  3  2  0  0  0  0
  3  4  1  0  0  0  0
  4  5  2  0  0  0  0
  5 12  1  0  0  0  0
  5  6  1  0  0  0  0
  6  7  2  0  0  0  0
  6  8  1  0  0  0  0
  8  9  2  0  0  0  0
  9 10  1  0  0  0  0
 10 11  2  0  0  0  0
 10 12  1  0  0  0  0
  8 13  1  0  0  0  0
 13 14  1  0  0  0  0
 14 19  1  0  0  0  0
 14 15  1  0  0  0  0
 15 16  1  0  0  0  0
 16 17  1  0  0  0  0
 17 18  1  0  0  0  0
 18 19  1  0  0  0  0
 17 20  1  0  0  0  0
 20 21  1  0  0  0  0
 21 26  1  0  0  0  0
 21 22  2  0  0  0  0
 22 23  1  0  0  0  0
 23 24  2  0  0  0  0
 24 25  1  0  0  0  0
 25 26  2  0  0  0  0
  4 27  1  0  0  0  0
M  END
$$$$
BD37B22E5D0E15BA
  -OEChem-11290615203D
MMFF94s SP Energy = 51.23
 27 30  0     0  0  0  0  0  0999 V2000
    0.1171    3.7766   -3.4018 C   0  0  0  0  0  0  0  0  0  0  0  0
   -1.0727    3.3403   -4.2026 C   0  0  0  0  0  0  0  0  0  0  0  0
   -1.1032    3.6916   -5.5088 N   0  0  0  0  0  0  0  0  0  0  0  0
   -2.1564    3.3212   -6.2589 C   0  0  0  0  0  0  0  0  0  0  0  0
   -2.1745    3.6973   -7.5945 C   0  0  0  0  0  0  0  0  0  0  0  0
   -3.2283    3.3586   -8.4437 C   0  0  0  0  0  0  0  0  0  0  0  0
   -4.2956    2.6187   -7.9517 C   0  0  0  0  0  0  0  0  0  0  0  0
   -4.3112    2.2171   -6.6107 C   0  0  0  0  0  0  0  0  0  0  0  0
   -3.2377    2.5717   -5.7477 C   0  0  0  0  0  0  0  0  0  0  0  0
   -3.1731    2.2268   -4.3817 C   0  0  0  0  0  0  0  0  0  0  0  0
   -2.0869    2.6115   -3.6035 C   0  0  0  0  0  0  0  0  0  0  0  0
   -5.4511    1.4283   -6.1449 C   0  0  0  0  0  0  0  0  0  0  0  0
   -6.7190    1.8153   -5.7403 C   0  0  0  0  0  0  0  0  0  0  0  0
   -7.4245    0.6226   -5.3713 C   0  0  0  0  0  0  0  0  0  0  0  0
   -6.5693   -0.4623   -5.5720 C   0  0  0  0  0  0  0  0  0  0  0  0
   -5.3874    0.0602   -6.0493 N   0  0  0  0  0  0  0  0  0  0  0  0
   -6.9330   -1.8023   -5.3098 C   0  0  0  0  0  0  0  0  0  0  0  0
   -8.2429   -1.9963   -4.8189 C   0  0  0  0  0  0  0  0  0  0  0  0
   -9.1179   -0.9311   -4.6071 C   0  0  0  0  0  0  0  0  0  0  0  0
   -8.7212    0.3799   -4.8788 C   0  0  0  0  0  0  0  0  0  0  0  0
   -8.8289   -3.5849   -4.4516 Cl  0  0  0  0  0  0  0  0  0  0  0  0
   -6.0033   -2.9617   -5.5326 C   0  0  0  0  0  0  0  0  0  0  0  0
   -7.2527    3.2153   -5.6815 C   0  0  0  0  0  0  0  0  0  0  0  0
   -6.9776    3.8804   -4.3314 C   0  0  0  0  0  0  0  0  0  0  0  0
   -7.5264    5.3075   -4.2934 C   0  0  0  0  0  0  0  0  0  0  0  0
   -7.2404    5.9717   -2.9483 C   0  0  0  0  0  0  0  0  0  0  0  0
   -7.7831    7.3249   -2.9291 N   0  0  0  0  0  0  0  0  0  0  0  0
  1  2  1  0  0  0  0
  2 11  1  0  0  0  0
  2  3  2  0  0  0  0
  3  4  1  0  0  0  0
  4  9  1  0  0  0  0
  4  5  2  0  0  0  0
  5  6  1  0  0  0  0
  6  7  2  0  0  0  0
  7  8  1  0  0  0  0
  8  9  2  0  0  0  0
  9 10  1  0  0  0  0
 10 11  2  0  0  0  0
  8 12  1  0  0  0  0
 12 16  1  0  0  0  0
 12 13  2  0  0  0  0
 13 14  1  0  0  0  0
 14 20  1  0  0  0  0
 14 15  2  0  0  0  0
 15 16  1  0  0  0  0
 15 17  1  0  0  0  0
 17 18  2  0  0  0  0
 18 19  1  0  0  0  0
 19 20  2  0  0  0  0
 18 21  1  0  0  0  0
 17 22  1  0  0  0  0
 13 23  1  0  0  0  0
 23 24  1  0  0  0  0
 24 25  1  0  0  0  0
 25 26  1  0  0  0  0
 26 27  1  0  0  0  0
M  END
$$$$
0E06951865626B2E
  -OEChem-11290615203D
MMFF94s SP Energy = 33.69
 26 29  0     1  0  0  0  0  0999 V2000
   -0.9284    2.2279   -0.2545 C   0  0  0  0  0  0  0  0  0  0  0  0
    0.0873    1.1049   -0.4355 C   0  0  0  0  0  0  0  0  0  0  0  0
    0.3658    0.8641   -1.8518 N   0  0  0  0  0  0  0  0  0  0  0  0
   -0.8445    0.4640   -2.5740 C   0  0  0  0  0  0  0  0  0  0  0  0
   -1.9449    1.5184   -2.4829 C   0  0  0  0  0  0  0  0  0  0  0  0
   -2.2142    2.0016   -1.0559 C   0  0  0  0  0  0  0  0  0  0  0  0
   -2.9445    3.3565   -1.1421 C   0  0  0  0  0  0  0  0  0  0  0  0
   -2.5859    4.3722   -1.7171 O   0  0  0  0  0  0  0  0  0  0  0  0
   -4.1134    3.2572   -0.4240 N   0  0  0  0  0  0  0  0  0  0  0  0
   -4.3116    1.9914    0.1879 C   0  0  0  0  0  0  0  0  0  0  0  0
   -3.2273    1.1874   -0.3331 N   0  0  2  0  0  0  0  0  0  0  0  0
   -3.0378   -0.0725    0.1780 C   0  0  0  0  0  0  0  0  0  0  0  0
   -2.6571   -0.2777    1.5109 C   0  0  0  0  0  0  0  0  0  0  0  0
   -2.4571   -1.5649    2.0184 C   0  0  0  0  0  0  0  0  0  0  0  0
   -2.6518   -2.6735    1.2001 C   0  0  0  0  0  0  0  0  0  0  0  0
   -3.0515   -2.4923   -0.1203 C   0  0  0  0  0  0  0  0  0  0  0  0
   -3.2480   -1.2016   -0.6201 C   0  0  0  0  0  0  0  0  0  0  0  0
    1.4924   -0.0637   -2.0651 C   0  0  0  0  0  0  0  0  0  0  0  0
    1.2491   -1.5230   -1.7266 C   0  0  0  0  0  0  0  0  0  0  0  0
    0.9013   -2.4358   -2.7352 C   0  0  0  0  0  0  0  0  0  0  0  0
    0.6356   -3.7717   -2.4300 C   0  0  0  0  0  0  0  0  0  0  0  0
    0.7080   -4.2131   -1.1094 C   0  0  0  0  0  0  0  0  0  0  0  0
    1.0573   -3.3198   -0.0927 C   0  0  0  0  0  0  0  0  0  0  0  0
    1.3408   -1.9849   -0.4044 C   0  0  0  0  0  0  0  0  0  0  0  0
    1.1072   -3.7647    1.2688 C   0  0  0  0  0  0  0  0  0  0  0  0
    1.1379   -4.1267    2.3715 N   0  0  0  0  0  0  0  0  0  0  0  0
  1  6  1  0  0  0  0
  1  2  1  0  0  0  0
  2  3  1  0  0  0  0
  3  4  1  0  0  0  0
  4  5  1  0  0  0  0
  5  6  1  0  0  0  0
  6 11  1  0  0  0  0
  6  7  1  0  0  0  0
  7  8  2  0  0  0  0
  7  9  1  0  0  0  0
  9 10  1  0  0  0  0
 10 11  1  0  0  0  0
 11 12  1  0  0  0  0
 12 17  1  0  0  0  0
 12 13  2  0  0  0  0
 13 14  1  0  0  0  0
 14 15  2  0  0  0  0
 15 16  1  0  0  0  0
 16 17  2  0  0  0  0
  3 18  1  0  0  0  0
 18 19  1  0  0  0  0
 19 24  1  0  0  0  0
 19 20  2  0  0  0  0
 20 21  1  0  0  0  0
 21 22  2  0  0  0  0
 22 23  1  0  0  0  0
 23 24  2  0  0  0  0
 23 25  1  0  0  0  0
 25 26  3  0  0  0  0
M  END
$$$$
240E6F984DAC8C1B
  -OEChem-11290615203D
MMFF94s SP Energy = 43.91
 27 31  0     1  0  0  0  0  0999 V2000
   -2.2106    0.9236   -0.6704 C   0  0  0  0  0  0  0  0  0  0  0  0
   -3.1946    1.9608   -0.8664 O   0  0  0  0  0  0  0  0  0  0  0  0
   -3.2315    2.5150    0.3748 C   0  0  0  0  0  0  0  0  0  0  0  0
   -2.3680    1.9002    1.2502 C   0  0  0  0  0  0  0  0  0  0  0  0
   -1.6785    0.8824    0.6693 O   0  0  0  0  0  0  0  0  0  0  0  0
   -2.2474    2.3101    2.5610 C   0  0  0  0  0  0  0  0  0  0  0  0
   -3.0423    3.3853    2.9940 C   0  0  0  0  0  0  0  0  0  0  0  0
   -3.9230    4.0147    2.0832 C   0  0  0  0  0  0  0  0  0  0  0  0
   -4.0227    3.5751    0.7595 C   0  0  0  0  0  0  0  0  0  0  0  0
   -2.9222    3.8923    4.4097 C   0  0  0  0  0  0  0  0  0  0  0  0
   -1.7476    4.6885    4.5948 N   0  0  0  0  0  0  0  0  0  0  0  0
   -1.3015    5.8888    3.9024 C   0  0  2  0  0  0  0  0  0  0  0  0
    0.0779    5.6991    4.6120 C   0  0  1  0  0  0  0  0  0  0  0  0
   -0.5365    4.3450    5.0851 C   0  0  0  0  0  0  0  0  0  0  0  0
   -0.1713    3.3418    5.6514 O   0  0  0  0  0  0  0  0  0  0  0  0
    1.2445    5.5527    3.7639 O   0  0  0  0  0  0  0  0  0  0  0  0
    1.6054    6.6388    3.0072 C   0  0  0  0  0  0  0  0  0  0  0  0
    1.4519    7.9617    3.4208 C   0  0  0  0  0  0  0  0  0  0  0  0
    1.8450    9.0021    2.5759 C   0  0  0  0  0  0  0  0  0  0  0  0
    2.4002    8.7201    1.3278 C   0  0  0  0  0  0  0  0  0  0  0  0
    2.5707    7.3966    0.9247 C   0  0  0  0  0  0  0  0  0  0  0  0
    2.1776    6.3564    1.7671 C   0  0  0  0  0  0  0  0  0  0  0  0
   -2.0856    7.1754    4.2993 C   0  0  0  0  0  0  0  0  0  0  0  0
   -2.4091    8.1526    3.3842 C   0  0  0  0  0  0  0  0  0  0  0  0
   -3.1163    9.2308    3.9920 C   0  0  0  0  0  0  0  0  0  0  0  0
   -3.3014    9.0313    5.3427 C   0  0  0  0  0  0  0  0  0  0  0  0
   -2.6230    7.5522    5.8711 S   0  0  0  0  0  0  0  0  0  0  0  0
  1  5  1  0  0  0  0
  1  2  1  0  0  0  0
  2  3  1  0  0  0  0
  3  9  1  0  0  0  0
  3  4  2  0  0  0  0
  4  5  1  0  0  0  0
  4  6  1  0  0  0  0
  6  7  2  0  0  0  0
  7  8  1  0  0  0  0
  8  9  2  0  0  0  0
  7 10  1  0  0  0  0
 10 11  1  0  0  0  0
 11 14  1  0  0  0  0
 11 12  1  0  0  0  0
 12 13  1  0  0  0  0
 13 14  1  0  0  0  0
 14 15  2  0  0  0  0
 13 16  1  0  0  0  0
 16 17  1  0  0  0  0
 17 22  1  0  0  0  0
 17 18  2  0  0  0  0
 18 19  1  0  0  0  0
 19 20  2  0  0  0  0
 20 21  1  0  0  0  0
 21 22  2  0  0  0  0
 12 23  1  0  0  0  0
 23 27  1  0  0  0  0
 23 24  2  0  0  0  0
 24 25  1  0  0  0  0
 25 26  2  0  0  0  0
 26 27  1  0  0  0  0
M  END
$$$$
E7FD51880FC40953
  -OEChem-11290615203D
MMFF94s SP Energy = 30.99
 27 30  0     1  0  0  0  0  0999 V2000
    3.8340   -2.7339   -4.7055 C   0  0  0  0  0  0  0  0  0  0  0  0
    2.7570   -2.7175   -3.6499 C   0  0  0  0  0  0  0  0  0  0  0  0
    1.9970   -1.4503   -4.0076 C   0  0  1  0  0  0  0  0  0  0  0  0
    2.0633   -1.3433   -5.4430 O   0  0  0  0  0  0  0  0  0  0  0  0
    3.0890   -2.2260   -5.9213 C   0  0  0  0  0  0  0  0  0  0  0  0
    0.5384   -1.4746   -3.5328 C   0  0  0  0  0  0  0  0  0  0  0  0
   -0.1559   -0.2224   -3.8475 N   0  0  0  0  0  0  0  0  0  0  0  0
    0.0969    0.8815   -3.0533 C   0  0  0  0  0  0  0  0  0  0  0  0
    0.8278    0.9042   -2.0712 O   0  0  0  0  0  0  0  0  0  0  0  0
   -0.6506    2.0634   -3.5545 C   0  0  0  0  0  0  0  0  0  0  0  0
   -0.5703    3.2559   -2.9481 C   0  0  0  0  0  0  0  0  0  0  0  0
   -1.2671    4.4788   -3.3610 C   0  0  0  0  0  0  0  0  0  0  0  0
   -1.0103    5.0752   -4.6008 C   0  0  0  0  0  0  0  0  0  0  0  0
   -1.7047    6.2274   -4.9813 C   0  0  0  0  0  0  0  0  0  0  0  0
   -2.6088    6.8240   -4.1032 C   0  0  0  0  0  0  0  0  0  0  0  0
   -2.8506    6.2473   -2.8570 C   0  0  0  0  0  0  0  0  0  0  0  0
   -2.1837    5.0767   -2.4879 C   0  0  0  0  0  0  0  0  0  0  0  0
   -1.4965    6.8614   -6.1859 O   0  0  0  0  0  0  0  0  0  0  0  0
   -1.4057    6.0723   -7.3107 C   0  0  0  0  0  0  0  0  0  0  0  0
   -0.3782    6.3648   -8.2079 C   0  0  0  0  0  0  0  0  0  0  0  0
   -0.2425    5.6162   -9.3775 C   0  0  0  0  0  0  0  0  0  0  0  0
   -1.1425    4.5865   -9.6547 C   0  0  0  0  0  0  0  0  0  0  0  0
   -2.1846    4.3102   -8.7687 C   0  0  0  0  0  0  0  0  0  0  0  0
   -2.3244    5.0593   -7.5998 C   0  0  0  0  0  0  0  0  0  0  0  0
   -1.5779    1.6320   -4.9336 S   0  0  0  0  0  0  0  0  0  0  0  0
   -1.0215   -0.0392   -4.9061 C   0  0  0  0  0  0  0  0  0  0  0  0
   -1.5571   -1.1580   -6.0227 S   0  0  0  0  0  0  0  0  0  0  0  0
  1  5  1  0  0  0  0
  1  2  1  0  0  0  0
  2  3  1  0  0  0  0
  3  4  1  0  0  0  0
  4  5  1  0  0  0  0
  3  6  1  0  0  0  0
  6  7  1  0  0  0  0
  7 26  1  0  0  0  0
  7  8  1  0  0  0  0
  8  9  2  0  0  0  0
  8 10  1  0  0  0  0
 10 11  2  0  0  0  0
 11 12  1  0  0  0  0
 12 17  1  0  0  0  0
 12 13  2  0  0  0  0
 13 14  1  0  0  0  0
 14 15  2  0  0  0  0
 15 16  1  0  0  0  0
 16 17  2  0  0  0  0
 14 18  1  0  0  0  0
 18 19  1  0  0  0  0
 19 24  1  0  0  0  0
 19 20  2  0  0  0  0
 20 21  1  0  0  0  0
 21 22  2  0  0  0  0
 22 23  1  0  0  0  0
 23 24  2  0  0  0  0
 10 25  1  0  0  0  0
 25 26  1  0  0  0  0
 26 27  2  0  0  0  0
M  END
$$$$
159DC97204AA4AE2
  -OEChem-11290615203D
MMFF94s SP Energy = 88.46
 23 25  0     1  0  0  0  0  0999 V2000
    2.1290    6.4291   -2.4982 C   0  0  0  0  0  0  0  0  0  0  0  0
    1.9849    5.2577   -3.4510 C   0  0  0  0  0  0  0  0  0  0  0  0
    0.5491    4.7941   -3.5208 C   0  0  0  0  0  0  0  0  0  0  0  0
   -0.3993    5.5363   -3.7417 O   0  0  0  0  0  0  0  0  0  0  0  0
    0.4958    3.4201   -3.2978 O   0  0  0  0  0  0  0  0  0  0  0  0
   -0.7553    2.8260   -3.4974 C   0  0  0  0  0  0  0  0  0  0  0  0
   -1.2813    2.8534   -4.8007 C   0  0  0  0  0  0  0  0  0  0  0  0
   -2.5051    2.2539   -5.0814 C   0  0  0  0  0  0  0  0  0  0  0  0
   -3.1994    1.6110   -4.0662 C   0  0  0  0  0  0  0  0  0  0  0  0
   -2.6597    1.5605   -2.7784 C   0  0  0  0  0  0  0  0  0  0  0  0
   -1.4129    2.1521   -2.4616 C   0  0  0  0  0  0  0  0  0  0  0  0
   -0.9397    2.0076   -1.0155 C   0  0  2  0  0  0  0  0  0  0  0  0
   -1.5789    3.0506   -0.0505 C   0  0  2  0  0  0  0  0  0  0  0  0
   -0.6587    4.2758    0.0934 C   0  0  2  0  0  0  0  0  0  0  0  0
    0.6630    3.7653    0.6897 C   0  0  2  0  0  0  0  0  0  0  0  0
    1.2822    2.8213   -0.3519 C   0  0  0  0  0  0  0  0  0  0  0  0
    0.4614    1.7679   -0.8328 O   0  0  0  0  0  0  0  0  0  0  0  0
    0.4450    3.1493    2.1045 C   0  0  1  0  0  0  0  0  0  0  0  0
   -0.8702    2.4240    2.2657 C   0  0  0  0  0  0  0  0  0  0  0  0
   -1.8097    2.3812    1.3047 C   0  0  0  0  0  0  0  0  0  0  0  0
   -3.1231    1.6797    1.5000 C   0  0  0  0  0  0  0  0  0  0  0  0
    1.6024    2.2657    2.5729 C   0  0  0  0  0  0  0  0  0  0  0  0
   -1.2882    5.4232    0.8896 C   0  0  0  0  0  0  0  0  0  0  0  0
  1  2  1  0  0  0  0
  2  3  1  0  0  0  0
  3  4  2  0  0  0  0
  3  5  1  0  0  0  0
  5  6  1  0  0  0  0
  6 11  1  0  0  0  0
  6  7  2  0  0  0  0
  7  8  1  0  0  0  0
  8  9  2  0  0  0  0
  9 10  1  0  0  0  0
 10 11  2  0  0  0  0
 11 12  1  0  0  0  0
 12 17  1  0  0  0  0
 12 13  1  0  0  0  0
 13 20  1  0  0  0  0
 13 14  1  0  0  0  0
 14 15  1  0  0  0  0
 15 16  1  0  0  0  0
 16 17  1  0  0  0  0
 15 18  1  0  0  0  0
 18 19  1  0  0  0  0
 19 20  2  0  0  0  0
 20 21  1  0  0  0  0
 18 22  1  0  0  0  0
 14 23  1  0  0  0  0
M  END
$$$$
15C76422863040C2
  -OEChem-11290615203D
MMFF94s SP Energy = 51.02
 20 21  0     0  0  0  0  0  0999 V2000
    8.0191   -0.1270   -6.7863 C   0  0  0  0  0  0  0  0  0  0  0  0
    7.2906    0.6179   -5.6694 C   0  0  0  0  0  0  0  0  0  0  0  0
    7.4332    2.1240   -5.8695 C   0  0  0  0  0  0  0  0  0  0  0  0
    5.9125    0.2426   -5.7570 O   0  0  0  0  0  0  0  0  0  0  0  0
    5.1461    0.2463   -4.6267 C   0  0  0  0  0  0  0  0  0  0  0  0
    5.5169    0.7252   -3.3731 C   0  0  0  0  0  0  0  0  0  0  0  0
    4.6158    0.6680   -2.3005 C   0  0  0  0  0  0  0  0  0  0  0  0
    3.3260    0.1362   -2.4567 C   0  0  0  0  0  0  0  0  0  0  0  0
    2.9651   -0.3363   -3.7263 C   0  0  0  0  0  0  0  0  0  0  0  0
    3.8645   -0.2798   -4.7961 C   0  0  0  0  0  0  0  0  0  0  0  0
    2.3839    0.0803   -1.3272 C   0  0  0  0  0  0  0  0  0  0  0  0
    1.0943    0.6203   -1.4311 C   0  0  0  0  0  0  0  0  0  0  0  0
    0.2032    0.5641   -0.3544 C   0  0  0  0  0  0  0  0  0  0  0  0
    0.5760   -0.0287    0.8529 C   0  0  0  0  0  0  0  0  0  0  0  0
    1.8511   -0.5753    0.9690 C   0  0  0  0  0  0  0  0  0  0  0  0
    2.7447   -0.5184   -0.1098 C   0  0  0  0  0  0  0  0  0  0  0  0
   -0.3955   -0.0155    1.8127 O   0  0  0  0  0  0  0  0  0  0  0  0
   -0.0779   -0.4574    3.1362 C   0  0  0  0  0  0  0  0  0  0  0  0
   -0.3236   -1.9586    3.2558 C   0  0  0  0  0  0  0  0  0  0  0  0
   -1.0056    0.2994    4.0847 C   0  0  0  0  0  0  0  0  0  0  0  0
  1  2  1  0  0  0  0
  2  3  1  0  0  0  0
  2  4  1  0  0  0  0
  4  5  1  0  0  0  0
  5 10  1  0  0  0  0
  5  6  2  0  0  0  0
  6  7  1  0  0  0  0
  7  8  2  0  0  0  0
  8  9  1  0  0  0  0
  9 10  2  0  0  0  0
  8 11  1  0  0  0  0
 11 16  1  0  0  0  0
 11 12  2  0  0  0  0
 12 13  1  0  0  0  0
 13 14  2  0  0  0  0
 14 15  1  0  0  0  0
 15 16  2  0  0  0  0
 14 17  1  0  0  0  0
 17 18  1  0  0  0  0
 18 19  1  0  0  0  0
 18 20  1  0  0  0  0
M  END
$$$$
CA796C2DE68F8196
  -OEChem-11290615203D
MMFF94s SP Energy = 76.65
 24 25  0     0  0  0  0  0  0999 V2000
  -12.6960   -1.1091    4.9840 C   0  0  0  0  0  0  0  0  0  0  0  0
  -11.6894   -0.5663    5.7975 C   0  0  0  0  0  0  0  0  0  0  0  0
  -12.0172    0.4774    6.6767 C   0  0  0  0  0  0  0  0  0  0  0  0
  -13.3280    0.9531    6.7452 C   0  0  0  0  0  0  0  0  0  0  0  0
  -14.3267    0.4067    5.9433 C   0  0  0  0  0  0  0  0  0  0  0  0
  -14.0023   -0.6229    5.0636 C   0  0  0  0  0  0  0  0  0  0  0  0
  -15.3452   -1.3703    3.9619 Br  0  0  0  0  0  0  0  0  0  0  0  0
  -13.7505    2.3571    7.9394 Br  0  0  0  0  0  0  0  0  0  0  0  0
  -10.2724   -1.0739    5.7045 C   0  0  0  0  0  0  0  0  0  0  0  0
   -9.3216   -0.1436    4.4571 S   0  0  0  0  0  0  0  0  0  0  0  0
   -7.7993   -1.0679    4.4868 C   0  0  0  0  0  0  0  0  0  0  0  0
   -7.3826   -1.7329    3.3302 C   0  0  0  0  0  0  0  0  0  0  0  0
   -6.1869   -2.4685    3.3135 C   0  0  0  0  0  0  0  0  0  0  0  0
   -5.3964   -2.5053    4.4738 C   0  0  0  0  0  0  0  0  0  0  0  0
   -5.7883   -1.8229    5.6370 C   0  0  0  0  0  0  0  0  0  0  0  0
   -6.9985   -1.1103    5.6316 C   0  0  0  0  0  0  0  0  0  0  0  0
   -4.9439   -1.8773    6.8883 C   0  0  0  0  0  0  0  0  0  0  0  0
   -5.3445   -2.8668    7.7322 F   0  0  0  0  0  0  0  0  0  0  0  0
   -4.9911   -0.7248    7.6112 F   0  0  0  0  0  0  0  0  0  0  0  0
   -3.6264   -2.1073    6.6354 F   0  0  0  0  0  0  0  0  0  0  0  0
   -5.7443   -3.1729    2.0527 C   0  0  0  0  0  0  0  0  0  0  0  0
   -6.7861   -3.6469    1.3155 F   0  0  0  0  0  0  0  0  0  0  0  0
   -4.9436   -4.2469    2.2981 F   0  0  0  0  0  0  0  0  0  0  0  0
   -5.0366   -2.3565    1.2266 F   0  0  0  0  0  0  0  0  0  0  0  0
  1  6  1  0  0  0  0
  1  2  2  0  0  0  0
  2  3  1  0  0  0  0
  3  4  2  0  0  0  0
  4  5  1  0  0  0  0
  5  6  2  0  0  0  0
  6  7  1  0  0  0  0
  4  8  1  0  0  0  0
  2  9  1  0  0  0  0
  9 10  1  0  0  0  0
 10 11  1  0  0  0  0
 11 16  1  0  0  0  0
 11 12  2  0  0  0  0
 12 13  1  0  0  0  0
 13 14  2  0  0  0  0
 14 15  1  0  0  0  0
 15 16  2  0  0  0  0
 15 17  1  0  0  0  0
 17 18  1  0  0  0  0
 17 19  1  0  0  0  0
 17 20  1  0  0  0  0
 13 21  1  0  0  0  0
 21 22  1  0  0  0  0
 21 23  1  0  0  0  0
 21 24  1  0  0  0  0
M  END
$$$$
56DDE23416EBFCBA
  -OEChem-11290615203D
MMFF94s SP Energy = 104.73
 22 24  0     1  0  0  0  0  0999 V2000
   -2.4326   -0.2645    0.4791 C   0  0  0  0  0  0  0  0  0  0  0  0
   -3.6524    0.1509   -0.3537 C   0  0  0  0  0  0  0  0  0  0  0  0
   -4.4514   -1.0199   -0.6073 O   0  0  0  0  0  0  0  0  0  0  0  0
   -5.6268   -0.8694    0.2031 C   0  0  2  0  0  0  0  0  0  0  0  0
   -6.9116   -0.7319   -0.6279 C   0  0  1  0  0  0  0  0  0  0  0  0
   -8.0220   -0.2711    0.1493 O   0  0  0  0  0  0  0  0  0  0  0  0
   -7.8148    0.9111    0.9013 C   0  0  1  0  0  0  0  0  0  0  0  0
   -6.5667    0.9406    1.7499 C   0  0  1  0  0  0  0  0  0  0  0  0
   -5.3350    0.2787    1.1413 C   0  0  2  0  0  0  0  0  0  0  0  0
   -4.4453    1.0959    0.3798 O   0  0  0  0  0  0  0  0  0  0  0  0
   -6.3659    2.3231    2.0564 O   0  0  0  0  0  0  0  0  0  0  0  0
   -7.1060    3.0426    1.0520 C   0  0  0  0  0  0  0  0  0  0  0  0
   -7.7825    2.1275    0.1725 O   0  0  0  0  0  0  0  0  0  0  0  0
   -8.1517    3.9008    1.7656 C   0  0  0  0  0  0  0  0  0  0  0  0
   -6.1655    3.9306    0.2510 C   0  0  0  0  0  0  0  0  0  0  0  0
   -6.8543   -0.0507   -2.0054 C   0  0  0  0  0  0  0  0  0  0  0  0
   -6.3587    1.2812   -1.9788 O   0  0  0  0  0  0  0  0  0  0  0  0
   -6.7373    2.0030   -3.1447 C   0  0  0  0  0  0  0  0  0  0  0  0
   -5.9129    3.2563   -3.4043 C   0  0  0  0  0  0  0  0  0  0  0  0
   -4.8784    3.6131   -2.8668 O   0  0  0  0  0  0  0  0  0  0  0  0
   -6.4400    4.0074   -4.3993 O   0  0  0  0  0  0  0  0  0  0  0  0
   -3.1685    0.7552   -1.6651 C   0  0  0  0  0  0  0  0  0  0  0  0
  1  2  1  0  0  0  0
  2 10  1  0  0  0  0
  2  3  1  0  0  0  0
  3  4  1  0  0  0  0
  4  9  1  0  0  0  0
  4  5  1  0  0  0  0
  5  6  1  0  0  0  0
  6  7  1  0  0  0  0
  7 13  1  0  0  0  0
  7  8  1  0  0  0  0
  8  9  1  0  0  0  0
  9 10  1  0  0  0  0
  8 11  1  0  0  0  0
 11 12  1  0  0  0  0
 12 13  1  0  0  0  0
 12 14  1  0  0  0  0
 12 15  1  0  0  0  0
  5 16  1  0  0  0  0
 16 17  1  0  0  0  0
 17 18  1  0  0  0  0
 18 19  1  0  0  0  0
 19 20  2  0  0  0  0
 19 21  1  0  0  0  0
  2 22  1  0  0  0  0
M  END
$$$$
701E69E1BA7174AE
  -OEChem-11290615203D
MMFF94s SP Energy = 132.57
 27 30  0     0  0  0  0  0  0999 V2000
    2.5039    2.9685    9.6509 C   0  0  0  0  0  0  0  0  0  0  0  0
    1.7993    2.0876    8.6623 C   0  0  0  0  0  0  0  0  0  0  0  0
    0.4206    1.8573    8.7735 C   0  0  0  0  0  0  0  0  0  0  0  0
   -0.2390    1.0083    7.8768 C   0  0  0  0  0  0  0  0  0  0  0  0
    0.4903    0.3912    6.8559 C   0  0  0  0  0  0  0  0  0  0  0  0
    1.8654    0.6024    6.7471 C   0  0  0  0  0  0  0  0  0  0  0  0
    2.5180    1.4413    7.6504 C   0  0  0  0  0  0  0  0  0  0  0  0
   -2.0001    0.7663    8.0459 S   0  0  0  0  0  0  0  0  0  0  0  0
   -2.1213   -1.0225    8.0846 C   0  0  0  0  0  0  0  0  0  0  0  0
   -1.5318   -1.6933    9.1705 C   0  0  0  0  0  0  0  0  0  0  0  0
   -1.5990   -3.0824    9.2805 C   0  0  0  0  0  0  0  0  0  0  0  0
   -2.2653   -3.8208    8.3106 C   0  0  0  0  0  0  0  0  0  0  0  0
   -2.8627   -3.1687    7.2328 C   0  0  0  0  0  0  0  0  0  0  0  0
   -2.8040   -1.7655    7.1005 C   0  0  0  0  0  0  0  0  0  0  0  0
   -3.4782   -1.1426    5.8908 C   0  0  0  0  0  0  0  0  0  0  0  0
   -4.9355   -1.3648    5.8636 N   0  0  0  0  0  0  0  0  0  0  0  0
   -5.6169   -0.5804    6.9274 C   0  0  0  0  0  0  0  0  0  0  0  0
   -7.1571   -0.7128    6.8699 C   0  0  0  0  0  0  0  0  0  0  0  0
   -7.6579   -0.3405    5.5378 N   0  0  0  0  0  0  0  0  0  0  0  0
   -7.0249   -1.1144    4.4563 C   0  0  0  0  0  0  0  0  0  0  0  0
   -5.4845   -0.9709    4.5414 C   0  0  0  0  0  0  0  0  0  0  0  0
   -8.2168    0.8968    5.2661 C   0  0  0  0  0  0  0  0  0  0  0  0
   -9.0575    1.0760    4.1548 C   0  0  0  0  0  0  0  0  0  0  0  0
   -9.6392    2.3131    3.8542 C   0  0  0  0  0  0  0  0  0  0  0  0
   -9.3959    3.4113    4.6691 C   0  0  0  0  0  0  0  0  0  0  0  0
   -8.5782    3.2651    5.7833 C   0  0  0  0  0  0  0  0  0  0  0  0
   -8.0028    2.0219    6.0762 C   0  0  0  0  0  0  0  0  0  0  0  0
  1  2  1  0  0  0  0
  2  7  1  0  0  0  0
  2  3  2  0  0  0  0
  3  4  1  0  0  0  0
  4  5  2  0  0  0  0
  5  6  1  0  0  0  0
  6  7  2  0  0  0  0
  4  8  1  0  0  0  0
  8  9  1  0  0  0  0
  9 14  1  0  0  0  0
  9 10  2  0  0  0  0
 10 11  1  0  0  0  0
 11 12  2  0  0  0  0
 12 13  1  0  0  0  0
 13 14  2  0  0  0  0
 14 15  1  0  0  0  0
 15 16  1  0  0  0  0
 16 21  1  0  0  0  0
 16 17  1  0  0  0  0
 17 18  1  0  0  0  0
 18 19  1  0  0  0  0
 19 20  1  0  0  0  0
 20 21  1  0  0  0  0
 19 22  1  0  0  0  0
 22 27  1  0  0  0  0
 22 23  2  0  0  0  0
 23 24  1  0  0  0  0
 24 25  2  0  0  0  0
 25 26  1  0  0  0  0
 26 27  2  0  0  0  0
M  END
$$$$
E9075CB8F1E9B862
  -OEChem-11290615203D
MMFF94s SP Energy = 155.49
 27 30  0     0  0  0  0  0  0999 V2000
    3.1907   -7.7405   -3.0891 C   0  0  0  0  0  0  0  0  0  0  0  0
    4.3645   -7.0142   -2.4998 C   0  0  0  0  0  0  0  0  0  0  0  0
    5.5493   -7.5343   -2.5869 N   0  0  0  0  0  0  0  0  0  0  0  0
    6.5285   -6.8520   -1.9366 N   0  0  0  0  0  0  0  0  0  0  0  0
    6.3586   -5.7177   -1.1737 C   0  0  0  0  0  0  0  0  0  0  0  0
    7.3233   -5.2548   -0.5703 O   0  0  0  0  0  0  0  0  0  0  0  0
    5.1227   -5.1348   -1.1320 N   0  0  0  0  0  0  0  0  0  0  0  0
    4.1404   -5.6770   -1.7861 C   0  0  0  0  0  0  0  0  0  0  0  0
    2.8931   -5.0670   -1.8195 N   0  0  0  0  0  0  0  0  0  0  0  0
    2.3070   -4.6118   -3.0911 C   0  0  0  0  0  0  0  0  0  0  0  0
    2.5566   -3.0979   -3.3027 C   0  0  0  0  0  0  0  0  0  0  0  0
    2.0691   -2.2939   -2.1651 N   0  0  0  0  0  0  0  0  0  0  0  0
    2.7267   -2.7539   -0.9220 C   0  0  0  0  0  0  0  0  0  0  0  0
    2.4473   -4.2521   -0.6730 C   0  0  0  0  0  0  0  0  0  0  0  0
    2.1379   -0.8288   -2.4114 C   0  0  0  0  0  0  0  0  0  0  0  0
    3.5651   -0.2711   -2.5021 C   0  0  0  0  0  0  0  0  0  0  0  0
    4.3175    0.0437   -1.3567 C   0  0  0  0  0  0  0  0  0  0  0  0
    5.6172    0.5413   -1.4674 C   0  0  0  0  0  0  0  0  0  0  0  0
    6.1854    0.7358   -2.7237 C   0  0  0  0  0  0  0  0  0  0  0  0
    5.4553    0.4349   -3.8708 C   0  0  0  0  0  0  0  0  0  0  0  0
    4.1557   -0.0643   -3.7619 C   0  0  0  0  0  0  0  0  0  0  0  0
    1.1716   -0.0110   -1.5259 C   0  0  0  0  0  0  0  0  0  0  0  0
    1.2931    1.3886   -1.4229 C   0  0  0  0  0  0  0  0  0  0  0  0
    0.3921    2.1418   -0.6647 C   0  0  0  0  0  0  0  0  0  0  0  0
   -0.6662    1.5162   -0.0135 C   0  0  0  0  0  0  0  0  0  0  0  0
   -0.8318    0.1399   -0.1308 C   0  0  0  0  0  0  0  0  0  0  0  0
    0.0699   -0.6128   -0.8886 C   0  0  0  0  0  0  0  0  0  0  0  0
  1  2  1  0  0  0  0
  2  8  1  0  0  0  0
  2  3  2  0  0  0  0
  3  4  1  0  0  0  0
  4  5  1  0  0  0  0
  5  6  2  0  0  0  0
  5  7  1  0  0  0  0
  7  8  2  0  0  0  0
  8  9  1  0  0  0  0
  9 14  1  0  0  0  0
  9 10  1  0  0  0  0
 10 11  1  0  0  0  0
 11 12  1  0  0  0  0
 12 13  1  0  0  0  0
 13 14  1  0  0  0  0
 12 15  1  0  0  0  0
 15 16  1  0  0  0  0
 16 21  1  0  0  0  0
 16 17  2  0  0  0  0
 17 18  1  0  0  0  0
 18 19  2  0  0  0  0
 19 20  1  0  0  0  0
 20 21  2  0  0  0  0
 15 22  1  0  0  0  0
 22 27  1  0  0  0  0
 22 23  2  0  0  0  0
 23 24  1  0  0  0  0
 24 25  2  0  0  0  0
 25 26  1  0  0  0  0
 26 27  2  0  0  0  0
M  END
$$$$
66736D649FF3B63A
  -OEChem-11290615203D
MMFF94s SP Energy = -8.30
 27 30  0     1  0  0  0  0  0999 V2000
   -0.5248   -1.4742   -5.7814 C   0  0  0  0  0  0  0  0  0  0  0  0
   -0.7145   -1.6553   -4.2838 C   0  0  0  0  0  0  0  0  0  0  0  0
   -0.6259   -0.3233   -3.5445 C   0  0  0  0  0  0  0  0  0  0  0  0
   -0.8143   -0.5023   -2.0408 C   0  0  0  0  0  0  0  0  0  0  0  0
   -0.6752    0.7639   -1.3771 O   0  0  0  0  0  0  0  0  0  0  0  0
   -1.8014    1.5103   -1.3093 C   0  0  0  0  0  0  0  0  0  0  0  0
   -2.9081    1.2111   -1.7200 O   0  0  0  0  0  0  0  0  0  0  0  0
   -1.5017    2.8082   -0.7107 C   0  0  0  0  0  0  0  0  0  0  0  0
   -0.7930    3.0573    0.3932 C   0  0  0  0  0  0  0  0  0  0  0  0
   -0.6326    4.4118    0.6924 O   0  0  0  0  0  0  0  0  0  0  0  0
   -1.3566    5.1085   -0.3439 C   0  0  1  0  0  0  0  0  0  0  0  0
   -1.9383    4.0746   -1.3400 C   0  0  2  0  0  0  0  0  0  0  0  0
   -3.3736    4.4361   -1.3143 C   0  0  0  0  0  0  0  0  0  0  0  0
   -3.5709    5.4457   -0.4623 C   0  0  0  0  0  0  0  0  0  0  0  0
   -2.4319    5.9009    0.1890 O   0  0  0  0  0  0  0  0  0  0  0  0
   -4.7113    6.1003   -0.1604 N   0  0  0  0  0  0  0  0  0  0  0  0
   -4.3778    3.8855   -2.1440 C   0  0  0  0  0  0  0  0  0  0  0  0
   -5.2406    3.4999   -2.8163 N   0  0  0  0  0  0  0  0  0  0  0  0
   -1.2255    4.3863   -2.6449 C   0  0  0  0  0  0  0  0  0  0  0  0
   -1.3372    3.7842   -3.6986 O   0  0  0  0  0  0  0  0  0  0  0  0
   -0.3443    5.5380   -2.4709 C   0  0  0  0  0  0  0  0  0  0  0  0
    0.4569    6.1540   -3.4147 C   0  0  0  0  0  0  0  0  0  0  0  0
    1.2157    7.2480   -2.9980 C   0  0  0  0  0  0  0  0  0  0  0  0
    1.1563    7.6922   -1.6655 C   0  0  0  0  0  0  0  0  0  0  0  0
    0.3382    7.0492   -0.7304 C   0  0  0  0  0  0  0  0  0  0  0  0
   -0.4153    5.9624   -1.1490 C   0  0  0  0  0  0  0  0  0  0  0  0
   -0.1742    2.1029    1.3556 C   0  0  0  0  0  0  0  0  0  0  0  0
  1  2  1  0  0  0  0
  2  3  1  0  0  0  0
  3  4  1  0  0  0  0
  4  5  1  0  0  0  0
  5  6  1  0  0  0  0
  6  7  2  0  0  0  0
  6  8  1  0  0  0  0
  8 12  1  0  0  0  0
  8  9  2  0  0  0  0
  9 10  1  0  0  0  0
 10 11  1  0  0  0  0
 11 15  1  0  0  0  0
 11 26  1  0  0  0  0
 11 12  1  0  0  0  0
 12 13  1  0  0  0  0
 13 14  2  0  0  0  0
 14 15  1  0  0  0  0
 14 16  1  0  0  0  0
 13 17  1  0  0  0  0
 17 18  3  0  0  0  0
 12 19  1  0  0  0  0
 19 20  2  0  0  0  0
 19 21  1  0  0  0  0
 21 26  1  0  0  0  0
 21 22  2  0  0  0  0
 22 23  1  0  0  0  0
 23 24  2  0  0  0  0
 24 25  1  0  0  0  0
 25 26  2  0  0  0  0
  9 27  1  0  0  0  0
M  END
$$$$
73AE1F0B16AB9100
  -OEChem-11290615203D
MMFF94s SP Energy = 36.64
 16 16  0     1  0  0  0  0  0999 V2000
    4.2158    0.2937    3.3337 C   0  0  0  0  0  0  0  0  0  0  0  0
    3.2400    0.2181    4.4966 C   0  0  2  0  0  0  0  0  0  0  0  0
    1.9573   -0.5634    4.2610 C   0  0  1  0  0  0  0  0  0  0  0  0
    0.8973    0.4963    3.9656 C   0  0  1  0  0  0  0  0  0  0  0  0
    1.3804    1.6782    4.6180 O   0  0  0  0  0  0  0  0  0  0  0  0
    2.7182    1.5826    4.8517 C   0  0  0  0  0  0  0  0  0  0  0  0
    3.3971    2.5001    5.2855 O   0  0  0  0  0  0  0  0  0  0  0  0
    0.6412    0.7763    2.4751 C   0  0  0  0  0  0  0  0  0  0  0  0
   -0.4271    1.8249    2.2159 C   0  0  0  0  0  0  0  0  0  0  0  0
   -0.1169    2.9940    1.6288 C   0  0  0  0  0  0  0  0  0  0  0  0
   -1.8517    1.5260    2.6357 C   0  0  0  0  0  0  0  0  0  0  0  0
   -2.4724    0.3586    1.8634 C   0  0  0  0  0  0  0  0  0  0  0  0
   -3.9381    0.1595    2.2508 C   0  0  0  0  0  0  0  0  0  0  0  0
   -4.5277   -0.9754    1.5254 C   0  0  0  0  0  0  0  0  0  0  0  0
   -5.0119   -1.9020    0.9349 C   0  0  0  0  0  0  0  0  0  0  0  0
    2.0503   -1.6004    3.2997 O   0  0  0  0  0  0  0  0  0  0  0  0
  1  2  1  0  0  0  0
  2  6  1  0  0  0  0
  2  3  1  0  0  0  0
  3  4  1  0  0  0  0
  4  5  1  0  0  0  0
  5  6  1  0  0  0  0
  6  7  2  0  0  0  0
  4  8  1  0  0  0  0
  8  9  1  0  0  0  0
  9 10  2  0  0  0  0
  9 11  1  0  0  0  0
 11 12  1  0  0  0  0
 12 13  1  0  0  0  0
 13 14  1  0  0  0  0
 14 15  3  0  0  0  0
  3 16  1  0  0  0  0
M  END
$$$$
D4DB801485308D3A
  -OEChem-11290615203D
MMFF94s SP Energy = 34.51
 27 29  0     1  0  0  0  0  0999 V2000
   -7.0783    4.5896    0.8798 C   0  0  0  0  0  0  0  0  0  0  0  0
   -6.0429    3.4997    0.8289 C   0  0  0  0  0  0  0  0  0  0  0  0
   -6.1317    2.2976    1.4290 C   0  0  0  0  0  0  0  0  0  0  0  0
   -5.0410    1.2557    1.3307 C   0  0  1  0  0  0  0  0  0  0  0  0
   -4.1335    1.4878    0.1176 C   0  0  0  0  0  0  0  0  0  0  0  0
   -3.8751    2.9478   -0.1634 C   0  0  0  0  0  0  0  0  0  0  0  0
   -2.8494    3.3439   -0.7097 O   0  0  0  0  0  0  0  0  0  0  0  0
   -4.8993    3.8114    0.1270 N   0  0  0  0  0  0  0  0  0  0  0  0
   -4.2119    1.1184    2.6155 C   0  0  0  0  0  0  0  0  0  0  0  0
   -3.7467   -0.1341    3.0679 C   0  0  0  0  0  0  0  0  0  0  0  0
   -2.9908   -0.2417    4.2435 C   0  0  0  0  0  0  0  0  0  0  0  0
   -2.6730    0.8927    4.9906 C   0  0  0  0  0  0  0  0  0  0  0  0
   -3.1081    2.1440    4.5482 C   0  0  0  0  0  0  0  0  0  0  0  0
   -3.8608    2.2615    3.3685 C   0  0  0  0  0  0  0  0  0  0  0  0
   -2.7803    3.3465    5.3271 N   0  3  0  0  0  0  0  0  0  0  0  0
   -3.2618    4.4246    4.9516 O   0  0  0  0  0  0  0  0  0  0  0  0
   -2.0474    3.2090    6.3164 O   0  5  0  0  0  0  0  0  0  0  0  0
   -4.0537   -1.5999    2.2051 Cl  0  0  0  0  0  0  0  0  0  0  0  0
   -7.2924    1.9062    2.2567 C   0  0  0  0  0  0  0  0  0  0  0  0
   -7.9610    0.9074    2.0536 O   0  0  0  0  0  0  0  0  0  0  0  0
   -7.4023    2.7675    3.2972 O   0  0  0  0  0  0  0  0  0  0  0  0
   -8.4012    2.4430    4.2799 C   0  0  0  0  0  0  0  0  0  0  0  0
   -8.7817    3.7434    4.9918 C   0  0  0  0  0  0  0  0  0  0  0  0
   -9.7437    3.4936    6.1483 C   0  0  0  0  0  0  0  0  0  0  0  0
   -9.1829    2.4702    7.1321 C   0  0  0  0  0  0  0  0  0  0  0  0
   -8.7885    1.1722    6.4326 C   0  0  0  0  0  0  0  0  0  0  0  0
   -7.8297    1.4272    5.2743 C   0  0  0  0  0  0  0  0  0  0  0  0
  1  2  1  0  0  0  0
  2  8  1  0  0  0  0
  2  3  2  0  0  0  0
  3  4  1  0  0  0  0
  4  5  1  0  0  0  0
  5  6  1  0  0  0  0
  6  7  2  0  0  0  0
  6  8  1  0  0  0  0
  4  9  1  0  0  0  0
  9 14  1  0  0  0  0
  9 10  2  0  0  0  0
 10 11  1  0  0  0  0
 11 12  2  0  0  0  0
 12 13  1  0  0  0  0
 13 14  2  0  0  0  0
 13 15  1  0  0  0  0
 15 16  2  0  0  0  0
 15 17  1  0  0  0  0
 10 18  1  0  0  0  0
  3 19  1  0  0  0  0
 19 20  2  0  0  0  0
 19 21  1  0  0  0  0
 21 22  1  0  0  0  0
 22 27  1  0  0  0  0
 22 23  1  0  0  0  0
 23 24  1  0  0  0  0
 24 25  1  0  0  0  0
 25 26  1  0  0  0  0
 26 27  1  0  0  0  0
M  CHG  2  15   1  17  -1
M  END
$$$$
32261ABD087BAF64
  -OEChem-11290615203D
MMFF94s SP Energy = 103.55
 26 27  0     0  0  0  0  0  0999 V2000
   -0.0807   -3.8283   -1.0323 C   0  0  0  0  0  0  0  0  0  0  0  0
    0.6344   -2.5949   -1.5048 C   0  0  0  0  0  0  0  0  0  0  0  0
    1.4062   -2.5836   -2.6734 C   0  0  0  0  0  0  0  0  0  0  0  0
    2.0566   -1.4164   -3.0800 C   0  0  0  0  0  0  0  0  0  0  0  0
    1.9434   -0.2424   -2.3294 C   0  0  0  0  0  0  0  0  0  0  0  0
    1.1761   -0.2321   -1.1659 C   0  0  0  0  0  0  0  0  0  0  0  0
    0.5321   -1.4073   -0.7609 C   0  0  0  0  0  0  0  0  0  0  0  0
    0.9796    0.8350   -0.3331 O   0  0  0  0  0  0  0  0  0  0  0  0
    1.4653    2.1038   -0.7568 C   0  0  0  0  0  0  0  0  0  0  0  0
    0.6184    2.7583   -1.8535 C   0  0  0  0  0  0  0  0  0  0  0  0
   -0.6121    2.6937   -1.8837 O   0  0  0  0  0  0  0  0  0  0  0  0
    1.2839    3.4383   -2.8469 N   0  0  0  0  0  0  0  0  0  0  0  0
    2.6293    3.5875   -2.8626 N   0  0  0  0  0  0  0  0  0  0  0  0
    3.2117    4.0830   -3.9184 C   0  0  0  0  0  0  0  0  0  0  0  0
    2.5139    4.4432   -5.2373 C   0  0  0  0  0  0  0  0  0  0  0  0
    1.6639    3.2992   -5.8321 C   0  0  0  0  0  0  0  0  0  0  0  0
    2.0472    2.9037   -7.2673 C   0  0  0  0  0  0  0  0  0  0  0  0
    1.6354    1.4691   -7.6376 C   0  0  0  0  0  0  0  0  0  0  0  0
    2.3242    0.3134   -6.8810 C   0  0  0  0  0  0  0  0  0  0  0  0
    3.7959    0.0472   -7.2537 C   0  0  0  0  0  0  0  0  0  0  0  0
    4.8166    0.3620   -6.1418 C   0  0  0  0  0  0  0  0  0  0  0  0
    4.8343    1.8488   -5.8430 C   0  0  0  0  0  0  0  0  0  0  0  0
    5.8183    2.3428   -4.7980 C   0  0  0  0  0  0  0  0  0  0  0  0
    5.7357    3.8756   -4.7013 C   0  0  0  0  0  0  0  0  0  0  0  0
    4.6932    4.4341   -3.7329 C   0  0  0  0  0  0  0  0  0  0  0  0
    1.5903   -3.9940   -3.6532 Cl  0  0  0  0  0  0  0  0  0  0  0  0
  1  2  1  0  0  0  0
  2  7  1  0  0  0  0
  2  3  2  0  0  0  0
  3  4  1  0  0  0  0
  4  5  2  0  0  0  0
  5  6  1  0  0  0  0
  6  7  2  0  0  0  0
  6  8  1  0  0  0  0
  8  9  1  0  0  0  0
  9 10  1  0  0  0  0
 10 11  2  0  0  0  0
 10 12  1  0  0  0  0
 12 13  1  0  0  0  0
 13 14  2  0  0  0  0
 14 25  1  0  0  0  0
 14 15  1  0  0  0  0
 15 16  1  0  0  0  0
 16 17  1  0  0  0  0
 17 18  1  0  0  0  0
 18 19  1  0  0  0  0
 19 20  1  0  0  0  0
 20 21  1  0  0  0  0
 21 22  1  0  0  0  0
 22 23  1  0  0  0  0
 23 24  1  0  0  0  0
 24 25  1  0  0  0  0
  3 26  1  0  0  0  0
M  END
$$$$
7A0BAFF9B781D8B6
  -OEChem-11290615203D
MMFF94s SP Energy = 56.58
 27 30  0     0  0  0  0  0  0999 V2000
   -2.6323    1.9046    1.2739 C   0  0  0  0  0  0  0  0  0  0  0  0
   -1.1615    2.1971    1.5051 C   0  0  0  0  0  0  0  0  0  0  0  0
   -0.4084    2.6796    0.4097 C   0  0  0  0  0  0  0  0  0  0  0  0
    0.9443    2.9617    0.5502 C   0  0  0  0  0  0  0  0  0  0  0  0
    1.5725    2.7622    1.7685 C   0  0  0  0  0  0  0  0  0  0  0  0
    0.8597    2.2931    2.8600 C   0  0  0  0  0  0  0  0  0  0  0  0
   -0.5189    2.0108    2.7524 C   0  0  0  0  0  0  0  0  0  0  0  0
   -1.2340    1.5293    3.9982 C   0  0  0  0  0  0  0  0  0  0  0  0
   -1.7318    2.6434    4.8999 C   0  0  0  0  0  0  0  0  0  0  0  0
   -0.8180    3.1942    5.8280 C   0  0  0  0  0  0  0  0  0  0  0  0
   -1.2093    4.2128    6.6874 C   0  0  0  0  0  0  0  0  0  0  0  0
   -2.5079    4.6936    6.6488 C   0  0  0  0  0  0  0  0  0  0  0  0
   -3.4243    4.1751    5.7485 C   0  0  0  0  0  0  0  0  0  0  0  0
   -3.0530    3.1492    4.8530 C   0  0  0  0  0  0  0  0  0  0  0  0
   -4.1037    2.6558    3.8795 C   0  0  0  0  0  0  0  0  0  0  0  0
   -4.1996    3.4689    2.6019 C   0  0  0  0  0  0  0  0  0  0  0  0
   -4.9970    4.6366    2.6256 C   0  0  0  0  0  0  0  0  0  0  0  0
   -5.1333    5.4237    1.4894 C   0  0  0  0  0  0  0  0  0  0  0  0
   -4.4936    5.0642    0.3146 C   0  0  0  0  0  0  0  0  0  0  0  0
   -3.7038    3.9272    0.2622 C   0  0  0  0  0  0  0  0  0  0  0  0
   -3.5346    3.1146    1.4037 C   0  0  0  0  0  0  0  0  0  0  0  0
   -4.6339    5.8319   -0.8055 O   0  0  0  0  0  0  0  0  0  0  0  0
   -5.8909    6.5617    1.4815 O   0  0  0  0  0  0  0  0  0  0  0  0
   -2.8966    5.6887    7.4987 O   0  0  0  0  0  0  0  0  0  0  0  0
   -0.3484    4.7710    7.5907 O   0  0  0  0  0  0  0  0  0  0  0  0
    2.9040    3.0306    1.9059 O   0  0  0  0  0  0  0  0  0  0  0  0
    1.6983    3.4359   -0.4869 O   0  0  0  0  0  0  0  0  0  0  0  0
  1 21  1  0  0  0  0
  1  2  1  0  0  0  0
  2  7  1  0  0  0  0
  2  3  2  0  0  0  0
  3  4  1  0  0  0  0
  4  5  2  0  0  0  0
  5  6  1  0  0  0  0
  6  7  2  0  0  0  0
  7  8  1  0  0  0  0
  8  9  1  0  0  0  0
  9 14  1  0  0  0  0
  9 10  2  0  0  0  0
 10 11  1  0  0  0  0
 11 12  2  0  0  0  0
 12 13  1  0  0  0  0
 13 14  2  0  0  0  0
 14 15  1  0  0  0  0
 15 16  1  0  0  0  0
 16 21  1  0  0  0  0
 16 17  2  0  0  0  0
 17 18  1  0  0  0  0
 18 19  2  0  0  0  0
 19 20  1  0  0  0  0
 20 21  2  0  0  0  0
 19 22  1  0  0  0  0
 18 23  1  0  0  0  0
 12 24  1  0  0  0  0
 11 25  1  0  0  0  0
  5 26  1  0  0  0  0
  4 27  1  0  0  0  0
M  END
$$$$
90351E34B64A1F4C
  -OEChem-11290615203D
MMFF94s SP Energy = 24.49
 26 28  0     0  0  0  0  0  0999 V2000
    0.3597   -4.3942    1.9638 C   0  0  0  0  0  0  0  0  0  0  0  0
    1.2361   -3.3799    1.5842 C   0  0  0  0  0  0  0  0  0  0  0  0
    1.5878   -3.2205    0.2392 C   0  0  0  0  0  0  0  0  0  0  0  0
    1.0695   -4.0779   -0.7497 C   0  0  0  0  0  0  0  0  0  0  0  0
    0.1837   -5.0940   -0.3470 C   0  0  0  0  0  0  0  0  0  0  0  0
   -0.1668   -5.2499    0.9986 C   0  0  0  0  0  0  0  0  0  0  0  0
   -0.5162   -6.1953   -1.4860 Cl  0  0  0  0  0  0  0  0  0  0  0  0
    1.4305   -3.9141   -2.1695 C   0  0  0  0  0  0  0  0  0  0  0  0
    0.8460   -3.0535   -3.0138 C   0  0  0  0  0  0  0  0  0  0  0  0
   -0.2543   -2.1024   -2.7065 C   0  0  0  0  0  0  0  0  0  0  0  0
   -0.7857   -1.9710   -1.6098 O   0  0  0  0  0  0  0  0  0  0  0  0
   -0.5681   -1.3437   -3.8193 N   0  0  0  0  0  0  0  0  0  0  0  0
    0.1608   -1.5870   -4.9626 C   0  0  0  0  0  0  0  0  0  0  0  0
    0.0299   -0.8475   -6.4492 S   0  0  0  0  0  0  0  0  0  0  0  0
    1.3174   -2.8806   -4.6612 S   0  0  0  0  0  0  0  0  0  0  0  0
   -1.6103   -0.3256   -3.6856 C   0  0  0  0  0  0  0  0  0  0  0  0
   -1.0069    0.9401   -3.0691 C   0  0  0  0  0  0  0  0  0  0  0  0
   -0.7615    1.9251   -3.7573 O   0  0  0  0  0  0  0  0  0  0  0  0
   -0.7542    0.8147   -1.7130 N   0  0  0  0  0  0  0  0  0  0  0  0
   -0.1919    1.7845   -0.8599 C   0  0  0  0  0  0  0  0  0  0  0  0
    0.1454    3.0836   -1.2283 C   0  0  0  0  0  0  0  0  0  0  0  0
    0.6842    3.9986   -0.3804 N   0  0  0  0  0  0  0  0  0  0  0  0
    0.9014    3.6008    0.8895 C   0  0  0  0  0  0  0  0  0  0  0  0
    0.6033    2.3325    1.3557 C   0  0  0  0  0  0  0  0  0  0  0  0
    0.0479    1.4150    0.4660 C   0  0  0  0  0  0  0  0  0  0  0  0
    2.6765   -1.9308   -0.1500 Cl  0  0  0  0  0  0  0  0  0  0  0  0
  1  6  1  0  0  0  0
  1  2  2  0  0  0  0
  2  3  1  0  0  0  0
  3  4  2  0  0  0  0
  4  5  1  0  0  0  0
  5  6  2  0  0  0  0
  5  7  1  0  0  0  0
  4  8  1  0  0  0  0
  8  9  2  0  0  0  0
  9 15  1  0  0  0  0
  9 10  1  0  0  0  0
 10 11  2  0  0  0  0
 10 12  1  0  0  0  0
 12 13  1  0  0  0  0
 13 14  2  0  0  0  0
 13 15  1  0  0  0  0
 12 16  1  0  0  0  0
 16 17  1  0  0  0  0
 17 18  2  0  0  0  0
 17 19  1  0  0  0  0
 19 20  1  0  0  0  0
 20 25  1  0  0  0  0
 20 21  2  0  0  0  0
 21 22  1  0  0  0  0
 22 23  2  0  0  0  0
 23 24  1  0  0  0  0
 24 25  2  0  0  0  0
  3 26  1  0  0  0  0
M  END
$$$$
C530B2CC8A0A053A
  -OEChem-11290615203D
MMFF94s SP Energy = 92.95
 27 30  0     1  0  0  0  0  0999 V2000
    7.7776    1.1474   -0.2542 C   0  0  0  0  0  0  0  0  0  0  0  0
    6.5490    0.3704   -0.6151 C   0  0  0  0  0  0  0  0  0  0  0  0
    6.2065   -0.6711   -0.0755 O   0  0  0  0  0  0  0  0  0  0  0  0
    5.8897    0.9951   -1.6276 O   0  0  0  0  0  0  0  0  0  0  0  0
    4.6646    0.3777   -2.0968 C   0  0  1  0  0  0  0  0  0  0  0  0
    3.7787    1.5037   -2.6272 C   0  0  0  0  0  0  0  0  0  0  0  0
    4.3360    2.1756   -3.8750 C   0  0  2  0  0  0  0  0  0  0  0  0
    5.5213    1.4352   -4.5375 C   0  0  2  0  0  0  0  0  0  0  0  0
    5.8598    2.1400   -5.8756 C   0  0  0  0  0  0  0  0  0  0  0  0
    5.8650    3.6690   -5.7050 C   0  0  0  0  0  0  0  0  0  0  0  0
    4.7128    4.1678   -4.8189 C   0  0  2  0  0  0  0  0  0  0  0  0
    4.8203    3.4947   -3.5566 O   0  0  0  0  0  0  0  0  0  0  0  0
    3.3484    3.6967   -5.2840 C   0  0  1  0  0  0  0  0  0  0  0  0
    3.2706    2.3404   -4.8315 O   0  0  0  0  0  0  0  0  0  0  0  0
    2.2725    4.6290   -4.7244 C   0  0  0  0  0  0  0  0  0  0  0  0
    2.2254    5.8304   -4.9685 O   0  0  0  0  0  0  0  0  0  0  0  0
    1.3763    3.9614   -3.9454 O   0  0  0  0  0  0  0  0  0  0  0  0
    0.3530    4.7864   -3.3899 C   0  0  0  0  0  0  0  0  0  0  0  0
    5.3394   -0.1224   -4.6046 C   0  0  1  0  0  0  0  0  0  0  0  0
    4.9981   -0.7105   -3.1636 C   0  0  2  0  0  0  0  0  0  0  0  0
    3.9864   -1.9298   -3.1558 C   0  0  0  0  0  0  0  0  0  0  0  0
    4.1929   -2.7939   -4.4159 C   0  0  0  0  0  0  0  0  0  0  0  0
    4.0043   -2.0390   -5.7259 C   0  0  0  0  0  0  0  0  0  0  0  0
    4.2702   -0.5370   -5.6409 C   0  0  0  0  0  0  0  0  0  0  0  0
    2.4973   -1.5394   -3.0491 C   0  0  0  0  0  0  0  0  0  0  0  0
    4.2897   -2.8323   -1.9314 C   0  0  0  0  0  0  0  0  0  0  0  0
    6.7036   -0.7153   -5.0684 C   0  0  0  0  0  0  0  0  0  0  0  0
  1  2  1  0  0  0  0
  2  3  2  0  0  0  0
  2  4  1  0  0  0  0
  4  5  1  0  0  0  0
  5 20  1  0  0  0  0
  5  6  1  0  0  0  0
  6  7  1  0  0  0  0
  7 12  1  0  0  0  0
  7 14  1  0  0  0  0
  7  8  1  0  0  0  0
  8  9  1  0  0  0  0
  9 10  1  0  0  0  0
 10 11  1  0  0  0  0
 11 12  1  0  0  0  0
 11 13  1  0  0  0  0
 13 14  1  0  0  0  0
 13 15  1  0  0  0  0
 15 16  2  0  0  0  0
 15 17  1  0  0  0  0
 17 18  1  0  0  0  0
  8 19  1  0  0  0  0
 19 24  1  0  0  0  0
 19 20  1  0  0  0  0
 20 21  1  0  0  0  0
 21 22  1  0  0  0  0
 22 23  1  0  0  0  0
 23 24  1  0  0  0  0
 21 25  1  0  0  0  0
 21 26  1  0  0  0  0
 19 27  1  0  0  0  0
M  END
$$$$
DCEF97EADEBE2A5E
  -OEChem-11290615203D
MMFF94s SP Energy = 11.31
  9  8  0     0  0  0  0  0  0999 V2000
    1.6826    2.5915    1.4260 P   0  0  0  0  0  0  0  0  0  0  0  0
    2.6673    4.0324    2.7096 P   0  3  0  0  0  0  0  0  0  0  0  0
    1.3704    4.5618    4.3621 P   0  0  0  0  0  0  0  0  0  0  0  0
    1.6331    2.7744    5.9387 I   0  0  0  0  0  0  0  0  0  0  0  0
    2.6446    6.2280    5.5399 I   0  0  0  0  0  0  0  0  0  0  0  0
    4.8732    3.3807    3.3816 I   0  0  0  0  0  0  0  0  0  0  0  0
    2.9082    6.0471    1.3831 I   0  0  0  0  0  0  0  0  0  0  0  0
    1.9961    0.4832    2.5250 I   0  0  0  0  0  0  0  0  0  0  0  0
    3.2712    2.2739   -0.3523 I   0  0  0  0  0  0  0  0  0  0  0  0
  1  2  1  0  0  0  0
  2  3  1  0  0  0  0
  3  4  1  0  0  0  0
  3  5  1  0  0  0  0
  2  6  1  0  0  0  0
  2  7  1  0  0  0  0
  1  8  1  0  0  0  0
  1  9  1  0  0  0  0
M  CHG  1   2   1
M  END
$$$$
DDDE4CE8D6B10314
  -OEChem-11290615203D
MMFF94s SP Energy = 14.41
 25 27  0     0  0  0  0  0  0999 V2000
    1.8391   -2.6500    2.8037 C   0  0  0  0  0  0  0  0  0  0  0  0
    0.4247   -2.2919    2.4724 C   0  0  0  0  0  0  0  0  0  0  0  0
   -0.0671   -1.1554    2.9976 N   0  0  0  0  0  0  0  0  0  0  0  0
   -1.3405   -0.8286    2.6849 C   0  0  0  0  0  0  0  0  0  0  0  0
   -2.1117   -1.6124    1.8494 C   0  0  0  0  0  0  0  0  0  0  0  0
   -1.5124   -2.7473    1.3487 C   0  0  0  0  0  0  0  0  0  0  0  0
   -0.2502   -3.1060    1.6474 N   0  0  0  0  0  0  0  0  0  0  0  0
   -2.4471   -3.8131    0.2607 S   0  0  0  0  0  0  0  0  0  0  0  0
   -1.1739   -4.3170   -0.8928 C   0  0  0  0  0  0  0  0  0  0  0  0
   -0.6273   -3.4695   -1.8727 C   0  0  0  0  0  0  0  0  0  0  0  0
    0.3665   -3.9362   -2.7395 C   0  0  0  0  0  0  0  0  0  0  0  0
    0.8146   -5.2502   -2.6343 C   0  0  0  0  0  0  0  0  0  0  0  0
    0.2788   -6.1052   -1.6752 C   0  0  0  0  0  0  0  0  0  0  0  0
   -0.7139   -5.6404   -0.8092 C   0  0  0  0  0  0  0  0  0  0  0  0
    2.0376   -5.8233   -3.6997 Cl  0  0  0  0  0  0  0  0  0  0  0  0
   -1.1453   -1.8296   -2.0769 Cl  0  0  0  0  0  0  0  0  0  0  0  0
   -1.8945    0.4428    3.2798 C   0  0  0  0  0  0  0  0  0  0  0  0
   -3.1385    0.1061    4.5749 S   0  0  0  0  0  0  0  0  0  0  0  0
   -3.6000    1.7771    4.9856 C   0  0  0  0  0  0  0  0  0  0  0  0
   -2.6751    2.6720    5.5345 C   0  0  0  0  0  0  0  0  0  0  0  0
   -3.0622    3.9752    5.8594 C   0  0  0  0  0  0  0  0  0  0  0  0
   -4.3773    4.3813    5.6435 C   0  0  0  0  0  0  0  0  0  0  0  0
   -5.3095    3.4939    5.1103 C   0  0  0  0  0  0  0  0  0  0  0  0
   -4.9213    2.1909    4.7861 C   0  0  0  0  0  0  0  0  0  0  0  0
   -4.8540    5.9847    6.0434 Cl  0  0  0  0  0  0  0  0  0  0  0  0
  1  2  1  0  0  0  0
  2  7  1  0  0  0  0
  2  3  2  0  0  0  0
  3  4  1  0  0  0  0
  4  5  2  0  0  0  0
  5  6  1  0  0  0  0
  6  7  2  0  0  0  0
  6  8  1  0  0  0  0
  8  9  1  0  0  0  0
  9 14  1  0  0  0  0
  9 10  2  0  0  0  0
 10 11  1  0  0  0  0
 11 12  2  0  0  0  0
 12 13  1  0  0  0  0
 13 14  2  0  0  0  0
 12 15  1  0  0  0  0
 10 16  1  0  0  0  0
  4 17  1  0  0  0  0
 17 18  1  0  0  0  0
 18 19  1  0  0  0  0
 19 24  1  0  0  0  0
 19 20  2  0  0  0  0
 20 21  1  0  0  0  0
 21 22  2  0  0  0  0
 22 23  1  0  0  0  0
 23 24  2  0  0  0  0
 22 25  1  0  0  0  0
M  END
$$$$
A0252DC4A6AF2092
  -OEChem-11290615203D
MMFF94s SP Energy = 38.14
 27 30  0     1  0  0  0  0  0999 V2000
   -8.1494   -1.0025    5.4391 C   0  0  0  0  0  0  0  0  0  0  0  0
   -7.0991   -2.0992    5.3312 C   0  0  0  0  0  0  0  0  0  0  0  0
   -7.0631   -2.7763    3.9543 C   0  0  0  0  0  0  0  0  0  0  0  0
   -6.6671   -1.8646    2.8150 C   0  0  0  0  0  0  0  0  0  0  0  0
   -7.5963   -1.3997    1.9654 C   0  0  0  0  0  0  0  0  0  0  0  0
   -7.2980   -0.5092    0.8370 C   0  0  0  0  0  0  0  0  0  0  0  0
   -8.1913   -0.1097    0.0995 O   0  0  0  0  0  0  0  0  0  0  0  0
   -5.9752   -0.1516    0.6657 O   0  0  0  0  0  0  0  0  0  0  0  0
   -4.9515   -0.6418    1.5097 C   0  0  0  0  0  0  0  0  0  0  0  0
   -3.6386   -0.2335    1.2131 C   0  0  0  0  0  0  0  0  0  0  0  0
   -2.6100   -0.6755    2.0528 C   0  0  0  0  0  0  0  0  0  0  0  0
   -2.8771   -1.5507    3.1113 C   0  0  0  0  0  0  0  0  0  0  0  0
   -1.7548   -2.0290    3.9946 C   0  0  0  0  0  0  0  0  0  0  0  0
   -0.4268   -1.8349    3.4097 N   0  0  2  0  0  0  0  0  0  0  0  0
   -0.3913   -0.4905    2.8315 C   0  0  0  0  0  0  0  0  0  0  0  0
   -1.3318   -0.2651    1.7737 O   0  0  0  0  0  0  0  0  0  0  0  0
   -0.1079   -2.8731    2.4181 C   0  0  0  0  0  0  0  0  0  0  0  0
    1.3370   -2.8360    1.9652 C   0  0  0  0  0  0  0  0  0  0  0  0
    2.3743   -3.0970    2.8708 C   0  0  0  0  0  0  0  0  0  0  0  0
    3.7070   -3.0627    2.4541 C   0  0  0  0  0  0  0  0  0  0  0  0
    4.0265   -2.7762    1.1223 C   0  0  0  0  0  0  0  0  0  0  0  0
    2.9934   -2.4980    0.2203 C   0  0  0  0  0  0  0  0  0  0  0  0
    1.6601   -2.5321    0.6362 C   0  0  0  0  0  0  0  0  0  0  0  0
    5.4586   -2.7049    0.6826 C   0  0  0  0  0  0  0  0  0  0  0  0
   -4.1998   -1.9463    3.3715 C   0  0  0  0  0  0  0  0  0  0  0  0
   -5.2609   -1.4917    2.5797 C   0  0  0  0  0  0  0  0  0  0  0  0
   -3.3638    0.7035    0.0698 C   0  0  0  0  0  0  0  0  0  0  0  0
  1  2  1  0  0  0  0
  2  3  1  0  0  0  0
  3  4  1  0  0  0  0
  4 26  1  0  0  0  0
  4  5  2  0  0  0  0
  5  6  1  0  0  0  0
  6  7  2  0  0  0  0
  6  8  1  0  0  0  0
  8  9  1  0  0  0  0
  9 26  1  0  0  0  0
  9 10  2  0  0  0  0
 10 11  1  0  0  0  0
 11 16  1  0  0  0  0
 11 12  2  0  0  0  0
 12 13  1  0  0  0  0
 13 14  1  0  0  0  0
 14 15  1  0  0  0  0
 15 16  1  0  0  0  0
 14 17  1  0  0  0  0
 17 18  1  0  0  0  0
 18 23  1  0  0  0  0
 18 19  2  0  0  0  0
 19 20  1  0  0  0  0
 20 21  2  0  0  0  0
 21 22  1  0  0  0  0
 22 23  2  0  0  0  0
 21 24  1  0  0  0  0
 12 25  1  0  0  0  0
 25 26  2  0  0  0  0
 10 27  1  0  0  0  0
M  END
$$$$
B308BE7C1E53CBB4
  -OEChem-11290615203D
MMFF94s SP Energy = -9.11
 27 29  0     1  0  0  0  0  0999 V2000
   -4.5833   -1.8776   -2.3180 C   0  0  0  0  0  0  0  0  0  0  0  0
   -4.6920   -1.0768   -3.6145 C   0  0  0  0  0  0  0  0  0  0  0  0
   -4.3593   -1.9536   -4.8191 C   0  0  0  0  0  0  0  0  0  0  0  0
   -3.8096    0.0997   -3.5731 C   0  0  0  0  0  0  0  0  0  0  0  0
   -3.0918    1.0622   -3.5364 C   0  0  0  0  0  0  0  0  0  0  0  0
   -2.2426    2.2057   -3.4935 C   0  0  0  0  0  0  0  0  0  0  0  0
   -1.6950    2.8202   -4.5963 C   0  0  0  0  0  0  0  0  0  0  0  0
   -0.8916    3.9427   -4.2410 C   0  0  0  0  0  0  0  0  0  0  0  0
   -0.8500    4.1595   -2.8731 C   0  0  0  0  0  0  0  0  0  0  0  0
   -1.7866    2.9786   -2.0444 S   0  0  0  0  0  0  0  0  0  0  0  0
   -0.1174    5.2714   -2.1559 C   0  0  1  0  0  0  0  0  0  0  0  0
   -0.8301    5.7634   -0.9717 N   0  0  0  0  0  0  0  0  0  0  0  0
   -0.0823    5.5447    0.2757 C   0  0  0  0  0  0  0  0  0  0  0  0
    0.9493    4.4461    0.0918 C   0  0  0  0  0  0  0  0  0  0  0  0
    1.5122    4.6835   -1.5997 S   0  0  0  0  0  0  0  0  0  0  0  0
   -1.9291    6.6379   -1.0428 C   0  0  0  0  0  0  0  0  0  0  0  0
   -2.4809    7.5287    0.2770 S   0  0  0  0  0  0  0  0  0  0  0  0
   -2.5468    6.6433   -2.2825 N   0  0  0  0  0  0  0  0  0  0  0  0
   -3.2341    7.6693   -2.9652 C   0  0  0  0  0  0  0  0  0  0  0  0
   -3.0866    9.0276   -2.6840 C   0  0  0  0  0  0  0  0  0  0  0  0
   -3.7758    9.9928   -3.4324 C   0  0  0  0  0  0  0  0  0  0  0  0
   -4.6081    9.6084   -4.4818 C   0  0  0  0  0  0  0  0  0  0  0  0
   -4.7346    8.2523   -4.7829 C   0  0  0  0  0  0  0  0  0  0  0  0
   -4.0488    7.2895   -4.0366 C   0  0  0  0  0  0  0  0  0  0  0  0
   -5.3309   10.4446   -5.2860 O   0  0  0  0  0  0  0  0  0  0  0  0
   -5.2907   11.8307   -4.9701 C   0  0  0  0  0  0  0  0  0  0  0  0
   -6.0416   -0.6380   -3.7599 O   0  0  0  0  0  0  0  0  0  0  0  0
  1  2  1  0  0  0  0
  2  3  1  0  0  0  0
  2  4  1  0  0  0  0
  4  5  3  0  0  0  0
  5  6  1  0  0  0  0
  6 10  1  0  0  0  0
  6  7  2  0  0  0  0
  7  8  1  0  0  0  0
  8  9  2  0  0  0  0
  9 10  1  0  0  0  0
  9 11  1  0  0  0  0
 11 15  1  0  0  0  0
 11 12  1  0  0  0  0
 12 13  1  0  0  0  0
 13 14  1  0  0  0  0
 14 15  1  0  0  0  0
 12 16  1  0  0  0  0
 16 17  2  0  0  0  0
 16 18  1  0  0  0  0
 18 19  1  0  0  0  0
 19 24  1  0  0  0  0
 19 20  2  0  0  0  0
 20 21  1  0  0  0  0
 21 22  2  0  0  0  0
 22 23  1  0  0  0  0
 23 24  2  0  0  0  0
 22 25  1  0  0  0  0
 25 26  1  0  0  0  0
  2 27  1  0  0  0  0
M  END
$$$$
0CBBFFE8D4045698
  -OEChem-11290615203D
MMFF94s SP Energy = 56.12
 27 30  0     0  0  0  0  0  0999 V2000
   -5.9861    2.6926   -1.1992 C   0  0  0  0  0  0  0  0  0  0  0  0
   -4.5055    2.8346   -0.8570 C   0  0  0  0  0  0  0  0  0  0  0  0
   -3.6429    2.6792   -2.1051 C   0  0  0  0  0  0  0  0  0  0  0  0
   -4.1196    1.8500    0.1435 N   0  0  0  0  0  0  0  0  0  0  0  0
   -4.2536    2.0836    1.4889 C   0  0  0  0  0  0  0  0  0  0  0  0
   -4.6273    3.1496    1.9657 O   0  0  0  0  0  0  0  0  0  0  0  0
   -3.8331    0.9752    2.3854 C   0  0  0  0  0  0  0  0  0  0  0  0
   -4.1806   -0.3299    2.2887 C   0  0  0  0  0  0  0  0  0  0  0  0
   -3.6737   -1.2373    3.2442 N   0  0  0  0  0  0  0  0  0  0  0  0
   -2.8559   -0.8033    4.2889 C   0  0  0  0  0  0  0  0  0  0  0  0
   -2.5355   -1.9234    5.0161 C   0  0  0  0  0  0  0  0  0  0  0  0
   -3.1809   -3.0082    4.3764 C   0  0  0  0  0  0  0  0  0  0  0  0
   -3.8669   -2.5805    3.3062 N   0  0  0  0  0  0  0  0  0  0  0  0
   -3.1628   -4.4283    4.7538 C   0  0  0  0  0  0  0  0  0  0  0  0
   -2.3412   -4.8975    5.7898 C   0  0  0  0  0  0  0  0  0  0  0  0
   -2.3334   -6.2521    6.1389 C   0  0  0  0  0  0  0  0  0  0  0  0
   -3.1457   -7.1555    5.4577 C   0  0  0  0  0  0  0  0  0  0  0  0
   -3.9666   -6.7072    4.4265 C   0  0  0  0  0  0  0  0  0  0  0  0
   -3.9742   -5.3540    4.0774 C   0  0  0  0  0  0  0  0  0  0  0  0
   -2.5182    0.5057    4.4612 N   0  0  0  0  0  0  0  0  0  0  0  0
   -2.9925    1.3253    3.5724 C   0  0  0  0  0  0  0  0  0  0  0  0
   -5.0837   -0.8261    1.2271 C   0  0  0  0  0  0  0  0  0  0  0  0
   -6.4210   -0.4069    1.1735 C   0  0  0  0  0  0  0  0  0  0  0  0
   -7.2626   -0.8594    0.1555 C   0  0  0  0  0  0  0  0  0  0  0  0
   -6.7784   -1.7367   -0.8129 C   0  0  0  0  0  0  0  0  0  0  0  0
   -5.4546   -2.1690   -0.7623 C   0  0  0  0  0  0  0  0  0  0  0  0
   -4.6103   -1.7185    0.2542 C   0  0  0  0  0  0  0  0  0  0  0  0
  1  2  1  0  0  0  0
  2  3  1  0  0  0  0
  2  4  1  0  0  0  0
  4  5  1  0  0  0  0
  5  6  2  0  0  0  0
  5  7  1  0  0  0  0
  7 21  1  0  0  0  0
  7  8  2  0  0  0  0
  8  9  1  0  0  0  0
  9 13  1  0  0  0  0
  9 10  1  0  0  0  0
 10 11  2  0  0  0  0
 11 12  1  0  0  0  0
 12 13  2  0  0  0  0
 12 14  1  0  0  0  0
 14 19  1  0  0  0  0
 14 15  2  0  0  0  0
 15 16  1  0  0  0  0
 16 17  2  0  0  0  0
 17 18  1  0  0  0  0
 18 19  2  0  0  0  0
 10 20  1  0  0  0  0
 20 21  2  0  0  0  0
  8 22  1  0  0  0  0
 22 27  1  0  0  0  0
 22 23  2  0  0  0  0
 23 24  1  0  0  0  0
 24 25  2  0  0  0  0
 25 26  1  0  0  0  0
 26 27  2  0  0  0  0
M  END
$$$$
2AB437CA3A8B9095
  -OEChem-11290615203D
MMFF94s SP Energy = 131.38
 20 20  0     0  0  0  0  0  0999 V2000
   -1.8134   -0.7125   -0.0072 C   0  0  0  0  0  0  0  0  0  0  0  0
   -0.3439   -1.1247    0.1456 C   0  0  0  0  0  0  0  0  0  0  0  0
   -0.1826   -2.4980   -0.2213 O   0  0  0  0  0  0  0  0  0  0  0  0
    1.1626   -2.7955   -0.6163 C   0  0  0  0  0  0  0  0  0  0  0  0
    1.2264   -3.1510   -2.1175 C   0  0  0  0  0  0  0  0  0  0  0  0
    0.5445   -2.1862   -3.0064 N   0  0  0  0  0  0  0  0  0  0  0  0
    1.2716   -0.9122   -3.1434 C   0  0  0  0  0  0  0  0  0  0  0  0
    0.3584    0.2581   -3.5749 C   0  0  0  0  0  0  0  0  0  0  0  0
   -0.7967    0.3400   -2.7330 O   0  0  0  0  0  0  0  0  0  0  0  0
   -0.8343    1.5133   -1.9244 C   0  0  0  0  0  0  0  0  0  0  0  0
   -2.0952    1.5036   -1.0350 C   0  0  0  0  0  0  0  0  0  0  0  0
   -2.0050    0.7363    0.2446 N   0  0  0  0  0  0  0  0  0  0  0  0
   -3.2712    0.9331    1.0121 C   0  0  0  0  0  0  0  0  0  0  0  0
   -3.3514    2.3411    1.6114 C   0  0  0  0  0  0  0  0  0  0  0  0
   -4.3979    2.9666    1.7416 O   0  0  0  0  0  0  0  0  0  0  0  0
   -2.1632    2.8435    2.0625 N   0  0  0  0  0  0  0  0  0  0  0  0
    0.2623   -2.7969   -4.3301 C   0  0  0  0  0  0  0  0  0  0  0  0
   -0.9387   -3.7494   -4.2581 C   0  0  0  0  0  0  0  0  0  0  0  0
   -1.1288   -4.6548   -5.0639 O   0  0  0  0  0  0  0  0  0  0  0  0
   -1.8279   -3.4830   -3.2574 N   0  0  0  0  0  0  0  0  0  0  0  0
  1 12  1  0  0  0  0
  1  2  1  0  0  0  0
  2  3  1  0  0  0  0
  3  4  1  0  0  0  0
  4  5  1  0  0  0  0
  5  6  1  0  0  0  0
  6  7  1  0  0  0  0
  7  8  1  0  0  0  0
  8  9  1  0  0  0  0
  9 10  1  0  0  0  0
 10 11  1  0  0  0  0
 11 12  1  0  0  0  0
 12 13  1  0  0  0  0
 13 14  1  0  0  0  0
 14 15  2  0  0  0  0
 14 16  1  0  0  0  0
  6 17  1  0  0  0  0
 17 18  1  0  0  0  0
 18 19  2  0  0  0  0
 18 20  1  0  0  0  0
M  END
$$$$
6E3D6884F290BDF2
  -OEChem-11290615203D
MMFF94s SP Energy = 50.98
 27 29  0     1  0  0  0  0  0999 V2000
    3.0513   -0.5690   -6.2866 C   0  0  0  0  0  0  0  0  0  0  0  0
    2.8751    0.7788   -5.6537 C   0  0  0  0  0  0  0  0  0  0  0  0
    3.9518    1.6618   -5.5489 C   0  0  0  0  0  0  0  0  0  0  0  0
    3.7782    2.9282   -4.9842 C   0  0  0  0  0  0  0  0  0  0  0  0
    2.5186    3.3500   -4.5250 C   0  0  0  0  0  0  0  0  0  0  0  0
    1.4462    2.4568   -4.6346 C   0  0  0  0  0  0  0  0  0  0  0  0
    1.6201    1.1911   -5.2012 C   0  0  0  0  0  0  0  0  0  0  0  0
    2.3745    4.7408   -3.9115 C   0  0  1  0  0  0  0  0  0  0  0  0
    1.2154    5.6195   -4.4374 C   0  0  1  0  0  0  0  0  0  0  0  0
    0.9144    5.5042   -5.9143 C   0  0  0  0  0  0  0  0  0  0  0  0
   -0.3207    5.2010   -6.1768 N   0  0  0  0  0  0  0  0  0  0  0  0
   -0.9588    5.0946   -4.9593 N   0  0  0  0  0  0  0  0  0  0  0  0
   -0.1448    5.3376   -3.8626 C   0  0  0  0  0  0  0  0  0  0  0  0
   -0.4287    5.3570   -2.6782 O   0  0  0  0  0  0  0  0  0  0  0  0
   -2.3483    4.6935   -4.8661 C   0  0  0  0  0  0  0  0  0  0  0  0
   -2.4830    3.1923   -4.7854 C   0  0  0  0  0  0  0  0  0  0  0  0
   -2.4854    2.5429   -3.5421 C   0  0  0  0  0  0  0  0  0  0  0  0
   -2.5638    1.1513   -3.4713 C   0  0  0  0  0  0  0  0  0  0  0  0
   -2.6381    0.3955   -4.6397 C   0  0  0  0  0  0  0  0  0  0  0  0
   -2.6265    1.0292   -5.8809 C   0  0  0  0  0  0  0  0  0  0  0  0
   -2.5439    2.4205   -5.9544 C   0  0  0  0  0  0  0  0  0  0  0  0
    1.9384    5.7582   -6.9683 C   0  0  0  0  0  0  0  0  0  0  0  0
    2.5080    4.7489   -2.3517 C   0  0  0  0  0  0  0  0  0  0  0  0
    1.7624    3.6785   -1.6660 C   0  0  0  0  0  0  0  0  0  0  0  0
    1.1837    2.8401   -1.1080 N   0  0  0  0  0  0  0  0  0  0  0  0
    3.9365    4.7033   -1.9787 C   0  0  0  0  0  0  0  0  0  0  0  0
    5.0692    4.7171   -1.7242 N   0  0  0  0  0  0  0  0  0  0  0  0
  1  2  1  0  0  0  0
  2  7  1  0  0  0  0
  2  3  2  0  0  0  0
  3  4  1  0  0  0  0
  4  5  2  0  0  0  0
  5  6  1  0  0  0  0
  6  7  2  0  0  0  0
  5  8  1  0  0  0  0
  8  9  1  0  0  0  0
  9 13  1  0  0  0  0
  9 10  1  0  0  0  0
 10 11  2  0  0  0  0
 11 12  1  0  0  0  0
 12 13  1  0  0  0  0
 13 14  2  0  0  0  0
 12 15  1  0  0  0  0
 15 16  1  0  0  0  0
 16 21  1  0  0  0  0
 16 17  2  0  0  0  0
 17 18  1  0  0  0  0
 18 19  2  0  0  0  0
 19 20  1  0  0  0  0
 20 21  2  0  0  0  0
 10 22  1  0  0  0  0
  8 23  1  0  0  0  0
 23 24  1  0  0  0  0
 24 25  3  0  0  0  0
 23 26  1  0  0  0  0
 26 27  3  0  0  0  0
M  END
$$$$
C53F286222E08D5A
  -OEChem-11290615203D
MMFF94s SP Energy = 64.03
 25 26  0     0  0  0  0  0  0999 V2000
    1.5042   -5.9562   -0.6651 C   0  0  0  0  0  0  0  0  0  0  0  0
    0.2075   -5.2327   -1.0551 C   0  0  0  0  0  0  0  0  0  0  0  0
    0.2656   -4.5195   -2.4110 C   0  0  0  0  0  0  0  0  0  0  0  0
   -1.0403   -4.6271   -3.2028 C   0  0  0  0  0  0  0  0  0  0  0  0
   -1.3043   -6.0187   -3.7966 C   0  0  0  0  0  0  0  0  0  0  0  0
   -0.8300   -6.2255   -5.2378 C   0  0  0  0  0  0  0  0  0  0  0  0
    0.6387   -6.5961   -5.4230 C   0  0  0  0  0  0  0  0  0  0  0  0
    1.6188   -5.7606   -5.5987 N   0  0  0  0  0  0  0  0  0  0  0  0
    1.3822   -4.4257   -5.6452 N   0  0  0  0  0  0  0  0  0  0  0  0
    2.4478   -3.5395   -5.7368 C   0  0  0  0  0  0  0  0  0  0  0  0
    3.6336   -3.8490   -5.7934 O   0  0  0  0  0  0  0  0  0  0  0  0
    1.9747   -2.1009   -5.7359 C   0  0  0  0  0  0  0  0  0  0  0  0
    3.1391   -1.1209   -5.8571 C   0  0  0  0  0  0  0  0  0  0  0  0
    2.6599    0.3097   -5.7948 C   0  0  0  0  0  0  0  0  0  0  0  0
    2.5253    1.0339   -6.9914 C   0  0  0  0  0  0  0  0  0  0  0  0
    2.0323    2.3409   -6.9871 C   0  0  0  0  0  0  0  0  0  0  0  0
    1.6581    2.9408   -5.7875 C   0  0  0  0  0  0  0  0  0  0  0  0
    1.7834    2.2359   -4.5925 C   0  0  0  0  0  0  0  0  0  0  0  0
    2.2879    0.9367   -4.5984 C   0  0  0  0  0  0  0  0  0  0  0  0
    2.3829    0.3240   -3.3810 O   0  0  0  0  0  0  0  0  0  0  0  0
    1.0027   -8.0801   -5.4793 C   0  0  0  0  0  0  0  0  0  0  0  0
    1.0922   -8.8167   -4.1436 C   0  0  0  0  0  0  0  0  0  0  0  0
    2.4155   -8.6269   -3.3865 C   0  0  0  0  0  0  0  0  0  0  0  0
    2.5269   -7.3344   -2.5756 C   0  0  0  0  0  0  0  0  0  0  0  0
    1.6498   -7.3373   -1.3204 C   0  0  0  0  0  0  0  0  0  0  0  0
  1 25  1  0  0  0  0
  1  2  1  0  0  0  0
  2  3  1  0  0  0  0
  3  4  1  0  0  0  0
  4  5  1  0  0  0  0
  5  6  1  0  0  0  0
  6  7  1  0  0  0  0
  7  8  2  0  0  0  0
  8  9  1  0  0  0  0
  9 10  1  0  0  0  0
 10 11  2  0  0  0  0
 10 12  1  0  0  0  0
 12 13  1  0  0  0  0
 13 14  1  0  0  0  0
 14 19  1  0  0  0  0
 14 15  2  0  0  0  0
 15 16  1  0  0  0  0
 16 17  2  0  0  0  0
 17 18  1  0  0  0  0
 18 19  2  0  0  0  0
 19 20  1  0  0  0  0
  7 21  1  0  0  0  0
 21 22  1  0  0  0  0
 22 23  1  0  0  0  0
 23 24  1  0  0  0  0
 24 25  1  0  0  0  0
M  END
$$$$
95ADE53EC911FFD5
  -OEChem-11290615203D
MMFF94s SP Energy = 49.30
 27 29  0     0  0  0  0  0  0999 V2000
   -1.9769   -6.4874   -3.3916 C   0  0  0  0  0  0  0  0  0  0  0  0
   -2.3635   -5.4617   -2.3211 C   0  0  0  0  0  0  0  0  0  0  0  0
   -1.7281   -4.1957   -2.5640 O   0  0  0  0  0  0  0  0  0  0  0  0
   -0.2985   -4.3322   -2.5527 C   0  0  0  0  0  0  0  0  0  0  0  0
    0.1675   -5.3153   -3.6330 C   0  0  0  0  0  0  0  0  0  0  0  0
   -0.5199   -6.6066   -3.4862 N   0  0  0  0  0  0  0  0  0  0  0  0
    0.0617   -7.8609   -3.4859 C   0  0  0  0  0  0  0  0  0  0  0  0
   -0.5832   -8.9065   -3.4332 O   0  0  0  0  0  0  0  0  0  0  0  0
    1.5418   -7.9383   -3.5292 C   0  0  0  0  0  0  0  0  0  0  0  0
    2.3100   -7.7123   -2.4487 C   0  0  0  0  0  0  0  0  0  0  0  0
    1.8122   -7.3807   -1.1595 C   0  0  0  0  0  0  0  0  0  0  0  0
    0.7463   -7.8885   -0.4257 C   0  0  0  0  0  0  0  0  0  0  0  0
    0.6979   -7.1970    0.8086 C   0  0  0  0  0  0  0  0  0  0  0  0
    1.7525   -6.3137    0.7949 C   0  0  0  0  0  0  0  0  0  0  0  0
    2.4148   -6.4137   -0.3890 O   0  0  0  0  0  0  0  0  0  0  0  0
    2.2397   -5.3032    1.7246 C   0  0  0  0  0  0  0  0  0  0  0  0
    3.5971   -5.1457    2.0588 C   0  0  0  0  0  0  0  0  0  0  0  0
    3.9959   -4.1443    2.9540 C   0  0  0  0  0  0  0  0  0  0  0  0
    3.0519   -3.2930    3.5314 C   0  0  0  0  0  0  0  0  0  0  0  0
    1.6983   -3.4425    3.2194 C   0  0  0  0  0  0  0  0  0  0  0  0
    1.2991   -4.4441    2.3228 C   0  0  0  0  0  0  0  0  0  0  0  0
    0.6525   -2.5722    3.8090 C   0  0  0  0  0  0  0  0  0  0  0  0
   -0.5435   -2.6653    3.6068 O   0  0  0  0  0  0  0  0  0  0  0  0
    1.1572   -1.6277    4.6206 O   0  0  0  0  0  0  0  0  0  0  0  0
    4.8412   -6.1823    1.4465 Cl  0  0  0  0  0  0  0  0  0  0  0  0
    2.1258   -8.2753   -4.7791 C   0  0  0  0  0  0  0  0  0  0  0  0
    2.6376   -8.5170   -5.7924 N   0  0  0  0  0  0  0  0  0  0  0  0
  1  6  1  0  0  0  0
  1  2  1  0  0  0  0
  2  3  1  0  0  0  0
  3  4  1  0  0  0  0
  4  5  1  0  0  0  0
  5  6  1  0  0  0  0
  6  7  1  0  0  0  0
  7  8  2  0  0  0  0
  7  9  1  0  0  0  0
  9 10  2  0  0  0  0
 10 11  1  0  0  0  0
 11 15  1  0  0  0  0
 11 12  2  0  0  0  0
 12 13  1  0  0  0  0
 13 14  2  0  0  0  0
 14 15  1  0  0  0  0
 14 16  1  0  0  0  0
 16 21  1  0  0  0  0
 16 17  2  0  0  0  0
 17 18  1  0  0  0  0
 18 19  2  0  0  0  0
 19 20  1  0  0  0  0
 20 21  2  0  0  0  0
 20 22  1  0  0  0  0
 22 23  2  0  0  0  0
 22 24  1  0  0  0  0
 17 25  1  0  0  0  0
  9 26  1  0  0  0  0
 26 27  3  0  0  0  0
M  END
$$$$
9F8D28F539DB97E0
  -OEChem-11290615203D
MMFF94s SP Energy = 79.59
 27 30  0     0  0  0  0  0  0999 V2000
    2.2291   -6.0599   10.9822 C   0  0  0  0  0  0  0  0  0  0  0  0
    2.0168   -5.7505    9.5232 C   0  0  0  0  0  0  0  0  0  0  0  0
    2.0626   -6.6358    8.6715 O   0  0  0  0  0  0  0  0  0  0  0  0
    1.7326   -4.3422    9.1160 C   0  0  0  0  0  0  0  0  0  0  0  0
    1.7532   -4.0226    7.7457 C   0  0  0  0  0  0  0  0  0  0  0  0
    1.4856   -2.7237    7.2543 C   0  0  0  0  0  0  0  0  0  0  0  0
    1.2003   -1.7419    8.2239 C   0  0  0  0  0  0  0  0  0  0  0  0
    1.1778   -2.0595    9.5966 C   0  0  0  0  0  0  0  0  0  0  0  0
    1.4411   -3.3508   10.0445 C   0  0  0  0  0  0  0  0  0  0  0  0
    0.8060   -0.0557    7.8308 S   0  0  0  0  0  0  0  0  0  0  0  0
    1.2055    0.0319    6.1019 C   0  0  0  0  0  0  0  0  0  0  0  0
    1.1902    1.3269    5.5452 C   0  0  0  0  0  0  0  0  0  0  0  0
    1.4640    1.5333    4.1988 C   0  0  0  0  0  0  0  0  0  0  0  0
    1.7556    0.4435    3.3976 C   0  0  0  0  0  0  0  0  0  0  0  0
    1.7695   -0.8453    3.9462 C   0  0  0  0  0  0  0  0  0  0  0  0
    1.4920   -1.0987    5.3096 C   0  0  0  0  0  0  0  0  0  0  0  0
    1.5177   -2.4132    5.8628 N   0  0  0  0  0  0  0  0  0  0  0  0
    1.5294   -3.5509    4.9124 C   0  0  0  0  0  0  0  0  0  0  0  0
    2.9596   -3.9804    4.5504 C   0  0  0  0  0  0  0  0  0  0  0  0
    2.9314   -5.1383    3.5452 C   0  0  0  0  0  0  0  0  0  0  0  0
    4.2713   -5.6678    3.2350 N   0  0  0  0  0  0  0  0  0  0  0  0
    5.0769   -4.7255    2.4432 C   0  0  0  0  0  0  0  0  0  0  0  0
    6.4706   -5.2821    2.1549 C   0  0  0  0  0  0  0  0  0  0  0  0
    6.3845   -6.6332    1.4584 C   0  0  0  0  0  0  0  0  0  0  0  0
    5.5184   -7.5860    2.2687 C   0  0  0  0  0  0  0  0  0  0  0  0
    4.1520   -6.9682    2.5510 C   0  0  0  0  0  0  0  0  0  0  0  0
    7.6838   -7.1968    1.3073 O   0  0  0  0  0  0  0  0  0  0  0  0
  1  2  1  0  0  0  0
  2  3  2  0  0  0  0
  2  4  1  0  0  0  0
  4  9  1  0  0  0  0
  4  5  2  0  0  0  0
  5  6  1  0  0  0  0
  6 17  1  0  0  0  0
  6  7  2  0  0  0  0
  7  8  1  0  0  0  0
  8  9  2  0  0  0  0
  7 10  1  0  0  0  0
 10 11  1  0  0  0  0
 11 16  1  0  0  0  0
 11 12  2  0  0  0  0
 12 13  1  0  0  0  0
 13 14  2  0  0  0  0
 14 15  1  0  0  0  0
 15 16  2  0  0  0  0
 16 17  1  0  0  0  0
 17 18  1  0  0  0  0
 18 19  1  0  0  0  0
 19 20  1  0  0  0  0
 20 21  1  0  0  0  0
 21 26  1  0  0  0  0
 21 22  1  0  0  0  0
 22 23  1  0  0  0  0
 23 24  1  0  0  0  0
 24 25  1  0  0  0  0
 25 26  1  0  0  0  0
 24 27  1  0  0  0  0
M  END
$$$$
EBE7E355D2EE1453
  -OEChem-11290615203D
MMFF94s SP Energy = -21.98
 27 30  0     0  0  0  0  0  0999 V2000
   11.5208    1.8372    0.7614 C   0  0  0  0  0  0  0  0  0  0  0  0
   10.8220    0.6690    1.0538 C   0  0  0  0  0  0  0  0  0  0  0  0
    9.7255    0.2930    0.2713 C   0  0  0  0  0  0  0  0  0  0  0  0
    9.3110    1.0788   -0.8152 C   0  0  0  0  0  0  0  0  0  0  0  0
   10.0284    2.2526   -1.0938 C   0  0  0  0  0  0  0  0  0  0  0  0
   11.1246    2.6297   -0.3124 C   0  0  0  0  0  0  0  0  0  0  0  0
    8.1633    0.6796   -1.6276 C   0  0  0  0  0  0  0  0  0  0  0  0
    7.2850   -0.3810   -1.6048 C   0  0  0  0  0  0  0  0  0  0  0  0
    6.3892   -0.1853   -2.6841 C   0  0  0  0  0  0  0  0  0  0  0  0
    6.7386    0.9991   -3.3215 C   0  0  0  0  0  0  0  0  0  0  0  0
    7.8409    1.5006   -2.6681 O   0  0  0  0  0  0  0  0  0  0  0  0
    6.1913    1.6527   -4.4572 C   0  0  0  0  0  0  0  0  0  0  0  0
    4.8920    1.6869   -4.7602 C   0  0  0  0  0  0  0  0  0  0  0  0
    4.3421    2.3720   -5.9724 C   0  0  0  0  0  0  0  0  0  0  0  0
    4.9839    2.9659   -6.8191 O   0  0  0  0  0  0  0  0  0  0  0  0
    2.9870    2.1767   -5.8934 N   0  0  0  0  0  0  0  0  0  0  0  0
    2.6498    1.4683   -4.7622 C   0  0  0  0  0  0  0  0  0  0  0  0
    1.5338    1.1469   -4.3884 O   0  0  0  0  0  0  0  0  0  0  0  0
    3.8227    1.1770   -4.0839 N   0  0  0  0  0  0  0  0  0  0  0  0
    2.0369    2.6511   -6.8685 C   0  0  0  0  0  0  0  0  0  0  0  0
    1.8094    1.6281   -7.9582 C   0  0  0  0  0  0  0  0  0  0  0  0
    2.6239    1.6131   -9.1007 C   0  0  0  0  0  0  0  0  0  0  0  0
    2.4304    0.6515  -10.0949 C   0  0  0  0  0  0  0  0  0  0  0  0
    1.4274   -0.3042   -9.9483 C   0  0  0  0  0  0  0  0  0  0  0  0
    0.6188   -0.3098   -8.8139 C   0  0  0  0  0  0  0  0  0  0  0  0
    0.8117    0.6513   -7.8190 C   0  0  0  0  0  0  0  0  0  0  0  0
    1.1911   -1.4902  -11.1722 Cl  0  0  0  0  0  0  0  0  0  0  0  0
  1  6  1  0  0  0  0
  1  2  2  0  0  0  0
  2  3  1  0  0  0  0
  3  4  2  0  0  0  0
  4  5  1  0  0  0  0
  5  6  2  0  0  0  0
  4  7  1  0  0  0  0
  7 11  1  0  0  0  0
  7  8  2  0  0  0  0
  8  9  1  0  0  0  0
  9 10  2  0  0  0  0
 10 11  1  0  0  0  0
 10 12  1  0  0  0  0
 12 13  2  0  0  0  0
 13 19  1  0  0  0  0
 13 14  1  0  0  0  0
 14 15  2  0  0  0  0
 14 16  1  0  0  0  0
 16 17  1  0  0  0  0
 17 18  2  0  0  0  0
 17 19  1  0  0  0  0
 16 20  1  0  0  0  0
 20 21  1  0  0  0  0
 21 26  1  0  0  0  0
 21 22  2  0  0  0  0
 22 23  1  0  0  0  0
 23 24  2  0  0  0  0
 24 25  1  0  0  0  0
 25 26  2  0  0  0  0
 24 27  1  0  0  0  0
M  END
$$$$
4D95E284E731F713
  -OEChem-11290615203D
MMFF94s SP Energy = 62.39
 27 28  0     1  0  0  0  0  0999 V2000
   -4.2934   10.4853    1.5209 C   0  0  0  0  0  0  0  0  0  0  0  0
   -4.3945    9.0133    1.9701 C   0  0  1  0  0  0  0  0  0  0  0  0
   -4.5566    8.9901    3.5127 C   0  0  0  0  0  0  0  0  0  0  0  0
   -3.9491    7.8188    4.2583 C   0  0  2  0  0  0  0  0  0  0  0  0
   -2.4331    7.6580    4.1920 C   0  0  0  0  0  0  0  0  0  0  0  0
   -3.3163    6.8032    3.4662 O   0  0  0  0  0  0  0  0  0  0  0  0
   -4.6054    7.3251    5.5110 C   0  0  0  0  0  0  0  0  0  0  0  0
   -4.2667    7.7977    6.5903 O   0  0  0  0  0  0  0  0  0  0  0  0
   -5.6903    6.2685    5.3472 C   0  0  1  0  0  0  0  0  0  0  0  0
   -5.3166    5.0179    6.1681 C   0  0  2  0  0  0  0  0  0  0  0  0
   -5.5821    3.6497    5.4744 C   0  0  2  0  0  0  0  0  0  0  0  0
   -4.5786    3.3598    4.3238 C   0  0  2  0  0  0  0  0  0  0  0  0
   -5.0443    3.9046    3.0683 O   0  0  0  0  0  0  0  0  0  0  0  0
   -4.0778    4.1177    2.1274 C   0  0  0  0  0  0  0  0  0  0  0  0
   -2.8745    4.0442    2.3420 O   0  0  0  0  0  0  0  0  0  0  0  0
   -4.6813    4.4428    0.7732 C   0  0  1  0  0  0  0  0  0  0  0  0
   -4.7143    5.9622    0.4939 C   0  0  1  0  0  0  0  0  0  0  0  0
   -5.7146    6.7857    1.3556 C   0  0  1  0  0  0  0  0  0  0  0  0
   -5.5452    8.3245    1.1692 C   0  0  1  0  0  0  0  0  0  0  0  0
   -6.7704    9.0100    1.4646 O   0  0  0  0  0  0  0  0  0  0  0  0
   -7.1582    6.3356    1.0597 C   0  0  0  0  0  0  0  0  0  0  0  0
   -3.3973    6.5040    0.5500 O   0  0  0  0  0  0  0  0  0  0  0  0
   -3.8723    3.7044   -0.3017 C   0  0  0  0  0  0  0  0  0  0  0  0
   -4.3977    1.8480    4.1384 C   0  0  0  0  0  0  0  0  0  0  0  0
   -7.0453    3.4745    5.0484 C   0  0  0  0  0  0  0  0  0  0  0  0
   -6.0338    5.0233    7.4082 O   0  0  0  0  0  0  0  0  0  0  0  0
   -7.0346    6.9040    5.7009 C   0  0  0  0  0  0  0  0  0  0  0  0
  1  2  1  0  0  0  0
  2 19  1  0  0  0  0
  2  3  1  0  0  0  0
  3  4  1  0  0  0  0
  4  6  1  0  0  0  0
  4  5  1  0  0  0  0
  5  6  1  0  0  0  0
  4  7  1  0  0  0  0
  7  8  2  0  0  0  0
  7  9  1  0  0  0  0
  9 10  1  0  0  0  0
 10 11  1  0  0  0  0
 11 12  1  0  0  0  0
 12 13  1  0  0  0  0
 13 14  1  0  0  0  0
 14 15  2  0  0  0  0
 14 16  1  0  0  0  0
 16 17  1  0  0  0  0
 17 18  1  0  0  0  0
 18 19  1  0  0  0  0
 19 20  1  0  0  0  0
 18 21  1  0  0  0  0
 17 22  1  0  0  0  0
 16 23  1  0  0  0  0
 12 24  1  0  0  0  0
 11 25  1  0  0  0  0
 10 26  1  0  0  0  0
  9 27  1  0  0  0  0
M  END
$$$$
6763476785CB9997
  -OEChem-11290615203D
MMFF94s SP Energy = 123.82
 27 29  0     1  0  0  0  0  0999 V2000
    6.6155   -5.7668   -4.5458 C   0  0  0  0  0  0  0  0  0  0  0  0
    6.5201   -5.2815   -3.1220 C   0  0  0  0  0  0  0  0  0  0  0  0
    6.0199   -6.1017   -2.0840 C   0  0  0  0  0  0  0  0  0  0  0  0
    5.9218   -5.5440   -0.7989 C   0  0  0  0  0  0  0  0  0  0  0  0
    6.3328   -4.2355   -0.5414 C   0  0  0  0  0  0  0  0  0  0  0  0
    6.8521   -3.4460   -1.5576 C   0  0  0  0  0  0  0  0  0  0  0  0
    6.9473   -3.9689   -2.8442 C   0  0  0  0  0  0  0  0  0  0  0  0
    6.2053   -3.5998    1.0538 Cl  0  0  0  0  0  0  0  0  0  0  0  0
    5.6433   -7.4142   -2.3207 N   0  0  0  0  0  0  0  0  0  0  0  0
    6.6824   -8.3955   -2.6765 C   0  0  0  0  0  0  0  0  0  0  0  0
    6.9651   -9.3399   -1.4812 C   0  0  0  0  0  0  0  0  0  0  0  0
    5.7367  -10.0070   -1.0048 N   0  0  0  0  0  0  0  0  0  0  0  0
    4.7544   -8.9797   -0.5935 C   0  0  0  0  0  0  0  0  0  0  0  0
    4.4249   -7.9881   -1.7370 C   0  0  0  0  0  0  0  0  0  0  0  0
    5.9170  -11.0875   -0.0105 C   0  0  1  0  0  0  0  0  0  0  0  0
    6.5742  -12.2862   -0.6536 C   0  0  0  0  0  0  0  0  0  0  0  0
    7.8776  -12.4876   -0.7501 N   0  0  0  0  0  0  0  0  0  0  0  0
    8.0542  -13.6843   -1.3739 N   0  0  0  0  0  0  0  0  0  0  0  0
    6.8920  -14.2283   -1.6793 N   0  0  0  0  0  0  0  0  0  0  0  0
    5.9460  -13.3529   -1.2700 N   0  0  0  0  0  0  0  0  0  0  0  0
    4.5291  -13.6793   -1.4888 C   0  0  0  0  0  0  0  0  0  0  0  0
    3.8644  -14.0651   -0.1543 C   0  0  0  0  0  0  0  0  0  0  0  0
    3.7660  -12.5185   -2.1550 C   0  0  0  0  0  0  0  0  0  0  0  0
    4.3734  -14.8980   -2.4408 C   0  0  0  0  0  0  0  0  0  0  0  0
    6.5262  -10.7217    1.3886 C   0  0  0  0  0  0  0  0  0  0  0  0
    8.0437  -10.5213    1.4758 C   0  0  0  0  0  0  0  0  0  0  0  0
    6.1236  -11.7763    2.4363 C   0  0  0  0  0  0  0  0  0  0  0  0
  1  2  1  0  0  0  0
  2  7  1  0  0  0  0
  2  3  2  0  0  0  0
  3  4  1  0  0  0  0
  4  5  2  0  0  0  0
  5  6  1  0  0  0  0
  6  7  2  0  0  0  0
  5  8  1  0  0  0  0
  3  9  1  0  0  0  0
  9 14  1  0  0  0  0
  9 10  1  0  0  0  0
 10 11  1  0  0  0  0
 11 12  1  0  0  0  0
 12 13  1  0  0  0  0
 13 14  1  0  0  0  0
 12 15  1  0  0  0  0
 15 16  1  0  0  0  0
 16 20  1  0  0  0  0
 16 17  2  0  0  0  0
 17 18  1  0  0  0  0
 18 19  2  0  0  0  0
 19 20  1  0  0  0  0
 20 21  1  0  0  0  0
 21 22  1  0  0  0  0
 21 23  1  0  0  0  0
 21 24  1  0  0  0  0
 15 25  1  0  0  0  0
 25 26  1  0  0  0  0
 25 27  1  0  0  0  0
M  END
$$$$
86642347C51E9A16
  -OEChem-11290615203D
MMFF94s SP Energy = 55.54
 26 28  0     0  0  0  0  0  0999 V2000
    0.5010    3.4929   -1.7720 C   0  0  0  0  0  0  0  0  0  0  0  0
    1.2119    3.7304   -0.5926 C   0  0  0  0  0  0  0  0  0  0  0  0
    1.7450    4.9948   -0.3498 C   0  0  0  0  0  0  0  0  0  0  0  0
    1.5782    6.0219   -1.2769 C   0  0  0  0  0  0  0  0  0  0  0  0
    0.8673    5.7824   -2.4559 C   0  0  0  0  0  0  0  0  0  0  0  0
    0.3173    4.5200   -2.7047 C   0  0  0  0  0  0  0  0  0  0  0  0
   -0.5892    4.2348   -4.2142 S   0  0  0  0  0  0  0  0  0  0  0  0
   -2.2479    4.0138   -3.5657 C   0  0  0  0  0  0  0  0  0  0  0  0
   -2.9094    2.7711   -3.5419 C   0  0  0  0  0  0  0  0  0  0  0  0
   -4.2095    2.6947   -3.0133 C   0  0  0  0  0  0  0  0  0  0  0  0
   -4.8646    3.8367   -2.5297 C   0  0  0  0  0  0  0  0  0  0  0  0
   -4.2141    5.0741   -2.5694 C   0  0  0  0  0  0  0  0  0  0  0  0
   -2.9135    5.1558   -3.0877 C   0  0  0  0  0  0  0  0  0  0  0  0
   -4.8414    6.2730   -2.0911 C   0  0  0  0  0  0  0  0  0  0  0  0
   -5.3287    7.2540   -1.7111 N   0  0  0  0  0  0  0  0  0  0  0  0
   -6.1932    3.6981   -2.0054 C   0  0  0  0  0  0  0  0  0  0  0  0
   -7.2654    3.5623   -1.5854 N   0  0  0  0  0  0  0  0  0  0  0  0
   -2.1637    1.2461   -4.1242 S   0  0  0  0  0  0  0  0  0  0  0  0
   -3.0858    0.9862   -5.6289 C   0  0  0  0  0  0  0  0  0  0  0  0
   -3.9912   -0.0773   -5.7114 C   0  0  0  0  0  0  0  0  0  0  0  0
   -4.7221   -0.2919   -6.8831 C   0  0  0  0  0  0  0  0  0  0  0  0
   -4.5407    0.5543   -7.9753 C   0  0  0  0  0  0  0  0  0  0  0  0
   -3.6330    1.6094   -7.9084 C   0  0  0  0  0  0  0  0  0  0  0  0
   -2.9034    1.8226   -6.7359 C   0  0  0  0  0  0  0  0  0  0  0  0
   -5.5279    0.2651   -9.5606 Br  0  0  0  0  0  0  0  0  0  0  0  0
    2.7063    5.3172    1.2449 Br  0  0  0  0  0  0  0  0  0  0  0  0
  1  6  1  0  0  0  0
  1  2  2  0  0  0  0
  2  3  1  0  0  0  0
  3  4  2  0  0  0  0
  4  5  1  0  0  0  0
  5  6  2  0  0  0  0
  6  7  1  0  0  0  0
  7  8  1  0  0  0  0
  8 13  1  0  0  0  0
  8  9  2  0  0  0  0
  9 10  1  0  0  0  0
 10 11  2  0  0  0  0
 11 12  1  0  0  0  0
 12 13  2  0  0  0  0
 12 14  1  0  0  0  0
 14 15  3  0  0  0  0
 11 16  1  0  0  0  0
 16 17  3  0  0  0  0
  9 18  1  0  0  0  0
 18 19  1  0  0  0  0
 19 24  1  0  0  0  0
 19 20  2  0  0  0  0
 20 21  1  0  0  0  0
 21 22  2  0  0  0  0
 22 23  1  0  0  0  0
 23 24  2  0  0  0  0
 22 25  1  0  0  0  0
  3 26  1  0  0  0  0
M  END
$$$$
8DEC75BA84B2E356
  -OEChem-11290615203D
MMFF94s SP Energy = 80.08
 27 30  0     1  0  0  0  0  0999 V2000
    2.0037   -1.7871    1.6927 C   0  0  0  0  0  0  0  0  0  0  0  0
    0.8241   -1.8254    2.6586 C   0  0  0  0  0  0  0  0  0  0  0  0
    0.5452   -0.3703    3.0016 C   0  0  0  0  0  0  0  0  0  0  0  0
    1.0546    0.3433    1.8311 N   0  0  0  0  0  0  0  0  0  0  0  0
    2.3297   -0.3107    1.5202 C   0  0  0  0  0  0  0  0  0  0  0  0
    1.1960    1.7845    2.0790 C   0  0  0  0  0  0  0  0  0  0  0  0
    1.6864    2.5275    0.8259 C   0  0  0  0  0  0  0  0  0  0  0  0
    2.8323    2.9901    0.8163 O   0  0  0  0  0  0  0  0  0  0  0  0
    0.8252    2.6926   -0.2545 N   0  0  0  0  0  0  0  0  0  0  0  0
    1.3265    3.4232   -1.4046 C   0  0  0  0  0  0  0  0  0  0  0  0
    1.9680    2.5637   -2.4744 C   0  0  0  0  0  0  0  0  0  0  0  0
    2.7546    3.0715   -3.2854 O   0  0  0  0  0  0  0  0  0  0  0  0
    1.6302    1.2666   -2.6942 N   0  0  0  0  0  0  0  0  0  0  0  0
    0.7017    0.3742   -2.1358 C   0  0  0  0  0  0  0  0  0  0  0  0
   -0.2448    0.6429   -1.1359 C   0  0  0  0  0  0  0  0  0  0  0  0
   -0.4348    1.9737   -0.4258 C   0  0  2  0  0  0  0  0  0  0  0  0
   -1.5577    2.8570   -0.9813 C   0  0  0  0  0  0  0  0  0  0  0  0
   -2.1024    3.8572   -0.1533 C   0  0  0  0  0  0  0  0  0  0  0  0
   -3.1159    4.6987   -0.6150 C   0  0  0  0  0  0  0  0  0  0  0  0
   -3.5994    4.5588   -1.9127 C   0  0  0  0  0  0  0  0  0  0  0  0
   -3.0681    3.5809   -2.7499 C   0  0  0  0  0  0  0  0  0  0  0  0
   -2.0536    2.7373   -2.2906 C   0  0  0  0  0  0  0  0  0  0  0  0
   -1.1244   -0.4003   -0.7411 C   0  0  0  0  0  0  0  0  0  0  0  0
   -1.0506   -1.6713   -1.3020 C   0  0  0  0  0  0  0  0  0  0  0  0
   -0.1113   -1.9386   -2.2816 C   0  0  0  0  0  0  0  0  0  0  0  0
    0.7509   -0.9215   -2.6936 C   0  0  0  0  0  0  0  0  0  0  0  0
   -2.2267   -3.0297   -0.7222 Br  0  0  0  0  0  0  0  0  0  0  0  0
  1  5  1  0  0  0  0
  1  2  1  0  0  0  0
  2  3  1  0  0  0  0
  3  4  1  0  0  0  0
  4  5  1  0  0  0  0
  4  6  1  0  0  0  0
  6  7  1  0  0  0  0
  7  8  2  0  0  0  0
  7  9  1  0  0  0  0
  9 16  1  0  0  0  0
  9 10  1  0  0  0  0
 10 11  1  0  0  0  0
 11 12  2  0  0  0  0
 11 13  1  0  0  0  0
 13 14  1  0  0  0  0
 14 26  1  0  0  0  0
 14 15  2  0  0  0  0
 15 16  1  0  0  0  0
 16 17  1  0  0  0  0
 17 22  1  0  0  0  0
 17 18  2  0  0  0  0
 18 19  1  0  0  0  0
 19 20  2  0  0  0  0
 20 21  1  0  0  0  0
 21 22  2  0  0  0  0
 15 23  1  0  0  0  0
 23 24  2  0  0  0  0
 24 25  1  0  0  0  0
 25 26  2  0  0  0  0
 24 27  1  0  0  0  0
M  END
$$$$
A14E69017B6C06DB
  -OEChem-11290615203D
MMFF94s SP Energy = 38.97
 27 29  0     1  0  0  0  0  0999 V2000
   -2.4938   -1.2748   -0.0506 C   0  0  0  0  0  0  0  0  0  0  0  0
   -1.7287   -0.8291    1.1635 C   0  0  0  0  0  0  0  0  0  0  0  0
   -0.4795   -0.2082    1.0636 C   0  0  0  0  0  0  0  0  0  0  0  0
    0.1508    0.1730    2.2544 C   0  0  0  0  0  0  0  0  0  0  0  0
   -0.4569   -0.0768    3.4906 C   0  0  0  0  0  0  0  0  0  0  0  0
   -1.7005   -0.7037    3.5033 C   0  0  0  0  0  0  0  0  0  0  0  0
   -2.3301   -1.0713    2.3585 N   0  0  0  0  0  0  0  0  0  0  0  0
   -2.5598   -1.0604    5.0343 S   0  0  0  0  0  0  0  0  0  0  0  0
   -4.0321   -1.9172    4.4150 C   0  0  0  0  0  0  0  0  0  0  0  0
    0.2217    0.3225    4.6853 C   0  0  0  0  0  0  0  0  0  0  0  0
    0.8120    0.6672    5.6235 N   0  0  0  0  0  0  0  0  0  0  0  0
    0.1732    0.0810   -0.2212 C   0  0  0  0  0  0  0  0  0  0  0  0
   -0.0313    1.2579   -0.8225 C   0  0  0  0  0  0  0  0  0  0  0  0
    0.5913    1.6763   -2.1243 C   0  0  2  0  0  0  0  0  0  0  0  0
    1.1581    0.5372   -2.9485 C   0  0  0  0  0  0  0  0  0  0  0  0
    1.4474   -0.7045   -2.4907 C   0  0  0  0  0  0  0  0  0  0  0  0
    1.2582   -1.1259   -0.7897 S   0  0  0  0  0  0  0  0  0  0  0  0
    1.9357   -1.7028   -3.2979 N   0  0  0  0  0  0  0  0  0  0  0  0
    1.3337    0.8307   -4.3383 C   0  0  0  0  0  0  0  0  0  0  0  0
    1.4585    1.0605   -5.4687 N   0  0  0  0  0  0  0  0  0  0  0  0
    1.5957    2.8070   -1.9148 C   0  0  0  0  0  0  0  0  0  0  0  0
    2.7722    2.6138   -1.1691 C   0  0  0  0  0  0  0  0  0  0  0  0
    3.6822    3.6584   -0.9891 C   0  0  0  0  0  0  0  0  0  0  0  0
    3.4253    4.9046   -1.5544 C   0  0  0  0  0  0  0  0  0  0  0  0
    2.2679    5.1162   -2.2988 C   0  0  0  0  0  0  0  0  0  0  0  0
    1.3570    4.0720   -2.4786 C   0  0  0  0  0  0  0  0  0  0  0  0
    4.6569    6.3175   -1.3115 Br  0  0  0  0  0  0  0  0  0  0  0  0
  1  2  1  0  0  0  0
  2  7  1  0  0  0  0
  2  3  2  0  0  0  0
  3  4  1  0  0  0  0
  4  5  2  0  0  0  0
  5  6  1  0  0  0  0
  6  7  2  0  0  0  0
  6  8  1  0  0  0  0
  8  9  1  0  0  0  0
  5 10  1  0  0  0  0
 10 11  3  0  0  0  0
  3 12  1  0  0  0  0
 12 17  1  0  0  0  0
 12 13  2  0  0  0  0
 13 14  1  0  0  0  0
 14 15  1  0  0  0  0
 15 16  2  0  0  0  0
 16 17  1  0  0  0  0
 16 18  1  0  0  0  0
 15 19  1  0  0  0  0
 19 20  3  0  0  0  0
 14 21  1  0  0  0  0
 21 26  1  0  0  0  0
 21 22  2  0  0  0  0
 22 23  1  0  0  0  0
 23 24  2  0  0  0  0
 24 25  1  0  0  0  0
 25 26  2  0  0  0  0
 24 27  1  0  0  0  0
M  END
$$$$
B7F995CEE20FE94D
  -OEChem-11290615203D
MMFF94s SP Energy = 130.97
 27 28  0     0  0  0  0  0  0999 V2000
    1.8217    6.2731    0.6091 C   0  0  0  0  0  0  0  0  0  0  0  0
    0.9404    6.9987   -0.4083 C   0  0  0  0  0  0  0  0  0  0  0  0
    1.7362    7.7060   -1.3639 O   0  0  0  0  0  0  0  0  0  0  0  0
    2.1665    6.8540   -2.4255 C   0  0  0  0  0  0  0  0  0  0  0  0
    3.3656    7.4714   -3.1333 C   0  0  0  0  0  0  0  0  0  0  0  0
    3.8811    6.5121   -4.0556 O   0  0  0  0  0  0  0  0  0  0  0  0
    5.0379    6.9889   -4.7422 C   0  0  0  0  0  0  0  0  0  0  0  0
    5.6134    5.8414   -5.5664 C   0  0  0  0  0  0  0  0  0  0  0  0
    6.3618    4.9449   -4.7109 O   0  0  0  0  0  0  0  0  0  0  0  0
    5.9013    3.8136   -4.1214 C   0  0  0  0  0  0  0  0  0  0  0  0
    6.6676    3.1751   -3.3980 O   0  0  0  0  0  0  0  0  0  0  0  0
    4.4947    3.3307   -4.4215 C   0  0  0  0  0  0  0  0  0  0  0  0
    4.0036    2.3779   -3.3374 C   0  0  0  0  0  0  0  0  0  0  0  0
    3.5429    1.2577   -3.5282 O   0  0  0  0  0  0  0  0  0  0  0  0
    4.0870    2.9563   -2.0993 O   0  0  0  0  0  0  0  0  0  0  0  0
    3.7676    2.0664   -1.0128 C   0  0  0  0  0  0  0  0  0  0  0  0
    4.3500    2.6140    0.2920 C   0  0  0  0  0  0  0  0  0  0  0  0
    3.6116    3.7207    0.8214 O   0  0  0  0  0  0  0  0  0  0  0  0
    2.4350    3.3305    1.5389 C   0  0  0  0  0  0  0  0  0  0  0  0
    1.8151    4.5443    2.2432 C   0  0  0  0  0  0  0  0  0  0  0  0
    1.0307    5.3483    1.3534 O   0  0  0  0  0  0  0  0  0  0  0  0
    4.3790    2.7073   -5.8127 C   0  0  0  0  0  0  0  0  0  0  0  0
    3.2632    2.9966   -6.6169 C   0  0  0  0  0  0  0  0  0  0  0  0
    3.1379    2.4336   -7.8878 C   0  0  0  0  0  0  0  0  0  0  0  0
    4.1173    1.5670   -8.3669 C   0  0  0  0  0  0  0  0  0  0  0  0
    5.2193    1.2560   -7.5734 C   0  0  0  0  0  0  0  0  0  0  0  0
    5.3489    1.8172   -6.3019 C   0  0  0  0  0  0  0  0  0  0  0  0
  1 21  1  0  0  0  0
  1  2  1  0  0  0  0
  2  3  1  0  0  0  0
  3  4  1  0  0  0  0
  4  5  1  0  0  0  0
  5  6  1  0  0  0  0
  6  7  1  0  0  0  0
  7  8  1  0  0  0  0
  8  9  1  0  0  0  0
  9 10  1  0  0  0  0
 10 11  2  0  0  0  0
 10 12  1  0  0  0  0
 12 13  1  0  0  0  0
 13 14  2  0  0  0  0
 13 15  1  0  0  0  0
 15 16  1  0  0  0  0
 16 17  1  0  0  0  0
 17 18  1  0  0  0  0
 18 19  1  0  0  0  0
 19 20  1  0  0  0  0
 20 21  1  0  0  0  0
 12 22  1  0  0  0  0
 22 27  1  0  0  0  0
 22 23  2  0  0  0  0
 23 24  1  0  0  0  0
 24 25  2  0  0  0  0
 25 26  1  0  0  0  0
 26 27  2  0  0  0  0
M  END
$$$$
2818307E358AF602
  -OEChem-11290615203D
MMFF94s SP Energy = -57.58
 24 26  0     1  0  0  0  0  0999 V2000
   -2.5142    2.6709    7.7493 C   0  0  0  0  0  0  0  0  0  0  0  0
   -1.5740    2.3814    6.5958 C   0  0  0  0  0  0  0  0  0  0  0  0
   -2.2899    2.5966    5.3731 O   0  0  0  0  0  0  0  0  0  0  0  0
   -1.5548    2.3961    4.2458 C   0  0  0  0  0  0  0  0  0  0  0  0
   -0.3803    2.0403    4.2434 O   0  0  0  0  0  0  0  0  0  0  0  0
   -2.3437    2.6138    2.9851 C   0  0  1  0  0  0  0  0  0  0  0  0
   -2.6985    1.2642    2.3719 C   0  0  1  0  0  0  0  0  0  0  0  0
   -3.8972    0.6530    2.9714 N   0  0  0  0  0  0  0  0  0  0  0  0
   -4.8365    1.3949    3.4396 C   0  0  0  0  0  0  0  0  0  0  0  0
   -4.7254    2.7540    3.4375 N   0  0  0  0  0  0  0  0  0  0  0  0
   -3.5750    3.4398    3.1741 C   0  0  0  0  0  0  0  0  0  0  0  0
   -3.5636    4.6700    3.1746 O   0  0  0  0  0  0  0  0  0  0  0  0
   -6.0007    0.8593    3.9347 N   0  0  0  0  0  0  0  0  0  0  0  0
   -6.3131   -0.5674    3.7156 C   0  0  0  0  0  0  0  0  0  0  0  0
   -5.9174   -1.3691    4.9630 C   0  0  0  0  0  0  0  0  0  0  0  0
   -6.5981   -0.8690    6.1311 O   0  0  0  0  0  0  0  0  0  0  0  0
   -6.2855    0.5184    6.3455 C   0  0  0  0  0  0  0  0  0  0  0  0
   -6.6826    1.3770    5.1321 C   0  0  0  0  0  0  0  0  0  0  0  0
   -2.7586    1.3369    0.8478 C   0  0  0  0  0  0  0  0  0  0  0  0
   -1.5574    1.3563    0.1163 C   0  0  0  0  0  0  0  0  0  0  0  0
   -1.5680    1.4489   -1.2766 C   0  0  0  0  0  0  0  0  0  0  0  0
   -2.7783    1.5238   -1.9603 C   0  0  0  0  0  0  0  0  0  0  0  0
   -3.9772    1.5036   -1.2520 C   0  0  0  0  0  0  0  0  0  0  0  0
   -3.9683    1.4111    0.1420 C   0  0  0  0  0  0  0  0  0  0  0  0
  1  2  1  0  0  0  0
  2  3  1  0  0  0  0
  3  4  1  0  0  0  0
  4  5  2  0  0  0  0
  4  6  1  0  0  0  0
  6 11  1  0  0  0  0
  6  7  1  0  0  0  0
  7  8  1  0  0  0  0
  8  9  2  0  0  0  0
  9 10  1  0  0  0  0
 10 11  1  0  0  0  0
 11 12  2  0  0  0  0
  9 13  1  0  0  0  0
 13 18  1  0  0  0  0
 13 14  1  0  0  0  0
 14 15  1  0  0  0  0
 15 16  1  0  0  0  0
 16 17  1  0  0  0  0
 17 18  1  0  0  0  0
  7 19  1  0  0  0  0
 19 24  1  0  0  0  0
 19 20  2  0  0  0  0
 20 21  1  0  0  0  0
 21 22  2  0  0  0  0
 22 23  1  0  0  0  0
 23 24  2  0  0  0  0
M  END
$$$$
2CBCB7C86D2937E9
  -OEChem-11290615203D
MMFF94s SP Energy = 89.92
 25 25  0     0  0  0  0  0  0999 V2000
    0.7341   -5.5937    5.4599 C   0  0  0  0  0  0  0  0  0  0  0  0
    0.0952   -6.7507    5.6351 F   0  0  0  0  0  0  0  0  0  0  0  0
    1.9918   -5.7639    5.0560 F   0  0  0  0  0  0  0  0  0  0  0  0
    0.6456   -4.8084    6.5335 F   0  0  0  0  0  0  0  0  0  0  0  0
   -0.1576   -4.7531    4.1944 P   0  0  0  0  0  0  0  0  0  0  0  0
    1.3416   -3.1016    3.6504 P   0  0  0  0  0  0  0  0  0  0  0  0
    0.0903   -2.4843    1.8526 P   0  0  0  0  0  0  0  0  0  0  0  0
   -0.0480   -4.4522    0.7196 P   0  0  0  0  0  0  0  0  0  0  0  0
    0.4535   -5.9853    2.3656 P   0  0  0  0  0  0  0  0  0  0  0  0
   -0.9405   -7.0524    2.2391 C   0  0  0  0  0  0  0  0  0  0  0  0
   -2.0455   -6.3094    2.2850 F   0  0  0  0  0  0  0  0  0  0  0  0
   -0.8461   -7.8886    3.2734 F   0  0  0  0  0  0  0  0  0  0  0  0
   -0.8017   -7.6844    1.0726 F   0  0  0  0  0  0  0  0  0  0  0  0
    1.4599   -4.5697   -0.1872 C   0  0  0  0  0  0  0  0  0  0  0  0
    1.4024   -5.7542   -0.8007 F   0  0  0  0  0  0  0  0  0  0  0  0
    1.4436   -3.5630   -1.0592 F   0  0  0  0  0  0  0  0  0  0  0  0
    2.4767   -4.5001    0.6680 F   0  0  0  0  0  0  0  0  0  0  0  0
    1.2320   -1.4815    0.9688 C   0  0  0  0  0  0  0  0  0  0  0  0
    0.6729   -1.2647   -0.2212 F   0  0  0  0  0  0  0  0  0  0  0  0
    2.3938   -2.1203    0.8855 F   0  0  0  0  0  0  0  0  0  0  0  0
    1.3276   -0.3569    1.6803 F   0  0  0  0  0  0  0  0  0  0  0  0
    0.8866   -1.8567    4.8107 C   0  0  0  0  0  0  0  0  0  0  0  0
    1.3645   -2.2762    5.9824 F   0  0  0  0  0  0  0  0  0  0  0  0
    1.4944   -0.7457    4.3940 F   0  0  0  0  0  0  0  0  0  0  0  0
   -0.4401   -1.7402    4.8144 F   0  0  0  0  0  0  0  0  0  0  0  0
  1  2  1  0  0  0  0
  1  3  1  0  0  0  0
  1  4  1  0  0  0  0
  1  5  1  0  0  0  0
  5  9  1  0  0  0  0
  5  6  1  0  0  0  0
  6  7  1  0  0  0  0
  7  8  1  0  0  0  0
  8  9  1  0  0  0  0
  9 10  1  0  0  0  0
 10 11  1  0  0  0  0
 10 12  1  0  0  0  0
 10 13  1  0  0  0  0
  8 14  1  0  0  0  0
 14 15  1  0  0  0  0
 14 16  1  0  0  0  0
 14 17  1  0  0  0  0
  7 18  1  0  0  0  0
 18 19  1  0  0  0  0
 18 20  1  0  0  0  0
 18 21  1  0  0  0  0
  6 22  1  0  0  0  0
 22 23  1  0  0  0  0
 22 24  1  0  0  0  0
 22 25  1  0  0  0  0
M  END
$$$$
AEE1F0FEDBF90571
  -OEChem-11290615203D
MMFF94s SP Energy = 29.81
 27 30  0     0  0  0  0  0  0999 V2000
    1.9544    6.8679   -0.3854 C   0  0  0  0  0  0  0  0  0  0  0  0
    2.7486    5.8744   -0.9524 C   0  0  0  0  0  0  0  0  0  0  0  0
    2.1744    4.6702   -1.3646 C   0  0  0  0  0  0  0  0  0  0  0  0
    0.7957    4.4468   -1.2231 C   0  0  0  0  0  0  0  0  0  0  0  0
    0.0109    5.4526   -0.6391 C   0  0  0  0  0  0  0  0  0  0  0  0
    0.5869    6.6567   -0.2278 C   0  0  0  0  0  0  0  0  0  0  0  0
    0.2054    3.1183   -1.6461 C   0  0  0  0  0  0  0  0  0  0  0  0
   -1.0629    3.2155   -2.4753 C   0  0  0  0  0  0  0  0  0  0  0  0
   -0.9174    3.5642   -3.8343 C   0  0  0  0  0  0  0  0  0  0  0  0
   -2.0219    3.6547   -4.6760 C   0  0  0  0  0  0  0  0  0  0  0  0
   -3.2910    3.4130   -4.1690 C   0  0  0  0  0  0  0  0  0  0  0  0
   -3.4559    3.0780   -2.8224 C   0  0  0  0  0  0  0  0  0  0  0  0
   -2.3546    2.9581   -1.9638 C   0  0  0  0  0  0  0  0  0  0  0  0
   -2.5064    2.6649   -0.5915 N   0  0  0  0  0  0  0  0  0  0  0  0
   -3.5199    2.0943    0.1272 C   0  0  0  0  0  0  0  0  0  0  0  0
   -3.5107    2.1881    1.3553 O   0  0  0  0  0  0  0  0  0  0  0  0
   -4.5782    1.2975   -0.5443 C   0  0  0  0  0  0  0  0  0  0  0  0
   -4.1666    0.2241   -1.2399 C   0  0  0  0  0  0  0  0  0  0  0  0
   -5.1319   -0.6685   -1.9122 C   0  0  0  0  0  0  0  0  0  0  0  0
   -4.7452   -1.6290   -2.5684 O   0  0  0  0  0  0  0  0  0  0  0  0
   -6.4564   -0.3698   -1.7672 N   0  0  0  0  0  0  0  0  0  0  0  0
   -6.9308    0.7144   -1.0194 C   0  0  0  0  0  0  0  0  0  0  0  0
   -8.3068    0.9276   -0.9223 C   0  0  0  0  0  0  0  0  0  0  0  0
   -8.7858    2.0053   -0.1790 C   0  0  0  0  0  0  0  0  0  0  0  0
   -7.8919    2.8618    0.4620 C   0  0  0  0  0  0  0  0  0  0  0  0
   -6.5144    2.6460    0.3613 C   0  0  0  0  0  0  0  0  0  0  0  0
   -6.0173    1.5675   -0.3809 C   0  0  0  0  0  0  0  0  0  0  0  0
  1  6  1  0  0  0  0
  1  2  2  0  0  0  0
  2  3  1  0  0  0  0
  3  4  2  0  0  0  0
  4  5  1  0  0  0  0
  5  6  2  0  0  0  0
  4  7  1  0  0  0  0
  7  8  1  0  0  0  0
  8 13  1  0  0  0  0
  8  9  2  0  0  0  0
  9 10  1  0  0  0  0
 10 11  2  0  0  0  0
 11 12  1  0  0  0  0
 12 13  2  0  0  0  0
 13 14  1  0  0  0  0
 14 15  1  0  0  0  0
 15 16  2  0  0  0  0
 15 17  1  0  0  0  0
 17 27  1  0  0  0  0
 17 18  2  0  0  0  0
 18 19  1  0  0  0  0
 19 20  2  0  0  0  0
 19 21  1  0  0  0  0
 21 22  1  0  0  0  0
 22 27  1  0  0  0  0
 22 23  2  0  0  0  0
 23 24  1  0  0  0  0
 24 25  2  0  0  0  0
 25 26  1  0  0  0  0
 26 27  2  0  0  0  0
M  END
$$$$
C167D3D6B31E8B5C
  -OEChem-11290615203D
MMFF94s SP Energy = 57.21
 27 30  0     1  0  0  0  0  0999 V2000
    1.7688    5.4172   -0.4338 C   0  0  0  0  0  0  0  0  0  0  0  0
    0.6006    4.5335   -0.8819 C   0  0  0  0  0  0  0  0  0  0  0  0
   -0.1657    3.9087    0.2972 C   0  0  2  0  0  0  0  0  0  0  0  0
   -0.5263    4.9797    1.3364 C   0  0  0  0  0  0  0  0  0  0  0  0
    0.6199    5.8085    1.7111 N   0  0  0  0  0  0  0  0  0  0  0  0
    1.3326    6.4460    0.6041 C   0  0  0  0  0  0  0  0  0  0  0  0
    0.8989    5.9916    3.0629 C   0  0  0  0  0  0  0  0  0  0  0  0
    0.2234    5.5222    3.9743 O   0  0  0  0  0  0  0  0  0  0  0  0
    2.0447    6.8349    3.4394 C   0  0  0  0  0  0  0  0  0  0  0  0
    1.7895    8.1846    3.7170 C   0  0  0  0  0  0  0  0  0  0  0  0
    2.8380    9.0258    4.0880 C   0  0  0  0  0  0  0  0  0  0  0  0
    4.1336    8.5187    4.1906 C   0  0  0  0  0  0  0  0  0  0  0  0
    4.3841    7.1686    3.9294 C   0  0  0  0  0  0  0  0  0  0  0  0
    3.3382    6.3189    3.5577 C   0  0  0  0  0  0  0  0  0  0  0  0
    3.7454    4.4963    3.2315 Br  0  0  0  0  0  0  0  0  0  0  0  0
    0.5772    2.7764    0.9236 C   0  0  0  0  0  0  0  0  0  0  0  0
    1.8214    2.3852    0.7700 N   0  0  0  0  0  0  0  0  0  0  0  0
    1.9013    1.2940    1.6094 C   0  0  0  0  0  0  0  0  0  0  0  0
    0.7416    0.9917    2.2159 N   0  0  0  0  0  0  0  0  0  0  0  0
   -0.1352    1.9746    1.7665 O   0  0  0  0  0  0  0  0  0  0  0  0
    3.1420    0.5490    1.7980 C   0  0  0  0  0  0  0  0  0  0  0  0
    3.1984   -0.5623    2.6540 C   0  0  0  0  0  0  0  0  0  0  0  0
    4.3945   -1.2660    2.8309 C   0  0  0  0  0  0  0  0  0  0  0  0
    5.5426   -0.8619    2.1536 C   0  0  0  0  0  0  0  0  0  0  0  0
    5.5062    0.2389    1.3011 C   0  0  0  0  0  0  0  0  0  0  0  0
    4.3098    0.9412    1.1245 C   0  0  0  0  0  0  0  0  0  0  0  0
    7.0136   -1.7266    2.3713 Cl  0  0  0  0  0  0  0  0  0  0  0  0
  1  6  1  0  0  0  0
  1  2  1  0  0  0  0
  2  3  1  0  0  0  0
  3  4  1  0  0  0  0
  4  5  1  0  0  0  0
  5  6  1  0  0  0  0
  5  7  1  0  0  0  0
  7  8  2  0  0  0  0
  7  9  1  0  0  0  0
  9 14  1  0  0  0  0
  9 10  2  0  0  0  0
 10 11  1  0  0  0  0
 11 12  2  0  0  0  0
 12 13  1  0  0  0  0
 13 14  2  0  0  0  0
 14 15  1  0  0  0  0
  3 16  1  0  0  0  0
 16 20  1  0  0  0  0
 16 17  2  0  0  0  0
 17 18  1  0  0  0  0
 18 19  2  0  0  0  0
 19 20  1  0  0  0  0
 18 21  1  0  0  0  0
 21 26  1  0  0  0  0
 21 22  2  0  0  0  0
 22 23  1  0  0  0  0
 23 24  2  0  0  0  0
 24 25  1  0  0  0  0
 25 26  2  0  0  0  0
 24 27  1  0  0  0  0
M  END
$$$$
4235C0E5BDA1252E
  -OEChem-11290615203D
MMFF94s SP Energy = 70.94
 27 30  0     0  0  0  0  0  0999 V2000
    1.3873   -6.4473   -2.1087 C   0  0  0  0  0  0  0  0  0  0  0  0
    1.7670   -7.7894   -2.0349 C   0  0  0  0  0  0  0  0  0  0  0  0
    3.0843   -8.1236   -1.7269 C   0  0  0  0  0  0  0  0  0  0  0  0
    4.0043   -7.1041   -1.4968 C   0  0  0  0  0  0  0  0  0  0  0  0
    3.6457   -5.7668   -1.5662 C   0  0  0  0  0  0  0  0  0  0  0  0
    2.3245   -5.4359   -1.8749 C   0  0  0  0  0  0  0  0  0  0  0  0
    4.6619   -4.7608   -1.3187 C   0  0  0  0  0  0  0  0  0  0  0  0
    5.9391   -5.0756   -1.0216 C   0  0  0  0  0  0  0  0  0  0  0  0
    6.3162   -6.5254   -0.9292 C   0  0  0  0  0  0  0  0  0  0  0  0
    7.4470   -6.9067   -0.6426 O   0  0  0  0  0  0  0  0  0  0  0  0
    5.3222   -7.4692   -1.1865 O   0  0  0  0  0  0  0  0  0  0  0  0
    6.9212   -4.0396   -0.7937 C   0  0  0  0  0  0  0  0  0  0  0  0
    8.2834   -4.1748   -0.6416 C   0  0  0  0  0  0  0  0  0  0  0  0
    9.0164   -2.6425   -0.4196 S   0  0  0  0  0  0  0  0  0  0  0  0
    7.4671   -1.8682   -0.5459 C   0  0  0  0  0  0  0  0  0  0  0  0
    6.4765   -2.7229   -0.7385 N   0  0  0  0  0  0  0  0  0  0  0  0
    7.3570   -0.4410   -0.4533 C   0  0  0  0  0  0  0  0  0  0  0  0
    6.5030    0.2685   -1.2252 C   0  0  0  0  0  0  0  0  0  0  0  0
    5.6247   -0.2192   -2.2765 C   0  0  0  0  0  0  0  0  0  0  0  0
    4.7737    0.5774   -2.9415 C   0  0  0  0  0  0  0  0  0  0  0  0
    3.9100    0.0979   -3.9670 C   0  0  0  0  0  0  0  0  0  0  0  0
    3.7270   -1.1725   -4.5076 C   0  0  0  0  0  0  0  0  0  0  0  0
    2.7327   -1.0858   -5.5115 C   0  0  0  0  0  0  0  0  0  0  0  0
    2.3493    0.2289   -5.5428 C   0  0  0  0  0  0  0  0  0  0  0  0
    3.0429    0.9444   -4.6264 O   0  0  0  0  0  0  0  0  0  0  0  0
    8.1427    0.2693    0.5083 C   0  0  0  0  0  0  0  0  0  0  0  0
    8.7732    0.8644    1.2802 N   0  0  0  0  0  0  0  0  0  0  0  0
  1  6  1  0  0  0  0
  1  2  2  0  0  0  0
  2  3  1  0  0  0  0
  3  4  2  0  0  0  0
  4 11  1  0  0  0  0
  4  5  1  0  0  0  0
  5  6  2  0  0  0  0
  5  7  1  0  0  0  0
  7  8  2  0  0  0  0
  8  9  1  0  0  0  0
  9 10  2  0  0  0  0
  9 11  1  0  0  0  0
  8 12  1  0  0  0  0
 12 16  1  0  0  0  0
 12 13  2  0  0  0  0
 13 14  1  0  0  0  0
 14 15  1  0  0  0  0
 15 16  2  0  0  0  0
 15 17  1  0  0  0  0
 17 18  2  0  0  0  0
 18 19  1  0  0  0  0
 19 20  2  0  0  0  0
 20 21  1  0  0  0  0
 21 25  1  0  0  0  0
 21 22  2  0  0  0  0
 22 23  1  0  0  0  0
 23 24  2  0  0  0  0
 24 25  1  0  0  0  0
 17 26  1  0  0  0  0
 26 27  3  0  0  0  0
M  END
$$$$
01C336A093FBB607
  -OEChem-11290615203D
MMFF94s SP Energy = 110.13
 27 31  0     1  0  0  0  0  0999 V2000
    5.1409   10.4687   -0.8026 C   0  0  0  0  0  0  0  0  0  0  0  0
    3.8191   10.0402   -0.1858 C   0  0  0  0  0  0  0  0  0  0  0  0
    3.5875    8.5376   -0.3462 C   0  0  0  0  0  0  0  0  0  0  0  0
    2.2530    8.1125    0.2752 C   0  0  0  0  0  0  0  0  0  0  0  0
    2.0139    6.5988    0.2030 C   0  0  0  0  0  0  0  0  0  0  0  0
    1.9173    6.1566   -1.1864 N   0  0  0  0  0  0  0  0  0  0  0  0
    1.6187    4.7111   -1.3953 C   0  0  1  0  0  0  0  0  0  0  0  0
    0.1271    4.5703   -1.1633 C   0  0  0  0  0  0  0  0  0  0  0  0
   -0.7911    4.7314   -2.1271 C   0  0  0  0  0  0  0  0  0  0  0  0
   -0.4002    5.0487   -3.5277 C   0  0  0  0  0  0  0  0  0  0  0  0
   -1.2804    5.4207   -4.3045 O   0  0  0  0  0  0  0  0  0  0  0  0
    1.0659    4.8763   -3.9623 C   0  0  1  0  0  0  0  0  0  0  0  0
    1.9841    4.3376   -2.8570 C   0  0  1  0  0  0  0  0  0  0  0  0
    3.4839    4.6172   -3.1270 C   0  0  0  0  0  0  0  0  0  0  0  0
    4.4028    3.9029   -2.1203 C   0  0  0  0  0  0  0  0  0  0  0  0
    3.9554    4.0325   -0.7300 N   0  0  1  0  0  0  0  0  0  0  0  0
    2.5148    3.7052   -0.5251 C   0  0  2  0  0  0  0  0  0  0  0  0
    2.1406    2.1958   -0.7803 C   0  0  0  0  0  0  0  0  0  0  0  0
    1.8425    1.8556   -2.2141 C   0  0  0  0  0  0  0  0  0  0  0  0
    1.7269    2.8895   -3.1212 C   0  0  0  0  0  0  0  0  0  0  0  0
    1.2802    2.7123   -4.4125 C   0  0  0  0  0  0  0  0  0  0  0  0
    1.0225    1.4509   -4.8913 C   0  0  0  0  0  0  0  0  0  0  0  0
    1.1838    0.3662   -4.0286 C   0  0  0  0  0  0  0  0  0  0  0  0
    1.5745    0.5681   -2.6860 C   0  0  0  0  0  0  0  0  0  0  0  0
    0.5846    1.2484   -6.1616 O   0  0  0  0  0  0  0  0  0  0  0  0
    1.0870    3.9053   -5.0659 O   0  0  0  0  0  0  0  0  0  0  0  0
    4.8550    3.3481    0.1899 C   0  0  0  0  0  0  0  0  0  0  0  0
  1  2  1  0  0  0  0
  2  3  1  0  0  0  0
  3  4  1  0  0  0  0
  4  5  1  0  0  0  0
  5  6  1  0  0  0  0
  6  7  1  0  0  0  0
  7 13  1  0  0  0  0
  7 17  1  0  0  0  0
  7  8  1  0  0  0  0
  8  9  2  0  0  0  0
  9 10  1  0  0  0  0
 10 11  2  0  0  0  0
 10 12  1  0  0  0  0
 12 26  1  0  0  0  0
 12 13  1  0  0  0  0
 13 20  1  0  0  0  0
 13 14  1  0  0  0  0
 14 15  1  0  0  0  0
 15 16  1  0  0  0  0
 16 17  1  0  0  0  0
 17 18  1  0  0  0  0
 18 19  1  0  0  0  0
 19 24  1  0  0  0  0
 19 20  2  0  0  0  0
 20 21  1  0  0  0  0
 21 22  2  0  0  0  0
 22 23  1  0  0  0  0
 23 24  2  0  0  0  0
 22 25  1  0  0  0  0
 21 26  1  0  0  0  0
 16 27  1  0  0  0  0
M  END
$$$$
08572F26054FBB70
  -OEChem-11290615203D
MMFF94s SP Energy = -4.41
 12 11  0     0  0  0  0  0  0999 V2000
    0.1995    0.5074    1.4627 C   0  0  0  0  0  0  0  0  0  0  0  0
   -0.5721   -0.7842    1.2396 C   0  0  0  0  0  0  0  0  0  0  0  0
   -0.8437   -1.5078    2.5615 C   0  0  0  0  0  0  0  0  0  0  0  0
   -1.6678   -2.7840    2.3823 C   0  0  0  0  0  0  0  0  0  0  0  0
   -0.9121   -3.8439    1.7011 C   0  0  0  0  0  0  0  0  0  0  0  0
   -0.2955   -4.7109    1.1446 C   0  0  0  0  0  0  0  0  0  0  0  0
    0.4118   -5.6989    0.5079 C   0  0  0  0  0  0  0  0  0  0  0  0
    1.0332   -6.5613   -0.0503 C   0  0  0  0  0  0  0  0  0  0  0  0
    1.7941   -7.6176   -0.7307 C   0  0  0  0  0  0  0  0  0  0  0  0
    2.3384   -7.1618   -2.0862 C   0  0  0  0  0  0  0  0  0  0  0  0
    3.3696   -6.0291   -2.0290 C   0  0  0  0  0  0  0  0  0  0  0  0
    4.6342   -6.3952   -1.2675 C   0  0  0  0  0  0  0  0  0  0  0  0
  1  2  1  0  0  0  0
  2  3  1  0  0  0  0
  3  4  1  0  0  0  0
  4  5  1  0  0  0  0
  5  6  3  0  0  0  0
  6  7  1  0  0  0  0
  7  8  3  0  0  0  0
  8  9  1  0  0  0  0
  9 10  1  0  0  0  0
 10 11  1  0  0  0  0
 11 12  1  0  0  0  0
M  END
$$$$
13141EBC506260CC
  -OEChem-11290615203D
MMFF94s SP Energy = 32.16
 15 15  0     1  0  0  0  0  0999 V2000
   -4.6257   -2.6242   -1.4594 C   0  0  0  0  0  0  0  0  0  0  0  0
   -4.5584   -3.7080   -0.5892 C   0  0  0  0  0  0  0  0  0  0  0  0
   -3.5113   -3.8029    0.3297 C   0  0  0  0  0  0  0  0  0  0  0  0
   -2.5091   -2.8183    0.3917 C   0  0  0  0  0  0  0  0  0  0  0  0
   -2.5993   -1.7293   -0.4914 C   0  0  0  0  0  0  0  0  0  0  0  0
   -3.6473   -1.6355   -1.4106 C   0  0  0  0  0  0  0  0  0  0  0  0
   -1.4298   -2.9532    1.4410 C   0  0  2  0  0  0  0  0  0  0  0  0
   -1.7375   -2.2959    2.7959 C   0  0  0  0  0  0  0  0  0  0  0  0
   -2.0700   -0.7922    2.7728 C   0  0  0  0  0  0  0  0  0  0  0  0
   -3.5673   -0.4862    2.6722 C   0  0  2  0  0  0  0  0  0  0  0  0
   -3.8214    0.9540    2.2904 C   0  0  0  0  0  0  0  0  0  0  0  0
   -3.0648    1.8998    2.4451 O   0  0  0  0  0  0  0  0  0  0  0  0
   -5.0333    1.1463    1.7275 O   0  0  0  0  0  0  0  0  0  0  0  0
   -4.4294   -0.7404    4.4119 Br  0  0  0  0  0  0  0  0  0  0  0  0
    0.3286   -2.3880    0.7839 Br  0  0  0  0  0  0  0  0  0  0  0  0
  1  6  1  0  0  0  0
  1  2  2  0  0  0  0
  2  3  1  0  0  0  0
  3  4  2  0  0  0  0
  4  5  1  0  0  0  0
  5  6  2  0  0  0  0
  4  7  1  0  0  0  0
  7  8  1  0  0  0  0
  8  9  1  0  0  0  0
  9 10  1  0  0  0  0
 10 11  1  0  0  0  0
 11 12  2  0  0  0  0
 11 13  1  0  0  0  0
 10 14  1  0  0  0  0
  7 15  1  0  0  0  0
M  END
$$$$
1A213A62B25BB065
  -OEChem-11290615203D
MMFF94s SP Energy = 71.71
 27 29  0     0  0  0  0  0  0999 V2000
    0.0611   -7.9238   -0.3115 C   0  0  0  0  0  0  0  0  0  0  0  0
    0.7208   -7.2314    0.7039 C   0  0  0  0  0  0  0  0  0  0  0  0
    1.9003   -6.5382    0.4245 C   0  0  0  0  0  0  0  0  0  0  0  0
    2.4203   -6.5377   -0.8721 C   0  0  0  0  0  0  0  0  0  0  0  0
    1.7586   -7.2320   -1.8876 C   0  0  0  0  0  0  0  0  0  0  0  0
    0.5792   -7.9246   -1.6065 C   0  0  0  0  0  0  0  0  0  0  0  0
    3.6279   -5.8274   -1.1597 C   0  0  0  0  0  0  0  0  0  0  0  0
    4.6416   -5.2303   -1.4027 C   0  0  0  0  0  0  0  0  0  0  0  0
    5.8444   -4.5176   -1.6937 C   0  0  0  0  0  0  0  0  0  0  0  0
    5.8138   -3.3574   -2.4678 C   0  0  0  0  0  0  0  0  0  0  0  0
    7.0092   -2.6823   -2.7328 C   0  0  0  0  0  0  0  0  0  0  0  0
    8.1907   -3.2186   -2.2322 C   0  0  0  0  0  0  0  0  0  0  0  0
    8.2476   -4.3399   -1.4706 N   0  0  0  0  0  0  0  0  0  0  0  0
    7.0719   -4.9632   -1.2195 C   0  0  0  0  0  0  0  0  0  0  0  0
    7.0785   -1.4447   -3.5471 C   0  0  0  0  0  0  0  0  0  0  0  0
    8.0944   -1.2443   -4.2008 O   0  0  0  0  0  0  0  0  0  0  0  0
    5.9777   -0.6113   -3.4535 N   0  0  0  0  0  0  0  0  0  0  0  0
    5.7521    0.5889   -4.1615 C   0  0  0  0  0  0  0  0  0  0  0  0
    4.5897    1.3048   -3.8489 C   0  0  0  0  0  0  0  0  0  0  0  0
    4.2905    2.5020   -4.5020 C   0  0  0  0  0  0  0  0  0  0  0  0
    5.1503    2.9950   -5.4805 C   0  0  0  0  0  0  0  0  0  0  0  0
    6.3133    2.2897   -5.8190 C   0  0  0  0  0  0  0  0  0  0  0  0
    6.6065    1.0880   -5.1473 C   0  0  0  0  0  0  0  0  0  0  0  0
    7.2630    2.8182   -6.8658 C   0  0  0  0  0  0  0  0  0  0  0  0
    8.3581    3.4154   -6.3206 F   0  0  0  0  0  0  0  0  0  0  0  0
    7.7351    1.8484   -7.6970 F   0  0  0  0  0  0  0  0  0  0  0  0
    6.6963    3.7550   -7.6790 F   0  0  0  0  0  0  0  0  0  0  0  0
  1  6  1  0  0  0  0
  1  2  2  0  0  0  0
  2  3  1  0  0  0  0
  3  4  2  0  0  0  0
  4  5  1  0  0  0  0
  5  6  2  0  0  0  0
  4  7  1  0  0  0  0
  7  8  3  0  0  0  0
  8  9  1  0  0  0  0
  9 14  1  0  0  0  0
  9 10  2  0  0  0  0
 10 11  1  0  0  0  0
 11 12  2  0  0  0  0
 12 13  1  0  0  0  0
 13 14  2  0  0  0  0
 11 15  1  0  0  0  0
 15 16  2  0  0  0  0
 15 17  1  0  0  0  0
 17 18  1  0  0  0  0
 18 23  1  0  0  0  0
 18 19  2  0  0  0  0
 19 20  1  0  0  0  0
 20 21  2  0  0  0  0
 21 22  1  0  0  0  0
 22 23  2  0  0  0  0
 22 24  1  0  0  0  0
 24 25  1  0  0  0  0
 24 26  1  0  0  0  0
 24 27  1  0  0  0  0
M  END
$$$$
7D05DFE8A0A9920A
  -OEChem-11290615203D
MMFF94s SP Energy = 90.21
 21 21  0     1  0  0  0  0  0999 V2000
    5.8260    6.8240   -0.8399 C   0  0  0  0  0  0  0  0  0  0  0  0
    4.9527    6.5647    0.2532 O   0  0  0  0  0  0  0  0  0  0  0  0
    5.4256    5.5104    1.0825 C   0  0  0  0  0  0  0  0  0  0  0  0
    5.3315    4.1800    0.4677 N   0  0  2  0  0  0  0  0  0  0  0  0
    3.9277    3.7476    0.2885 C   0  0  0  0  0  0  0  0  0  0  0  0
    3.0339    4.5443   -0.6927 C   0  0  0  0  0  0  0  0  0  0  0  0
    3.6025    4.6796   -1.9965 O   0  0  0  0  0  0  0  0  0  0  0  0
    3.0707    3.7974   -2.9917 C   0  0  0  0  0  0  0  0  0  0  0  0
    3.7059    2.3996   -2.9074 C   0  0  0  0  0  0  0  0  0  0  0  0
    3.6029    1.5914   -4.1449 N   0  0  1  0  0  0  0  0  0  0  0  0
    4.6383    0.5357   -4.1624 C   0  0  0  0  0  0  0  0  0  0  0  0
    6.0514    1.0690   -4.4742 C   0  0  0  0  0  0  0  0  0  0  0  0
    7.0535    0.3177   -3.7734 O   0  0  0  0  0  0  0  0  0  0  0  0
    7.6303    1.0373   -2.6772 C   0  0  0  0  0  0  0  0  0  0  0  0
    6.8591    0.8218   -1.3766 C   0  0  0  0  0  0  0  0  0  0  0  0
    7.0930    1.9190   -0.4974 O   0  0  0  0  0  0  0  0  0  0  0  0
    6.3189    1.8221    0.6989 C   0  0  0  0  0  0  0  0  0  0  0  0
    6.1013    3.2228    1.3035 C   0  0  0  0  0  0  0  0  0  0  0  0
    2.2787    0.9746   -4.2712 C   0  0  0  0  0  0  0  0  0  0  0  0
    1.2550    1.9569   -4.3627 O   0  0  0  0  0  0  0  0  0  0  0  0
   -0.0187    1.3725   -4.5919 C   0  0  0  0  0  0  0  0  0  0  0  0
  1  2  1  0  0  0  0
  2  3  1  0  0  0  0
  3  4  1  0  0  0  0
  4 18  1  0  0  0  0
  4  5  1  0  0  0  0
  5  6  1  0  0  0  0
  6  7  1  0  0  0  0
  7  8  1  0  0  0  0
  8  9  1  0  0  0  0
  9 10  1  0  0  0  0
 10 11  1  0  0  0  0
 11 12  1  0  0  0  0
 12 13  1  0  0  0  0
 13 14  1  0  0  0  0
 14 15  1  0  0  0  0
 15 16  1  0  0  0  0
 16 17  1  0  0  0  0
 17 18  1  0  0  0  0
 10 19  1  0  0  0  0
 19 20  1  0  0  0  0
 20 21  1  0  0  0  0
M  END
$$$$
A5B3AA99C3557D7C
  -OEChem-11290615203D
MMFF94s SP Energy = -3.33
 27 30  0     1  0  0  0  0  0999 V2000
[truncated: 13,210,669 more chars]
